# Supplementary material for: Single-cell multimodal profiling of pan-cancer cell lines uncovers gene regulatory principles underlying intrinsic cell states and environmental features
Source: Nat Commun. 2026 Jul 23;17:6975. doi: 10.1038/s41467-026-75360-7 (PMC13396447; doi:10.1038/s41467-026-75360-7)
Supplement: Supplementary file 3 — Supplementary Data [file 41467_2026_75360_MOESM3_ESM.xlsx]

## Sheet: Supplementary Data 1
Cell Line Name	Isolate	Age	Biomaterial Provider	Sex	Tissue	Cancer Type	References	Medium
HCC1954-LCC1	cell line	not provided	University of Texas Southwestern Medical Center and Memorial Sloan Kettering Cancer Center	not provided	Breast	Ductal Breast Carcinoma	RRID: CVCL_VR25; PMID: 27015306	Roswell Park Memorial Institute Medium (RPMI-1640) + 10% FBS + 5% Penicillin-Streptomycin (PS)
HCC1954-LCC2	cell line	not provided	University of Texas Southwestern Medical Center and Memorial Sloan Kettering Cancer Center	not provided	Breast	Ductal Breast Carcinoma	RRID: CVCL_VR26; PMID: 27015306	Roswell Park Memorial Institute Medium (RPMI-1640) + 10% FBS + 5% Penicillin-Streptomycin (PS)
MDA 231-BrM2-831	cell line	not provided	MD Anderson Cancer Center and Memorial Sloan Kettering Cancer Center	not provided	Breast	Breast Adenocarcinoma	RRID: CVCL_VR36; PMID: 16049480	Dulbecco’s Modified Eagle Medium (DMEM) + 10% FBS + 5% Penicillin-Streptomycin (PS)
MDA 231-LM2-4175	cell line	not provided	MD Anderson Cancer Center and Memorial Sloan Kettering Cancer Center	not provided	Breast	Breast Adenocarcinoma	RRID: CVCL_5998; PMID: 16049480	Dulbecco’s Modified Eagle Medium (DMEM) + 10% FBS + 5% Penicillin-Streptomycin (PS)
MDA-231-AdM-1834	cell line	not provided	MD Anderson Cancer Center and Memorial Sloan Kettering Cancer Center	not provided	Breast	Breast Adenocarcinoma	PMID: 16049480	Dulbecco’s Modified Eagle Medium (DMEM) + 10% FBS + 5% Penicillin-Streptomycin (PS)
MDA-231-BoM-1833	cell line	not provided	MD Anderson Cancer Center and Memorial Sloan Kettering Cancer Center	not provided	Breast	Breast Adenocarcinoma	RRID: CVCL_DP48; PMID: 16049480	Dulbecco’s Modified Eagle Medium (DMEM) + 10% FBS + 5% Penicillin-Streptomycin (PS)
MDA-MB-231 TGL	cell line	not provided	MD Anderson Cancer Center and Memorial Sloan Kettering Cancer Center	not provided	Breast	Breast Adenocarcinoma	RRID: CVCL_VR35; PMID: 16049480	Dulbecco’s Modified Eagle Medium (DMEM) + 10% FBS + 5% Penicillin-Streptomycin (PS)
SK-BR-03	cell line	not provided	Memorial Sloan Kettering Cancer Center	not provided	Breast	Breast Adenocarcinoma	RRID: CVCL_0033; PMID: 327080	Roswell Park Memorial Institute Medium (RPMI-1640) + 10% FBS + 5% Penicillin-Streptomycin (PS)
H2030 BrM3	cell line	not provided	National Institutes of Health and Memorial Sloan Kettering Cancer Center	not provided	Lung	Lung Adenocarcinoma	RRID: CVCL_XA22; PMID: 19576624	Roswell Park Memorial Institute Medium (RPMI-1640) + 10% FBS + 5% Penicillin-Streptomycin (PS)
H2030 TGL	cell line	not provided	National Institutes of Health and Memorial Sloan Kettering Cancer Center	not provided	Lung	Lung Adenocarcinoma	RRID: CVCL_XA21; PMID: 19576624	Roswell Park Memorial Institute Medium (RPMI-1640) + 10% FBS + 5% Penicillin-Streptomycin (PS)
H2087 TGL	cell line	not provided	National Institutes of Health and Memorial Sloan Kettering Cancer Center	not provided	Lung	Lung Adenocarcinoma	RRID: CVCL_VR27; PMID: 27015306	Roswell Park Memorial Institute Medium (RPMI-1640) + 10% FBS + 5% Penicillin-Streptomycin (PS)
H2087-LCC1	cell line	not provided	National Institutes of Health and Memorial Sloan Kettering Cancer Center	not provided	Lung	Lung Adenocarcinoma	RRID: CVCL_VR28; PMID: 27015306	Roswell Park Memorial Institute Medium (RPMI-1640) + 10% FBS + 5% Penicillin-Streptomycin (PS)
H2087-LCC2	cell line	not provided	National Institutes of Health and Memorial Sloan Kettering Cancer Center	not provided	Lung	Lung Adenocarcinoma	RRID: CVCL_VR29; PMID: 27015306	Roswell Park Memorial Institute Medium (RPMI-1640) + 10% FBS + 5% Penicillin-Streptomycin (PS)
PC9 BrM3	cell line	not provided	Tokyo Medical University (Japan) and Memorial Sloan Kettering Cancer Center	not provided	Lung	Lung Adenocarcinoma	RRID: CVCL_XA19; PMID: 19576624	Roswell Park Memorial Institute Medium (RPMI-1640) + 10% FBS + 5% Penicillin-Streptomycin (PS)
PC9 TGL	cell line	not provided	Tokyo Medical University (Japan) and Memorial Sloan Kettering Cancer Center	not provided	Lung	Lung Adenocarcinoma	RRID: CVCL_XA18; PMID: 19576624	Roswell Park Memorial Institute Medium (RPMI-1640) + 10% FBS + 5% Penicillin-Streptomycin (PS)
CaLu-1	cell line	not provided	Memorial Sloan Kettering Cancer Center	not provided	Lung	Lung - Squamous Cell Carcinoma	RRID: CVCL_0608; PMID: 327080	Roswell Park Memorial Institute Medium (RPMI-1640) + 10% FBS + 5% Penicillin-Streptomycin (PS)
SK-LC-17	cell line	not provided	Memorial Sloan Kettering Cancer Center	not provided	Lung	Lung Small Cell Carcinoma	RRID: CVCL_5466	Roswell Park Memorial Institute Medium (RPMI-1640) + 10% FBS + 5% Penicillin-Streptomycin (PS)
SH-SY5Y	cell line	not provided	Memorial Sloan Kettering Cancer Center	not provided	Brain	Neuroblastoma	RRID: CVCL_0019; PMID: 4748425	Dulbecco’s Modified Eagle Medium (DMEM) + 10% FBS + 5% Penicillin-Streptomycin (PS)
SK-N-AS	cell line	not provided	Memorial Sloan Kettering Cancer Center	not provided	Brain	Neuroblastoma	RRID: CVCL_1700; PMID: 6610792	Dulbecco’s Modified Eagle Medium (DMEM) + 10% FBS + 5% Penicillin-Streptomycin (PS)
786-M1A	cell line	not provided	University of Minnesota Health Center and Memorial Sloan Kettering Cancer Center	not provided	Kidney	Renal Clear Cell Carcinoma	RRID: CVCL_VR30; PMID: 23223005	Roswell Park Memorial Institute Medium (RPMI-1640) + 10% FBS + 5% Penicillin-Streptomycin (PS)
786-M2B	cell line	not provided	University of Minnesota Health Center and Memorial Sloan Kettering Cancer Center	not provided	Kidney	Renal Clear Cell Carcinoma	RRID: CVCL_VR33; PMID: 23223005	Roswell Park Memorial Institute Medium (RPMI-1640) + 10% FBS + 5% Penicillin-Streptomycin (PS)
786-O TGL	cell line	not provided	University of Minnesota Health Center and Memorial Sloan Kettering Cancer Center	not provided	Kidney	Renal Clear Cell Carcinoma	RRID: CVCL_VR34; PMID: 23223005	Roswell Park Memorial Institute Medium (RPMI-1640) + 10% FBS + 5% Penicillin-Streptomycin (PS)
CAPAN-02	cell line	not provided	Memorial Sloan Kettering Cancer Center	not provided	Pancreas	Pancreatic Ductal Adenocarcinoma	RRID: CVCL_0026; PMID: 6935474	Roswell Park Memorial Institute Medium (RPMI-1640) + 10% FBS + 5% Penicillin-Streptomycin (PS)
LNAR	cell line	not provided	Memorial Sloan Kettering Cancer Center	not provided	Prostate	Prostate Carcinoma	PMID: 14702632	McCoy's 5A (Modified) Medium + 10% FBS + 5% Penicillin-Streptomycin (PS)
LNCaP-Pb.PSE.EGFP	cell line	not provided	Memorial Sloan Kettering Cancer Center	not provided	Prostate	Prostate Carcinoma	PMID: 23580326	McCoy's 5A (Modified) Medium + 10% FBS + 5% Penicillin-Streptomycin (PS)
LNCaP-Pb.PSE.EGFP_c.2_F876L	cell line	not provided	Memorial Sloan Kettering Cancer Center	not provided	Prostate	Prostate Carcinoma	PMID: 23580326	McCoy's 5A (Modified) Medium + 10% FBS + 5% Penicillin-Streptomycin (PS)
HT-29	cell line	not provided	Memorial Sloan Kettering Cancer Center	not provided	Colon	Colon Adenocarcinoma	RRID: CVCL_0320; PMID: 327080	Roswell Park Memorial Institute Medium (RPMI-1640) + 10% FBS + 5% Penicillin-Streptomycin (PS)
SK-CO-01	cell line	not provided	Memorial Sloan Kettering Cancer Center	not provided	Colon	Colon Carcinoma	RRID: CVCL_0626	Roswell Park Memorial Institute Medium (RPMI-1640) + 10% FBS + 5% Penicillin-Streptomycin (PS)
SK-OV-03	cell line	not provided	Memorial Sloan Kettering Cancer Center	not provided	Ovary	Ovarian Serous Cystadenocarcinoma	RRID: CVCL_0532	Roswell Park Memorial Institute Medium (RPMI-1640) + 10% FBS + 5% Penicillin-Streptomycin (PS)
SK-UT-01	cell line	not provided	Memorial Sloan Kettering Cancer Center	not provided	Uterus	Uterine Corpus Leiomyosarcoma	RRID: CVCL_0533; PMID: 327080	Roswell Park Memorial Institute Medium (RPMI-1640) + 10% FBS + 5% Penicillin-Streptomycin (PS)
SK-HEP-01	cell line	not provided	Memorial Sloan Kettering Cancer Center	not provided	Liver	Hepatocellular Carcinoma	RRID: CVCL_0525; PMID: 327080	Roswell Park Memorial Institute Medium (RPMI-1640) + 10% FBS + 5% Penicillin-Streptomycin (PS)
MSK-921	cell line	not provided	Memorial Sloan Kettering Cancer Center	not provided	Head and Neck	Head and Neck Squamous Cell Carcinoma	RRID: CVCL_6988; PMID: 11389082	Roswell Park Memorial Institute Medium (RPMI-1640) + 10% FBS + 5% Penicillin-Streptomycin (PS)
OS252	cell line	not provided	Memorial Sloan Kettering Cancer Center	not provided	Bone	Osteosarcoma	RRID: CVCL_WU66	Roswell Park Memorial Institute Medium (RPMI-1640) + 10% FBS + 5% Penicillin-Streptomycin (PS)
SK-ES-01	cell line	not provided	Memorial Sloan Kettering Cancer Center	not provided	Bone	Ewing Sarcoma	RRID: CVCL_0627; PMID: 327080	Eagle’s Minimum Essential Medium (EMEM) + 10% FBS + 5% Penicillin-Streptomycin (PS)
SK-NEP-01	cell line	not provided	Memorial Sloan Kettering Cancer Center	not provided	Bone	Ewing Sarcoma	RRID: CVCL_0631; PMID: 327080	Eagle’s Minimum Essential Medium (EMEM) + 10% FBS + 5% Penicillin-Streptomycin (PS)
YUSUSA	cell line	not provided	Ruth Halaban (Yale University)	Female	Skin	Acral Melanoma		Optimem + 10% FBS + 5% Penicillin-Streptomycin (PS)
YUHIMO	cell line	not provided	Ruth Halaban (Yale University)	Male	Skin	Acral Melanoma	PMID: 22842228	Optimem + 10% FBS + 5% Penicillin-Streptomycin (PS)
YUSEEP	cell line	not provided	Ruth Halaban (Yale University)	Male	Skin	Acral Melanoma		Optimem + 10% FBS + 5% Penicillin-Streptomycin (PS)
M141207	cell line	not provided	Mitch Levesque (University of Zurich)	not provided	Skin	Acral Melanoma		Roswell Park Memorial Institute Medium (RPMI-1640) + no glutamine + 10% FBS + 5% Penicillin-Streptomycin (PS)
M040204	cell line	not provided	Mitch Levesque (University of Zurich)	Male	Skin	Acral Melanoma		Roswell Park Memorial Institute Medium (RPMI-1640) + no glutamine + 10% FBS + 5% Penicillin-Streptomycin (PS)
M040416	cell line	not provided	Mitch Levesque (University of Zurich)	Male	Skin	Acral Melanoma		Roswell Park Memorial Institute Medium (RPMI-1640) + no glutamine + 10% FBS + 5% Penicillin-Streptomycin (PS)
M160113	cell line	not provided	Mitch Levesque (University of Zurich)	Male	Skin	Acral Melanoma		Roswell Park Memorial Institute Medium (RPMI-1640) + no glutamine + 10% FBS + 5% Penicillin-Streptomycin (PS)
MB4667	cell line	not provided	Kasey Couts (University of Colorado)	Male	Skin	Acral Melanoma		Roswell Park Memorial Institute Medium (RPMI-1640) + 10% FBS + 5% Penicillin-Streptomycin (PS)
WM4235	cell line	not provided	Meenhard Herlyn (Wistar Institute)	Female	Skin	Acral Melanoma	PMID: 30148988	Roswell Park Memorial Institute Medium (RPMI-1640) + 10% FBS + 5% Penicillin-Streptomycin (PS)
WM4324	cell line	not provided	Meenhard Herlyn (Wistar Institute)	Male	Skin	Acral Melanoma		Roswell Park Memorial Institute Medium (RPMI-1640) + 10% FBS + 5% Penicillin-Streptomycin (PS)
WM3211	cell line	not provided	Meenhard Herlyn (Wistar Institute)	not provided	Skin	Acral Melanoma		MCDB131 Medium + 2% FBS + 5% Penicillin-Streptomycin (PS)
A375	cell line	54 years	ATCC (American Type Culture Collection)	Female	Skin	Cutaneous Melanoma		Dulbecco’s Modified Eagle Medium (DMEM) + 10% FBS + 5% Penicillin-Streptomycin (PS)
MeWo	cell line	78 years	ATCC (American Type Culture Collection)	Male	Skin	Cutaneous Melanoma		Eagle’s Minimum Essential Medium (EMEM) + 10% FBS + 5% Penicillin-Streptomycin (PS)
MP41	cell line	49 years	ATCC (American Type Culture Collection)	Female	Skin	Uveal Melanoma		Roswell Park Memorial Institute Medium (RPMI-1640) + 25% FBS + 5% Penicillin-Streptomycin (PS)
SK-MEL-3	cell line	42 years	ATCC (American Type Culture Collection)	Female	Skin	Cutaneous Melanoma		McCoy's 5A (Modified) Medium + 10% FBS + 5% Penicillin-Streptomycin (PS)
SK-MEL-24	cell line	67 years	ATCC (American Type Culture Collection)	Male	Skin	Cutaneous Melanoma		Eagle’s Minimum Essential Medium (EMEM) + 10% FBS + 5% Penicillin-Streptomycin (PS)
RPMI-7951	cell line	18 years	ATCC (American Type Culture Collection)	Female	Skin	Cutaneous Melanoma		Eagle’s Minimum Essential Medium (EMEM) + 10% FBS + 5% Penicillin-Streptomycin (PS)
DB	cell line	45 years	ATCC (American Type Culture Collection)	Male	B Lymphoblast	Diffuse Large Cell Lymphoma		Roswell Park Memorial Institute Medium (RPMI-1640) + 10% FBS + 5% Penicillin-Streptomycin (PS)
GA-10 (Clone-4)	cell line	41 days	ATCC (American Type Culture Collection)	Male	B Lymphoblast	Burkitt's Lymphoma		Roswell Park Memorial Institute Medium (RPMI-1640) + 10% FBS + 5% Penicillin-Streptomycin (PS)
HL-60	cell line	36 years	ATCC (American Type Culture Collection)	Female	Promyeloblast	Acute Promyelocytic Leukemia		Roswell Park Memorial Institute Medium (RPMI-1640) + 10% FBS + 5% Penicillin-Streptomycin (PS)
U2-OS	cell line	15 years	ATCC (American Type Culture Collection)	Female	Bone	Osteosarcoma		McCoy's 5A (Modified) Medium + 10% FBS + 5% Penicillin-Streptomycin (PS)

## Sheet: Supplementary Data 2
cell_line	names	scores	logfoldchanges	pvals	pvals_adj
786_M1A	CDH13	60.2888	3.92752	0	0
786_M1A	LINC00486	58.6777	1.50241	0	0
786_M1A	TRIO	58.1655	1.91141	0	0
786_M1A	TGFBI	49.7391	3.41561	0	0
786_M1A	FRMD4A	48.3981	2.80066	0	0
786_M1A	COL6A3	45.7768	3.55928	0	0
786_M1A	MYH9	44.9816	1.47143	0	0
786_M1A	PRKCA	42.531	1.765	0	0
786_M1A	KCNMA1	41.8494	2.4988	0	0
786_M1A	VIM	41.8446	1.78711	0	0
786_M1A	EXT1	40.2721	1.4189	0	0
786_M1A	TPM1	38.0314	2.54706	0	0
786_M1A	NCL	37.5568	1.11741	1.0900836150983286e-308	1.0990768049228898e-305
786_M1A	DCBLD2	36.2129	1.79634	3.821116724027222e-287	2.982689757677765e-284
786_M1A	IGFN1	35.6213	4.56426	6.557794731959468e-278	4.808652027998643e-275
786_M1A	APOL1	31.3837	4.62306	3.3758930411379095e-216	1.0340488583475334e-213
786_M1A	PRKY	30.4388	4.36823	1.683632761304115e-203	3.99417113314088e-201
786_M1A	CALD1	28.2031	1.46659	5.361232056094217e-175	7.371084846214083e-173
786_M1A	KIRREL3	24.0249	2.08579	1.5288811036541511e-127	8.077699769917718e-126
786_M1A	TGM2	23.2858	2.52028	6.1710677099493634e-120	2.791168157857097e-118
786_M1A	ARHGAP22	22.6901	2.61491	5.610153080874243e-114	2.340594556051637e-112
786_M1A	PLEC	22.215	0.995603	2.458009156670976e-109	9.122531529620288e-108
786_M1A	PBX3	21.858	1.78697	6.528573453513181e-106	2.266548356213945e-104
786_M1A	PAX8	21.7764	3.48449	3.8801891712769465e-105	1.3187193478449375e-103
786_M1A	ASAP1	21.7338	0.727105	9.826012263056726e-105	3.3301098703283844e-103
786_M1A	APCDD1L-DT	21.6313	3.65906	9.112945684965034e-104	3.0415870301349502e-102
786_M1A	FLNA	21.6181	1.04201	1.2136749987960458e-103	4.0286018684316484e-102
786_M1A	KIF26B	21.37	2.57214	2.5419962799973836e-101	8.072339367897203e-100
786_M1A	TGFA	20.6861	2.76718	4.625346791290123e-95	1.2954183061995183e-93
786_M1A	CPA6	20.1562	3.91826	2.3749363732474956e-90	6.068501621947508e-89
786_M1A	FLNC	20.0488	2.58069	2.0680340302107953e-89	5.180361021018719e-88
786_M1A	CA12	19.8369	3.30575	1.42905527774814e-87	3.437403539855814e-86
786_M1A	PTPN14	19.4812	1.26356	1.5843322939844346e-84	3.593034006545019e-83
786_M1A	PARD3	19.4564	0.874339	2.5743149629005023e-84	5.8163654035729554e-83
786_M1A	TPM4	19.2034	1.33142	3.469323499421387e-82	7.522463265143254e-81
786_M1A	SERPINE1	18.661	2.00038	1.027010899919467e-77	2.0470848234144368e-76
786_M1A	PMEPA1	18.6508	1.59173	1.2438196270209826e-77	2.469068690291529e-76
786_M1A	SORCS2	18.6175	3.17843	2.318293189326018e-77	4.571968915673267e-76
786_M1A	MAP4K4	18	0.97722	1.949094968940277e-72	3.417695656407016e-71
786_M1A	ABCA1	17.9335	2.20581	6.454823428530385e-72	1.1172662183374696e-70
786_M1A	INHBA	17.8682	2.90385	2.0845788053716964e-71	3.5800310810776654e-70
786_M1A	VCAN	17.0797	1.88761	2.1015854649531817e-65	3.170459169634482e-64
786_M1A	CDK6	17.0539	1.062	3.270025961743479e-65	4.914788088339672e-64
786_M1A	CD70	16.9204	4.15122	3.182823347403865e-64	4.6876420791526925e-63
786_M1A	LPP	16.3981	0.566289	1.972968497202308e-60	2.6927180877214574e-59
786_M1A	ARL4C	16.1421	2.43829	1.2903369072995217e-58	1.6997045445200777e-57
786_M1A	EEF2	16.069	0.90815	4.204954951560001e-58	5.473453465188215e-57
786_M1A	SPOCK1	15.7858	2.1785	3.8943658665567434e-56	4.887752346418054e-55
786_M1A	PLCB4	15.5168	1.39524	2.670317546889033e-54	3.2131449030144616e-53
786_M1A	MICAL2	15.2366	1.57298	2.0198608446822384e-52	2.3285656369519204e-51
786_M1A	VEGFA	14.7321	2.24395	4.008751716537417e-49	4.3093635733794947e-48
786_M1A	COL7A1	14.723	2.32859	4.590795123893685e-49	4.926299796362723e-48
786_M1A	MANCR	14.2948	2.8828	2.3581100634579424e-46	2.4036035095010652e-45
786_M1A	FOXP1	14.0788	0.85743	5.1308138879315954e-45	5.075855865092753e-44
786_M1A	TENM4	13.7044	2.15563	9.549630298446137e-43	9.054935500070518e-42
786_M1A	HIPK2	13.4661	1.01706	2.4755435166389246e-41	2.284637758033131e-40
786_M1A	ACTB	13.3482	0.627307	1.2139561208914545e-40	1.1051659222472316e-39
786_M1A	ADAM12	13.3409	2.11741	1.3381032887129622e-40	1.2168141067371762e-39
786_M1A	ADAMTS16	13.2599	2.41355	3.955601408607655e-40	3.552993425593468e-39
786_M1A	PSD3	12.8238	1.048	1.2067287638742766e-37	1.0174363285097472e-36
786_M1A	MKI67	12.821	0.75502	1.2510862907339402e-37	1.0541011860438678e-36
786_M1A	DGKI	12.6498	2.50685	1.1211416812597064e-36	9.183949357861332e-36
786_M1A	BTBD11	12.3936	2.3723	2.8295108008894927e-35	2.240461464657197e-34
786_M1A	SYNPO	12.3552	3.22308	4.563989103950235e-35	3.5973748644100257e-34
786_M1A	RPS4Y1	12.168	2.01384	4.601345421577867e-34	3.533587956564304e-33
786_M1A	CDH6	12.0088	3.05589	3.194035411044459e-33	2.4077653855593087e-32
786_M1A	EFNA5	11.4004	0.675196	4.163103695411443e-30	2.8815441424933095e-29
786_M1A	NTNG1	11.0318	1.87193	2.6835512953761235e-28	1.776164503433026e-27
786_M1A	RAI14	10.9062	1.26622	1.0764197331973399e-27	7.011360620163993e-27
786_M1A	CMIP	10.5277	0.9052	6.435408755310525e-26	3.9776250590294787e-25
786_M1A	MARCHF3	10.4815	2.31406	1.0507407588198433e-25	6.461454861987946e-25
786_M1A	ASPH	10.4502	0.707598	1.4618159804514472e-25	8.941613522488403e-25
786_M1A	PREX2	10.0277	3.54174	1.1514804140004063e-23	6.657950551489088e-23
786_M1A	PDGFRB	10.0137	3.15985	1.3275008556747877e-23	7.655592398860465e-23
786_M1A	PLEKHA6	9.73344	1.67901	2.171177442151266e-22	1.2094417989221072e-21
786_M1A	RNASET2	9.65785	3.13819	4.553282655344608e-22	2.5184076272920876e-21
786_M1A	LINC01322	9.64765	3.19467	5.029449424572941e-22	2.7792330937614986e-21
786_M1A	NCAM1	9.57003	1.77178	1.0687879414263169e-21	5.849927755402401e-21
786_M1A	PLEKHG4B	9.52629	3.81794	1.6300504484895705e-21	8.881774544595953e-21
786_M1A	UBA6	9.39534	1.63778	5.703485833790967e-21	3.0554117822907643e-20
786_M1A	LINC00958	9.31449	3.16915	1.2254243550302905e-20	6.492843998910219e-20
786_M1A	CD44	9.31084	0.606267	1.2682493358823706e-20	6.716808367187919e-20
786_M1A	LINC01411	8.85263	1.947	8.54763761394526e-19	4.284974828718612e-18
786_M1A	PDE10A	8.8294	1.15457	1.0523802563714027e-18	5.262553718469767e-18
786_M1A	HSPB1	8.73725	2.34699	2.3885942890859773e-18	1.1822295890223456e-17
786_M1A	NALCN-AS1	8.2742	4.36198	1.2931832610976874e-16	6.037516602747799e-16
786_M1A	FHL2	8.15398	1.88342	3.521390530413972e-16	1.6227501057885603e-15
786_M1A	IGFBP3	7.98797	1.72039	1.3717738978662205e-15	6.190634983320926e-15
786_M1A	G0S2	7.91529	4.20229	2.4667692710649336e-15	1.1017143377857006e-14
786_M1A	CDK15	7.78634	3.04768	6.8980227725245335e-15	3.042069528878233e-14
786_M1A	UTY	7.71361	1.81379	1.2230510893692973e-14	5.3566317213680104e-14
786_M1A	NHS	7.58703	1.2202	3.273272051840822e-14	1.413899270090043e-13
786_M1A	JCAD	7.44978	2.40891	9.349492627330482e-14	3.977479300213484e-13
786_M1A	MAMDC2	7.4304	3.03386	1.0827195868269521e-13	4.596429572287472e-13
786_M1A	AMZ1	7.02767	2.74178	2.100081332360788e-12	8.512188958202068e-12
786_M1A	GNG11	6.84336	3.31001	7.735437069031338e-12	3.0725887425545035e-11
786_M1A	MSR1	6.8088	2.26915	9.841779830250126e-12	3.89390759209275e-11
786_M1A	LAMB1	6.74603	0.744008	1.5194995618838776e-11	5.972847693058166e-11
786_M1A	AFF3	6.65137	0.944236	2.903748297356355e-11	1.1276665270330457e-10
786_M1A	AC003092.1	6.62458	3.85949	3.4824304191512926e-11	1.347638753920086e-10
786_M1A	TFPI2	6.57879	2.51291	4.742845582236061e-11	1.8263427339106972e-10
786_M1A	FIGN	6.46432	1.45597	1.0175265463002362e-10	3.8665369609568336e-10
786_M1A	APBB2	6.45842	0.769324	1.0580157375226799e-10	4.015978794756676e-10
786_M1A	MYO10	6.3931	0.555674	1.6255459191660519e-10	6.122172786300408e-10
786_M1A	SYTL3	6.2829	2.94268	3.323100674489134e-10	1.2340759687122169e-09
786_M1A	FLG	6.27834	2.04599	3.422181577422212e-10	1.2698964853621023e-09
786_M1A	FBXL7	6.14298	0.791492	8.098646962385711e-10	2.9522606085539236e-09
786_M1A	PLOD2	6.13511	1.37004	8.510004200824579e-10	3.0989478051400024e-09
786_M1A	GLIS3	6.02875	1.10398	1.652294930817994e-09	5.9356046223179664e-09
786_M1A	CDCP1	5.98686	1.35133	2.1393654284748253e-09	7.644472037541912e-09
786_M1A	IL32	5.96711	4.52139	2.4148502670700948e-09	8.608507183642038e-09
786_M1A	UNC45B	5.83725	1.82605	5.307075522375754e-09	1.860359459516855e-08
786_M1A	TNFSF10	5.78525	3.26784	7.240577493164301e-09	2.5184345864537842e-08
786_M1A	FHOD3	5.61704	1.13852	1.942533617355483e-08	6.611171374510264e-08
786_M1A	TMSB10	5.56984	2.12879	2.549700979150296e-08	8.62542489773226e-08
786_M1A	MIR155HG	5.56847	3.50837	2.569842519342504e-08	8.691131975269031e-08
786_M1A	BHLHE40	5.54039	2.0779	3.01793704734011e-08	1.0168203936443328e-07
786_M1A	EFHD2	5.52237	2.12494	3.3444859702553833e-08	1.1244945325585629e-07
786_M1A	CDH2	5.46678	0.913952	4.5829354379073336e-08	1.5323735211618303e-07
786_M1A	NAV1	5.05704	0.938852	4.2581300767726174e-07	1.3532733333037009e-06
786_M1A	TENM2	4.95196	1.38166	7.347050154166485e-07	2.3049905306692675e-06
786_M1A	RIPK4	4.92422	1.91924	8.469541710591268e-07	2.6478807533964792e-06
786_M1A	DPYSL3	4.87656	1.27968	1.0795214472285176e-06	3.353737319301023e-06
786_M1A	PTCHD4	4.78969	1.9692	1.67039440813207e-06	5.128165933516852e-06
786_M1A	UCHL1	4.72933	1.91081	2.252619546270499e-06	6.867694063330419e-06
786_M1A	MMP2	4.66355	1.39995	3.1080666635402235e-06	9.403475509420645e-06
786_M1A	ADRM1	-4.69886	0.667003	2.6162113077064535e-06	7.940183271526497e-06
786_M1A	PLXNB2	-4.69941	0.708996	2.6091496320245667e-06	7.920738024806231e-06
786_M1A	HJURP	-4.70193	0.662093	2.5771463604286545e-06	7.827511940460974e-06
786_M1A	CLTCL1	-4.72828	0.608826	2.2642712572492897e-06	6.901478257074985e-06
786_M1A	SATB2	-4.72856	0.718789	2.2611356502910034e-06	6.892789174318682e-06
786_M1A	LPCAT2	-4.72975	0.516738	2.2479195540638126e-06	6.8542284991476985e-06
786_M1A	REXO4	-4.79754	0.625761	1.6062740241762855e-06	4.935697630097493e-06
786_M1A	UVSSA	-4.81231	0.604954	1.4919348434277588e-06	4.5896058150603745e-06
786_M1A	CRCP	-4.81527	0.714928	1.4700211695970955e-06	4.523343370029313e-06
786_M1A	AURKB	-4.82079	0.721905	1.4298742708463315e-06	4.403728854007831e-06
786_M1A	PPP2R3A	-4.84818	0.757691	1.2460020125629348e-06	3.852639496549693e-06
786_M1A	MAMLD1	-4.86001	0.622564	1.1738188075920767e-06	3.6368844438044906e-06
786_M1A	TRIR	-4.87286	0.6076	1.0999558570166888e-06	3.414590356393821e-06
786_M1A	LYAR	-4.88845	0.793091	1.016340260234129e-06	3.1631384716585793e-06
786_M1A	SNX7	-4.90239	0.600155	9.467775972185584e-07	2.9500546352684364e-06
786_M1A	CEP55	-4.90721	0.703126	9.237941792405198e-07	2.879553207427811e-06
786_M1A	FAM3C	-4.94172	0.665063	7.743724453626105e-07	2.4269219573739734e-06
786_M1A	AGPAT4	-4.96422	0.651253	6.897870732118527e-07	2.1657541971688614e-06
786_M1A	SURF6	-4.97004	0.615982	6.693726671897363e-07	2.1030225656527185e-06
786_M1A	CASK	-5.00116	0.689908	5.698601925814789e-07	1.797431719344814e-06
786_M1A	MDFIC	-5.01321	0.771433	5.352985864202481e-07	1.692559152514983e-06
786_M1A	CDCA8	-5.03477	0.614484	4.784240338902787e-07	1.5160954389833637e-06
786_M1A	SCRIB	-5.03612	0.700356	4.7507159902281225e-07	1.50566896570452e-06
786_M1A	TRPC1	-5.04067	0.552823	4.63906921645192e-07	1.4708621187068077e-06
786_M1A	GNAI2	-5.07866	0.661861	3.801048790901092e-07	1.2113496462824262e-06
786_M1A	SMC2	-5.07942	0.575953	3.7859745049945984e-07	1.2067045715471456e-06
786_M1A	DGKD	-5.12398	0.735279	2.991496160118347e-07	9.5903847486147e-07
786_M1A	RPL8	-5.1265	0.544344	2.951822857559815e-07	9.46570494397461e-07
786_M1A	DNAJC2	-5.15243	0.732608	2.5713940454728116e-07	8.272080977446304e-07
786_M1A	P3H2	-5.16533	0.565836	2.400187820476734e-07	7.730566335670972e-07
786_M1A	NACC2	-5.18801	0.521824	2.1255858627001052e-07	6.872651884769795e-07
786_M1A	CNN3	-5.19206	0.657842	2.0797998364752871e-07	6.731807977933252e-07
786_M1A	DNAJB12	-5.21307	0.670524	1.8574065722303587e-07	6.022447304680453e-07
786_M1A	FKBP15	-5.22056	0.784506	1.783836133779979e-07	5.787004526774089e-07
786_M1A	GPATCH4	-5.27885	0.699431	1.299974454662855e-07	4.250342096193996e-07
786_M1A	PDLIM7	-5.29928	0.51448	1.1625837037557482e-07	3.8114348277308757e-07
786_M1A	RALB	-5.32441	0.597841	1.0128318892837328e-07	3.3275109082331856e-07
786_M1A	ARPC5L	-5.33075	0.664597	9.780627681367763e-08	3.215210278953092e-07
786_M1A	NCEH1	-5.33382	0.514392	9.616741360284226e-08	3.163054335138748e-07
786_M1A	VASP	-5.36149	0.503527	8.25375109220453e-08	2.7232651885623837e-07
786_M1A	TUBB4B	-5.39583	0.612993	6.820619522952236e-08	2.2605855528886208e-07
786_M1A	RAB8A	-5.40108	0.59193	6.624007990914644e-08	2.19692633448674e-07
786_M1A	LRP12	-5.41656	0.730282	6.075677835301535e-08	2.0186633565649668e-07
786_M1A	TNIP1	-5.41887	0.634915	5.997780068537508e-08	1.993055233431346e-07
786_M1A	RPL13	-5.49646	0.582056	3.875003348613027e-08	1.2994364056227554e-07
786_M1A	PPP1R18	-5.53426	0.535326	3.125433795837333e-08	1.0524526439141635e-07
786_M1A	GOLIM4	-5.54215	0.586634	2.987748720316866e-08	1.0072101356119744e-07
786_M1A	ATP2B4	-5.54769	0.535301	2.8947375791624692e-08	9.76807417941339e-08
786_M1A	TAGLN2	-5.55471	0.53657	2.7806946866379625e-08	9.387172157821626e-08
786_M1A	ACTR3	-5.57737	0.525409	2.4417688911930088e-08	8.26723431217132e-08
786_M1A	PEA15	-5.63583	0.633704	1.742162015260982e-08	5.9501533444298155e-08
786_M1A	OTULIN	-5.70069	0.624146	1.1932661225346731e-08	4.108516453200629e-08
786_M1A	ARFGAP1	-5.77034	0.614956	7.911355514220115e-09	2.745038438960401e-08
786_M1A	MRTO4	-5.78202	0.72856	7.380706857125305e-09	2.5638579461486953e-08
786_M1A	HNRNPAB	-5.78331	0.531572	7.324437781210202e-09	2.5457734189848386e-08
786_M1A	PES1	-5.80592	0.61683	6.401470266854086e-09	2.2339598718969597e-08
786_M1A	CKAP2L	-5.8195	0.549045	5.90225726716923e-09	2.0630192308386685e-08
786_M1A	NIBAN2	-5.92516	0.517516	3.1198667831982686e-09	1.106147053770428e-08
786_M1A	RNF220	-5.95531	0.604656	2.5957450170020472e-09	9.23296162302154e-09
786_M1A	JPT2	-6.01265	0.5416	1.8251402636291316e-09	6.54389451760227e-09
786_M1A	SEC24D	-6.11785	0.580181	9.48436481030293e-10	3.4444343340793987e-09
786_M1A	GTF2F1	-6.13758	0.647979	8.378838612316977e-10	3.0521020132597652e-09
786_M1A	PLOD3	-6.19708	0.577046	5.752136809958302e-10	2.110861488131195e-09
786_M1A	MSANTD3	-6.19726	0.7397	5.745620671897908e-10	2.1087900655025874e-09
786_M1A	SMARCA2	-6.25219	0.54531	4.0474020250487366e-10	1.4954807482383467e-09
786_M1A	ZFAS1	-6.25995	0.515359	3.851085357434986e-10	1.4244659657476582e-09
786_M1A	SH3GLB1	-6.28292	0.657028	3.3226193967017585e-10	1.2340759687122169e-09
786_M1A	NECTIN3	-6.36891	0.521006	1.9037569619459353e-10	7.144403065317578e-10
786_M1A	SPDL1	-6.37804	0.574929	1.7937265546625686e-10	6.745080834456074e-10
786_M1A	NUDC	-6.38738	0.666733	1.687543333555358e-10	6.352702797973328e-10
786_M1A	SLC4A2	-6.42724	0.505876	1.299450257657954e-10	4.918519839638226e-10
786_M1A	ARPC2	-6.4855	0.523397	8.843873615335715e-11	3.367491010918861e-10
786_M1A	GOLGA2	-6.54635	0.61421	5.896010867901019e-11	2.2624749600613517e-10
786_M1A	NBN	-6.64209	0.563894	3.0927172674306946e-11	1.1989357968165324e-10
786_M1A	SP100	-6.68373	0.554796	2.329360576616198e-11	9.086872034976425e-11
786_M1A	AHDC1	-6.69348	0.557558	2.179175635640269e-11	8.511976114806009e-11
786_M1A	ECE1	-6.79366	0.506222	1.0932069907169991e-11	4.3196314110662874e-11
786_M1A	LMNB2	-6.79555	0.564284	1.079022179767399e-11	4.2649752868362505e-11
786_M1A	ALDOA	-6.80677	0.512842	9.981595846667189e-12	3.9485802893191536e-11
786_M1A	RABGEF1	-6.81466	0.572199	9.449042171856739e-12	3.740355348840003e-11
786_M1A	TENT4A	-6.82916	0.627442	8.541313437450824e-12	3.386575496631739e-11
786_M1A	CDV3	-6.97117	0.555774	3.1430750275125933e-12	1.2661250127476233e-11
786_M1A	NF2	-7.07959	0.510967	1.4457890172552058e-12	5.883205269969124e-12
786_M1A	CIP2A	-7.16473	0.510799	7.7938780529838e-13	3.2041498662266734e-12
786_M1A	ODF2	-7.30476	0.531289	2.777620398183155e-13	1.1582432947653971e-12
786_M1A	CCDC137	-7.34564	0.529595	2.0477691913137956e-13	8.592321638878313e-13
786_M1A	MLXIP	-7.60957	0.531405	2.7500032019456267e-14	1.190453672808035e-13
786_M1A	NDST1	-7.66953	0.522723	1.726315807267506e-14	7.521316151289002e-14
786_M1A	DDX31	-7.79629	0.513467	6.375143323019398e-15	2.818668337848043e-14
786_M1A	CLTA	-7.83805	0.500332	4.575841388501523e-15	2.030183533534284e-14
786_M1A	DPP9	-8.12453	0.541004	4.490980332576032e-16	2.0628842461593547e-15
786_M2B	FRMD4A	76.5071	4.25403	0	0
786_M2B	TRIO	72.4867	2.49211	0	0
786_M2B	CDH13	69.7448	4.03043	0	0
786_M2B	PRKCA	69.2824	2.72683	0	0
786_M2B	ABCA1	67.7639	4.06621	0	0
786_M2B	PRKY	66.728	5.39034	0	0
786_M2B	TGFBI	66.6949	3.55042	0	0
786_M2B	KCNMA1	64.8063	3.21298	0	0
786_M2B	DCBLD2	62.0017	2.49686	0	0
786_M2B	TPM1	60.3575	2.85674	0	0
786_M2B	PARD3	60.2422	2.19042	0	0
786_M2B	GLS	59.1176	2.56872	0	0
786_M2B	PBX3	58.394	2.6625	0	0
786_M2B	CA12	58.3291	4.47782	0	0
786_M2B	CPA6	58.0599	5.30553	0	0
786_M2B	PAX8	57.8191	4.5883	0	0
786_M2B	APOL1	57.6271	4.87682	0	0
786_M2B	IGFN1	57.2212	4.83315	0	0
786_M2B	COL6A3	57.1799	3.2211	0	0
786_M2B	PTPN14	56.4876	2.1685	0	0
786_M2B	PDE10A	56.3133	2.56734	0	0
786_M2B	TGFA	56.0476	3.81299	0	0
786_M2B	BICC1	55.68	3.13353	0	0
786_M2B	CDK6	55.3428	2.13518	0	0
786_M2B	VCAN	55.2682	3.0979	0	0
786_M2B	PSD3	54.848	2.17639	0	0
786_M2B	ASAP1	54.1411	1.70001	0	0
786_M2B	EXT1	53.6109	1.90507	0	0
786_M2B	FIGN	53.5595	2.85237	0	0
786_M2B	LINC00486	53.1925	1.37014	0	0
786_M2B	UBA6	53.0714	2.65598	0	0
786_M2B	MET	52.6409	2.25907	0	0
786_M2B	NRIP1	51.5219	2.26912	0	0
786_M2B	PREX2	51.3642	5.97408	0	0
786_M2B	APCDD1L-DT	50.6375	4.20959	0	0
786_M2B	GLIS3	50.442	2.55935	0	0
786_M2B	PLCB4	49.8695	2.55617	0	0
786_M2B	SEMA3C	49.5884	2.38726	0	0
786_M2B	FOXP1	49.2793	1.80449	0	0
786_M2B	MDGA2	48.3811	3.23696	0	0
786_M2B	EFNA5	48.2781	1.82115	0	0
786_M2B	RUNX2	48.2035	2.64843	0	0
786_M2B	ADAMTS16	47.9177	3.38433	0	0
786_M2B	NHS	47.8499	2.42738	0	0
786_M2B	MARCHF3	47.3718	3.42537	0	0
786_M2B	PLOD2	47.3391	2.52861	0	0
786_M2B	MANCR	47.1926	3.90322	0	0
786_M2B	CMIP	47.0993	1.78331	0	0
786_M2B	CD70	46.7706	5.03508	0	0
786_M2B	SRGAP1	46.1775	1.81288	0	0
786_M2B	LINC01322	45.9767	4.85804	0	0
786_M2B	ARL4C	45.7022	2.96223	0	0
786_M2B	GPC6	44.9003	1.83172	0	0
786_M2B	NCAM1	44.8966	2.89524	0	0
786_M2B	LPP	44.7567	1.36484	0	0
786_M2B	FHL2	44.661	2.85557	0	0
786_M2B	ADAM12	44.1233	2.89158	0	0
786_M2B	RAI14	43.9156	1.79599	0	0
786_M2B	APBB2	43.8531	1.72162	0	0
786_M2B	CDH2	43.8439	2.16829	0	0
786_M2B	DGKI	43.3375	3.46056	0	0
786_M2B	HIPK2	43.0918	1.56133	0	0
786_M2B	UTY	42.8485	3.30591	0	0
786_M2B	ARHGAP22	42.7695	2.57863	0	0
786_M2B	MICAL2	42.7163	1.96653	0	0
786_M2B	TOX	42.4142	2.44231	0	0
786_M2B	CASK	42.372	2.12116	0	0
786_M2B	TENM4	42.29	2.91199	0	0
786_M2B	FOXP2	42.002	3.11238	0	0
786_M2B	MYO1E	41.976	1.81242	0	0
786_M2B	TENM3	41.7061	1.84275	0	0
786_M2B	FHOD3	41.3409	1.99404	0	0
786_M2B	FBXL7	41.1262	1.87814	0	0
786_M2B	LINC01411	40.8687	3.09708	0	0
786_M2B	CALD1	40.671	1.45493	0	0
786_M2B	FNDC3B	40.2241	1.30463	0	0
786_M2B	RP11-554D15.1	40.1645	4.14455	0	0
786_M2B	ERRFI1	40.1544	2.12639	0	0
786_M2B	CDH6	40.1248	4.42304	0	0
786_M2B	KIF26B	39.8409	2.83791	0	0
786_M2B	KLF7	39.5509	2.40813	0	0
786_M2B	CD44	39.4232	1.46253	0	0
786_M2B	CDK15	39.1747	4.60217	0	0
786_M2B	SPOCK1	39.0307	2.54134	0	0
786_M2B	SND1	38.8449	1.16904	0	0
786_M2B	RBMS3	38.7896	1.61192	0	0
786_M2B	KIAA1217	38.7293	1.89263	0	0
786_M2B	ZNF608	38.6677	2.26804	0	0
786_M2B	KIRREL3	38.6529	2.24017	0	0
786_M2B	PTK2	38.4462	1.16593	0	0
786_M2B	STAC	38.4166	2.72368	0	0
786_M2B	TNFSF10	37.9461	5.4805	0	0
786_M2B	CREB3L2	37.8831	1.89728	0	0
786_M2B	ASPH	37.408	1.27125	2.896477205013936e-306	7.225665505868787e-304
786_M2B	SORCS2	37.2823	3.28664	3.174691045986958e-304	7.83889529906045e-302
786_M2B	PIP4K2A	36.9545	1.74517	6.158408817501636e-299	1.505264409756612e-296
786_M2B	OXR1	36.6461	2.01928	5.273969854219523e-294	1.2635596290337031e-291
786_M2B	SERPINE1	36.5969	2.06451	3.205450721899955e-293	7.604460447895599e-291
786_M2B	TNIK	36.5506	1.73069	1.744690298436729e-292	4.0988364894730067e-290
786_M2B	MAP4K4	36.5436	1.17739	2.249902882759321e-292	5.23491826509712e-290
786_M2B	IRS2	36.3562	2.06516	2.0964877242834934e-289	4.8315057097344736e-287
786_M2B	SYTL3	36.2781	4.52711	3.583566065886878e-288	8.180672798333083e-286
786_M2B	LINC00958	36.2501	4.33478	9.911301915004255e-288	2.2414362966287195e-285
786_M2B	ZBTB38	36.1446	1.83292	4.515809996326592e-286	1.0117923175102859e-283
786_M2B	UACA	35.6951	1.53771	4.708223773210492e-279	1.0452256776527292e-276
786_M2B	TANC2	35.5771	1.38731	3.1643267251858935e-277	6.960943463277115e-275
786_M2B	NTNG1	35.5705	2.5151	4.0070988942746996e-277	8.735475589518845e-275
786_M2B	MSC-AS1	35.494	2.37406	6.083615786789501e-276	1.3143869179351102e-273
786_M2B	YWHAZ	35.1332	1.27007	2.1003419144432677e-270	4.497705632362672e-268
786_M2B	LRRFIP1	35.0333	1.18949	6.994587061474156e-269	1.484693137838172e-266
786_M2B	ROR1	34.933	1.49097	2.345486253941232e-267	4.935310988945212e-265
786_M2B	ETV6	34.6757	1.36561	1.8290358424315024e-263	3.8154318375135774e-261
786_M2B	PTBP3	34.6626	1.84107	2.88269234857455e-263	5.961999098359569e-261
786_M2B	DPYSL3	34.5649	2.19304	8.512211870464957e-262	1.745580532555178e-259
786_M2B	NAV1	34.4443	1.51177	5.481951016674583e-260	1.1147247958108535e-257
786_M2B	RGS20	34.4214	2.5814	1.2048333753625214e-259	2.4295465014185242e-257
786_M2B	ALCAM	34.3811	1.32627	4.826202482126752e-259	9.65160724483497e-257
786_M2B	BTBD11	34.2231	2.90131	1.0967295226961691e-256	2.1753000811640902e-254
786_M2B	TBL1XR1	34.096	1.12443	8.44975753460695e-255	1.6489292969549918e-252
786_M2B	DOCK10	33.9614	1.96202	8.268749379495987e-253	1.600697579880351e-250
786_M2B	RNASET2	33.8548	3.95722	3.079914582095924e-251	5.914902623615648e-249
786_M2B	MTSS1	33.8338	2.72654	6.285227154769431e-251	1.1975584778827614e-248
786_M2B	RIPK4	33.6851	3.02926	9.54687727155584e-249	1.804807314196158e-246
786_M2B	LOXL2	33.3689	1.77003	3.874592299836127e-244	7.268014300111209e-242
786_M2B	P3H2	33.3062	2.28324	3.139271461172725e-243	5.843391601342892e-241
786_M2B	EXOC4	33.2971	1.03812	4.258015209675456e-243	7.865301682727228e-241
786_M2B	DIAPH2	33.2666	1.31901	1.1751430229376266e-242	2.1436190132794483e-240
786_M2B	PFKP	33.2665	1.61988	1.178202036392126e-242	2.1436190132794483e-240
786_M2B	PTPRG	33.0171	1.17896	4.616291211664818e-239	8.336195129840693e-237
786_M2B	BICD1	32.6399	1.26877	1.1135320439144041e-233	1.9959443258252408e-231
786_M2B	SP100	32.5968	1.82808	4.54869072515087e-233	8.093324865235349e-231
786_M2B	TGM2	32.5543	2.02882	1.8193329346876953e-232	3.2134465951513033e-230
786_M2B	INHBA	32.5233	2.79954	4.9938520025042435e-232	8.756610924391137e-230
786_M2B	SMURF1	32.3669	1.39	8.01694269266414e-230	1.3956401386840782e-227
786_M2B	FAM107B	32.3065	1.54531	5.6741864623861315e-229	9.807426001201401e-227
786_M2B	PLEKHA6	32.2414	2.02487	4.6477004506284306e-228	7.97624507122743e-226
786_M2B	VIM	32.1261	1.17994	1.907453939053694e-226	3.250462705438119e-224
786_M2B	RPS4Y1	32.1085	2.39181	3.3591806173000325e-226	5.684297383036797e-224
786_M2B	MKLN1	31.9791	1.15809	2.130566779120262e-224	3.555548615251869e-222
786_M2B	CREB5	31.8784	2.24336	5.318841899275493e-223	8.815433991689615e-221
786_M2B	EVC	31.8686	1.82645	7.266892888232749e-223	1.196219551765007e-220
786_M2B	SYNPO	31.8683	3.57501	7.348629883803707e-223	1.2015009860019061e-220
786_M2B	BHLHE40	31.814	2.83352	4.150219758752919e-222	6.740068303510278e-220
786_M2B	ZHX2	31.6847	1.73531	2.523034655441416e-220	4.0701595061580923e-218
786_M2B	EPB41L2	31.5813	1.29316	6.672766208482842e-219	1.0693218325355484e-216
786_M2B	RAB2A	31.514	1.46763	5.58788150444351e-218	8.895760305560793e-216
786_M2B	PPP2R3A	31.1802	1.77173	1.975510816073463e-213	3.124405929891873e-211
786_M2B	PTPRD	31.1373	2.9078	7.538508141088389e-213	1.1845248051821872e-210
786_M2B	SPATS2L	31.0447	1.30234	1.3437363760018419e-211	2.097789214612424e-209
786_M2B	TLE1	30.8376	2.09389	8.208380339568716e-209	1.2732460734415628e-206
786_M2B	MSR1	30.8326	3.3934	9.583575187659255e-209	1.4770914165030487e-206
786_M2B	PDGFC	30.8108	1.51881	1.8804161759541688e-208	2.8798930775784165e-206
786_M2B	JCAD	30.7692	3.31653	6.775935743563611e-208	1.0312207114638506e-205
786_M2B	FN1	30.5535	1.23864	5.0830474607094495e-205	7.687473903390454e-203
786_M2B	MAP4	30.5365	0.994897	8.555222326226017e-205	1.2858339742237091e-202
786_M2B	MAPKAP1	30.45	1.23593	1.1996298629465685e-203	1.7918915693568556e-201
786_M2B	PMEPA1	30.4273	1.3241	2.3929909332528684e-203	3.552490466432694e-201
786_M2B	KCNQ5	30.2247	1.17405	1.1231378568480827e-200	1.6571762109762138e-198
786_M2B	ZFPM2-AS1	30.1128	1.28015	3.2972365653554348e-199	4.835547297483079e-197
786_M2B	ARFGEF1	30.1094	1.2803	3.6486066205884e-199	5.3186134340360305e-197
786_M2B	RHEB	30.1045	1.60089	4.229987070794296e-199	6.129175277789244e-197
786_M2B	MAMDC2	29.9717	3.97102	2.2938170573982462e-197	3.3039157830311164e-195
786_M2B	MYO1B	29.9589	1.41241	3.372427792931085e-197	4.8287578540441655e-195
786_M2B	RNF220	29.9136	1.99675	1.3077660918220396e-196	1.8614896405829245e-194
786_M2B	TPM4	29.7749	1.06761	8.249622216266137e-195	1.1606067348209767e-192
786_M2B	ECPAS	29.5951	1.16194	1.7290230317051115e-192	2.4184334867745834e-190
786_M2B	NRG1	29.5895	1.61155	2.038551331174246e-192	2.8349922478019773e-190
786_M2B	TXLNGY	29.5576	3.0407	5.245126488448614e-192	7.252661186713118e-190
786_M2B	SLC4A4	29.5353	3.04345	1.0131806819474582e-191	1.393008303509352e-189
786_M2B	NLGN4Y	29.4125	3.23483	3.798349393975973e-190	5.1927942731881686e-188
786_M2B	CHCHD3	29.3504	1.11775	2.3593759564789143e-189	3.207425808700942e-187
786_M2B	ACTR3C	29.292	3.22392	1.3101425100002998e-188	1.7711077350272209e-186
786_M2B	ACTR3	29.2145	1.22955	1.2706893983520092e-187	1.7082301145178843e-185
786_M2B	VCL	29.1418	1.0869	1.0608301248855628e-186	1.4182302409934171e-184
786_M2B	SATB2	28.9923	1.76163	8.232615240192323e-185	1.0885946643834634e-182
786_M2B	VEGFA	28.8989	1.96837	1.2324549857839323e-183	1.6208122688043258e-181
786_M2B	UGCG	28.8604	1.62977	3.754939830849476e-183	4.911461298751114e-181
786_M2B	LAMB1	28.8122	1.09192	1.5087247531898212e-182	1.9628022353595316e-180
786_M2B	RUNX1	28.6807	1.02456	6.647175120926213e-181	8.555762956179388e-179
786_M2B	RBPMS	28.5631	1.69119	1.9311050503766505e-179	2.4724275137044545e-177
786_M2B	SHANK2	28.5401	1.72052	3.73151528628956e-179	4.752379310401831e-177
786_M2B	MGLL	28.3191	1.75048	2.011175367129615e-176	2.534709454885543e-174
786_M2B	SMC5	28.2429	1.15105	1.7381138077037147e-175	2.179216472477435e-173
786_M2B	IGFBP3	28.2341	2.22863	2.228880872232042e-175	2.780126770426338e-173
786_M2B	KIRREL1	28.0762	1.23983	1.9122433442229527e-173	2.3729468945388206e-171
786_M2B	NDRG1	28.0047	2.25481	1.425883828843653e-172	1.7603845352223837e-170
786_M2B	STAT1	27.9666	1.81923	4.136865940169499e-172	5.081415330975713e-170
786_M2B	LINC01605	27.9021	3.25206	2.5177320015260056e-171	3.076973685501327e-169
786_M2B	HPCAL1	27.8603	1.3283	8.087939107174218e-171	9.834771382683505e-169
786_M2B	MIR155HG	27.8468	5.06913	1.1766945328119624e-170	1.4236827152491933e-168
786_M2B	HIVEP3	27.7205	1.0774	3.951429615857492e-169	4.757049445000975e-167
786_M2B	EGFR	27.6976	1.04291	7.465907328906999e-169	8.943565621034236e-167
786_M2B	PKIA	27.6504	3.13888	2.760685144992946e-168	3.290791090568439e-166
786_M2B	CLMP	27.6254	1.87596	5.506409160100712e-168	6.531572983142992e-166
786_M2B	NALCN-AS1	27.5661	5.55477	2.835745076060992e-167	3.347285821976775e-165
786_M2B	AFF3	27.4944	1.30633	2.0504003042726307e-166	2.40852361955287e-164
786_M2B	EHBP1	27.4729	1.03095	3.703433945798533e-166	4.329260609682749e-164
786_M2B	UBASH3B	27.4637	1.23842	4.763465128067637e-166	5.5151353669368745e-164
786_M2B	NEAT1	27.4415	0.969426	8.774884426554674e-166	1.0111173969227143e-163
786_M2B	CADM1	27.428	1.45775	1.272956665235611e-165	1.4598580751360815e-163
786_M2B	ABCC4	27.2752	1.04099	8.34349774994758e-164	9.523394271378847e-162
786_M2B	CALU	27.0044	0.884158	1.3127768785545807e-160	1.4913884932987671e-158
786_M2B	LAMA3	26.9935	1.35725	1.7640013279594184e-160	1.9946403800916827e-158
786_M2B	SEMA5A	26.7527	1.94405	1.14809829751272e-157	1.2861890094079998e-155
786_M2B	IMMP2L	26.7446	0.908603	1.4270025914784538e-157	1.5912722907186925e-155
786_M2B	NEK6	26.7379	1.72379	1.7065972804726596e-157	1.8943229813246523e-155
786_M2B	SRPK2	26.6209	0.884717	3.8870896361794667e-156	4.294967808962134e-154
786_M2B	PTCHD4	26.5519	3.25098	2.4431914033698872e-155	2.687288435397479e-153
786_M2B	SMC4	26.5492	1.03487	2.622598307858292e-155	2.8715671426947946e-153
786_M2B	NSMCE2	26.5463	0.880219	2.83412738366162e-155	3.0891988481911656e-153
786_M2B	FAF1	26.5307	0.846047	4.290492772521765e-155	4.6556656551337073e-153
786_M2B	ITGB8	26.3988	1.73316	1.4136988291247735e-153	1.5069904963507166e-151
786_M2B	ZNF83	26.3918	1.26976	1.703037613120824e-153	1.807460708872706e-151
786_M2B	FLNC	26.3615	1.90287	3.7872274869396023e-153	4.001892171570502e-151
786_M2B	COBLL1	26.3596	1.76783	3.981090871384732e-153	4.1884537785116414e-151
786_M2B	RABL6	26.2903	1.47806	2.4735680238619718e-152	2.5911428156455406e-150
786_M2B	FAM114A1	26.2514	1.80544	6.886449244119657e-152	7.182685293500322e-150
786_M2B	COL27A1	26.189	1.98532	3.549147904589739e-151	3.670182948515492e-149
786_M2B	DGKD	26.0063	1.48014	4.199349040799635e-149	4.324078642096578e-147
786_M2B	PALLD	25.8435	1.31268	2.879998922385084e-147	2.9159085323796764e-145
786_M2B	SEC24D	25.7647	1.62836	2.203895673424909e-146	2.2146038350779598e-144
786_M2B	STAG1	25.7647	0.855209	2.2056348634341197e-146	2.2146038350779598e-144
786_M2B	OSBPL3	25.4753	1.04012	3.707390761842366e-143	3.6918288746938915e-141
786_M2B	APBB1IP	25.4443	2.08757	8.162202454721341e-143	8.094630122924058e-141
786_M2B	CAMK1D	25.4337	1.43402	1.0707378790290829e-142	1.0575393957855407e-140
786_M2B	LINC00511	25.3698	0.892393	5.441051397405079e-142	5.330468085603567e-140
786_M2B	TENM2	25.3394	2.21029	1.1746272364554064e-141	1.1461141075704808e-139
786_M2B	LIMS1	25.3345	1.09413	1.330869603899307e-141	1.293348701813471e-139
786_M2B	MYH9	25.3259	0.816083	1.655680007998418e-141	1.602565793341829e-139
786_M2B	RP11-445O3.2	25.2525	3.32401	1.062964341299879e-140	1.0206988543958124e-138
786_M2B	VPS13B	25.2439	0.829827	1.3230320475772213e-140	1.2654043275602215e-138
786_M2B	DLEU2	25.1254	1.16945	2.627736676060788e-139	2.5033847278472025e-137
786_M2B	TNPO3	25.0701	1.24087	1.0539983509282634e-138	1.0001824351279261e-136
786_M2B	PAPSS2	25.0296	2.11648	2.913639639095742e-138	2.7540723432358894e-136
786_M2B	ABLIM3	25.0247	1.81724	3.2912205762075553e-138	3.0988698639327014e-136
786_M2B	CAPZB	24.9381	1.05702	2.875035847791817e-137	2.6965161800335807e-135
786_M2B	RASAL2	24.8833	0.890961	1.1293858704746405e-136	1.0551690847005927e-134
786_M2B	NECTIN3	24.7616	1.50549	2.3277637268963253e-135	2.158131289786869e-133
786_M2B	AC058791.1	24.7531	0.990317	2.8702287807144575e-135	2.6509082456384903e-133
786_M2B	SPIDR	24.6175	0.869093	8.200663265236689e-134	7.516653397431719e-132
786_M2B	AMZ1	24.5678	3.29482	2.7914789267740672e-133	2.5489889460407124e-131
786_M2B	CDK14	24.5363	0.98845	6.0556181369284295e-133	5.508791266067448e-131
786_M2B	PKP4	24.5064	0.925397	1.261291366806452e-132	1.1430984454675102e-130
786_M2B	RP11-368L12.1	24.3911	3.49159	2.1265058143618097e-131	1.9200443170122042e-129
786_M2B	DOCK1	24.387	0.8954	2.352113730404342e-131	2.1158530872982998e-129
786_M2B	GALNT7	24.3357	1.13549	8.212565699119291e-131	7.360283881010689e-129
786_M2B	COL8A1	24.2552	1.14112	5.828899416791999e-130	5.204712475554716e-128
786_M2B	TCF4	24.0934	1.02919	2.9309697309269795e-128	2.6074854981239357e-126
786_M2B	COL7A1	24.0928	1.88764	2.975942028754257e-128	2.6377965279045975e-126
786_M2B	RP11-417O11.5	24.0621	2.36992	6.23916314666002e-128	5.5100463439007e-126
786_M2B	PDGFRB	24.0489	3.35813	8.566687517765275e-128	7.538061983813967e-126
786_M2B	LPCAT2	23.9992	1.90732	2.835790104154195e-127	2.4862481500117106e-125
786_M2B	SEMA4B	23.8746	2.14866	5.619776507671656e-126	4.891631364483408e-124
786_M2B	LRP12	23.785	1.63374	4.773460297753284e-125	4.1252925816083565e-123
786_M2B	CELSR1	23.7582	1.8386	9.043562738652115e-125	7.787762674373803e-123
786_M2B	PSMD1	23.7393	0.91203	1.418615167591993e-124	1.2172925469996824e-122
786_M2B	PRICKLE2	23.6962	2.04463	3.9463798361504936e-124	3.374363931984793e-122
786_M2B	USP9Y	23.6882	2.04393	4.776672848975955e-124	4.0699270985746535e-122
786_M2B	UBE2D2	23.6324	1.40244	1.7904909993794058e-123	1.520221094841504e-121
786_M2B	IGFBP7	23.6292	1.72344	1.9320217360548655e-123	1.6346525164005468e-121
786_M2B	PLCE1	23.5608	1.9947	9.721641579677064e-123	8.1682042689245e-121
786_M2B	EFHD2	23.5575	2.39858	1.0514898776053568e-122	8.80413566030949e-121
786_M2B	CDCP1	23.5453	1.36769	1.402537567734374e-122	1.1702966918633237e-120
786_M2B	SIPA1L2	23.4773	1.58829	6.951531355689711e-122	5.780520815978681e-120
786_M2B	GNAQ	23.4552	0.888799	1.1705829111455856e-121	9.700604549281123e-120
786_M2B	MICAL3	23.4399	0.891936	1.676991929930424e-121	1.3849778402886143e-119
786_M2B	RICTOR	23.3483	1.07539	1.4344744582547107e-120	1.1766580657914405e-118
786_M2B	JAK1	23.2954	1.08463	4.932950832442912e-120	4.03268730552208e-118
786_M2B	NCEH1	23.2831	1.38516	6.575688375246058e-120	5.357525498458051e-118
786_M2B	RABGEF1	23.2724	1.64372	8.438128596085256e-120	6.851873683492317e-118
786_M2B	NSD2	23.2617	0.868974	1.0828608734978685e-119	8.763567697960343e-118
786_M2B	COG5	23.2594	0.925166	1.1418146280937595e-119	9.209876790204264e-118
786_M2B	TLE4	23.2082	1.50221	3.758636008471603e-119	3.011638216324366e-117
786_M2B	MYO10	23.1348	0.743932	2.0685674188483777e-118	1.651986613904061e-116
786_M2B	NRP2	23.0939	1.38117	5.332716380164254e-118	4.244772071289955e-116
786_M2B	UNC45B	23.063	2.4704	1.0891171736461198e-117	8.640805694389772e-116
786_M2B	FUS	23.0344	0.785589	2.1072037458594767e-117	1.6663436680492685e-115
786_M2B	ZBTB20	22.9693	0.87794	9.443768839936018e-117	7.44365857943882e-115
786_M2B	ZEB1	22.9552	0.967774	1.3077694456380718e-116	1.0274482157646125e-114
786_M2B	VAV2	22.8468	1.35225	1.5719864176098425e-115	1.2310332470331057e-113
786_M2B	LINC01508	22.4377	4.65331	1.6881981916713192e-111	1.3093275590404673e-109
786_M2B	LUCAT1	22.3857	2.5085	5.4294477179007265e-111	4.1841329897376364e-109
786_M2B	TUSC3	22.375	1.37709	6.899819116872478e-111	5.300375333018419e-109
786_M2B	NCOA2	22.3357	0.921959	1.663816016144225e-110	1.270063721093311e-108
786_M2B	TPK1	22.2718	2.74887	6.934428894740161e-110	5.276707874054164e-108
786_M2B	PARP14	22.212	1.56491	2.6302602096741834e-109	1.9952049076393697e-107
786_M2B	SMAD3	22.1552	0.883561	9.290623095394297e-109	7.025453051948475e-107
786_M2B	FOSL1	22.1534	1.22844	9.667183036520976e-109	7.28742975444656e-107
786_M2B	NLRP1	22.0465	2.38772	1.032916134924855e-107	7.714353281762852e-106
786_M2B	PRKDC	22.0403	0.654164	1.1827158583076514e-107	8.805956412101092e-106
786_M2B	NCAPG2	22.0203	1.15582	1.841347386017369e-107	1.3667768112530153e-105
786_M2B	IL15	21.965	2.90914	6.225215286068109e-107	4.592614618666955e-105
786_M2B	KLF6	21.8909	1.23524	3.17466912794075e-106	2.3349739683255398e-104
786_M2B	ATP13A3	21.878	0.99343	4.2120350051857614e-106	3.0885703956207593e-104
786_M2B	SMARCA2	21.8098	1.28743	1.873990970368714e-105	1.365868478945245e-103
786_M2B	FLG	21.8079	2.81338	1.9531307532665974e-105	1.419275014040394e-103
786_M2B	MYLK	21.7576	1.23935	5.852843746493995e-105	4.240332723882087e-103
786_M2B	SEC31A	21.7488	1.0287	7.095571616231162e-105	5.110078630046478e-103
786_M2B	FRYL	21.7436	0.803775	7.94912935590721e-105	5.707805108434501e-103
786_M2B	F3	21.7158	1.51883	1.4543245968119838e-104	1.0381046192818992e-102
786_M2B	NR3C1	21.6896	1.04964	2.5717199448151635e-104	1.830308212489333e-102
786_M2B	BAZ1B	21.6895	0.702263	2.5799483151141302e-104	1.8307797457223378e-102
786_M2B	CSPP1	21.6725	1.17837	3.726353560397303e-104	2.636558580540758e-102
786_M2B	ARHGAP29	21.6251	1.03506	1.0435907837550334e-103	7.362335214374431e-102
786_M2B	MBD5	21.6212	0.920597	1.1342278426388815e-103	7.978501551213853e-102
786_M2B	DLG1	21.4324	0.755063	6.6611314746461494e-102	4.67205969343442e-100
786_M2B	TTTY14	21.4149	2.13558	9.6989475621356e-102	6.783096332617262e-100
786_M2B	SKAP2	21.3947	1.29231	1.4963421026266616e-101	1.0404737413609183e-99
786_M2B	TGFB2	21.3802	1.46399	2.042663610018661e-101	1.4162857889751163e-99
786_M2B	OSMR	21.3079	1.32999	9.585319674457918e-101	6.608135768733125e-99
786_M2B	QKI	21.2958	0.812204	1.2423995653595003e-100	8.51659622735671e-99
786_M2B	ANXA2	21.2708	0.773325	2.115854851424658e-100	1.4463123077619737e-98
786_M2B	SYNJ2	21.2013	1.09099	9.296881842692528e-100	6.319268169367242e-98
786_M2B	MSANTD3	21.2008	1.72733	9.394209630635599e-100	6.36753738493334e-98
786_M2B	FNDC3A	21.0803	0.932642	1.2070813764968121e-98	8.068772140461287e-97
786_M2B	ADK	21.014	0.728454	4.8858111026071776e-98	3.2569382110437596e-96
786_M2B	DNAJB6	20.9667	1.07811	1.3199214855166645e-97	8.774576952344024e-96
786_M2B	KANK1	20.8792	1.24327	8.277798684419417e-97	5.4579338573727805e-95
786_M2B	SNX9	20.8627	1.20872	1.1685853753931742e-96	7.684083943957616e-95
786_M2B	MMP2	20.8552	1.72352	1.3664676135718515e-96	8.960916887049231e-95
786_M2B	CUL1	20.8194	1.00882	2.8889834160987068e-96	1.8843024448182346e-94
786_M2B	PON2	20.7348	1.82513	1.6825952848240216e-95	1.0915667748571494e-93
786_M2B	ST3GAL3	20.6413	1.03497	1.1686232268613591e-94	7.561054771013681e-93
786_M2B	NRXN3	20.6347	1.32691	1.3404105121816427e-94	8.649400953005705e-93
786_M2B	BNC2	20.5755	0.936002	4.5530073242648504e-94	2.930150830653214e-92
786_M2B	EEA1	20.5461	0.909949	8.344424868515309e-94	5.3559255429266165e-92
786_M2B	PTPN12	20.5412	0.885187	9.221895063318317e-94	5.903476633390916e-92
786_M2B	CNIH3	20.5319	1.54559	1.1162505888173113e-93	7.12692130559401e-92
786_M2B	LARGE1	20.5099	1.05284	1.7584018966085997e-93	1.1197318182667078e-91
786_M2B	SIPA1L3	20.4285	0.799739	9.334275197810987e-93	5.912847938131683e-91
786_M2B	SLC25A13	20.4186	0.989409	1.1438054198968307e-92	7.226580561530943e-91
786_M2B	UBE3C	20.3815	0.730434	2.441324950278082e-92	1.5384161756986725e-90
786_M2B	TPM3	20.3585	0.831227	3.907079511941896e-92	2.455675585194026e-90
786_M2B	TNFAIP8	20.2866	1.28801	1.6898268544797017e-91	1.0593375705880784e-89
786_M2B	NCS1	20.2767	1.89558	2.064658698346522e-91	1.2909718651831819e-89
786_M2B	ST7	20.2677	1.25436	2.478354457605302e-91	1.5456500300292037e-89
786_M2B	NEDD9	20.2654	1.41367	2.5982312108149765e-91	1.6162467567943652e-89
786_M2B	SLC2A1	20.143	1.42281	3.0972207721916775e-90	1.916791515230031e-88
786_M2B	TENT4A	20.1175	1.20667	5.1904236860650955e-90	3.195874614641302e-88
786_M2B	RAD54B	20.1169	1.5994	5.247553803916067e-90	3.2228504301309896e-88
786_M2B	FUBP1	20.1006	0.823251	7.29118002463577e-90	4.466632259142693e-88
786_M2B	PABPC1	20.0922	0.592402	8.629309109991517e-90	5.273030854635726e-88
786_M2B	CTTNBP2	20.088	3.38047	9.39864539801501e-90	5.728675600533179e-88
786_M2B	ANKIB1	20.0714	0.820549	1.3122664108275698e-89	7.978447891760186e-88
786_M2B	RNF213	20.0401	0.709969	2.46083176158031e-89	1.492411202173442e-87
786_M2B	DGKH	20.0164	1.0762	3.966619623635151e-89	2.3996065413180847e-87
786_M2B	AC003092.1	20.0011	4.55391	5.391331391957959e-89	3.2533525442044566e-87
786_M2B	MIR4435-2HG	19.9961	0.853639	5.9526343887994086e-89	3.5831305208997036e-87
786_M2B	DIAPH3	19.9801	0.893433	8.207540575243075e-89	4.915991753458712e-87
786_M2B	TNS1	19.9601	1.69375	1.224650597981171e-88	7.317060535789722e-87
786_M2B	CAPN2	19.9278	0.783928	2.336489176110931e-88	1.3925705685599092e-86
786_M2B	CAVIN1	19.9065	0.739612	3.5742845154376194e-88	2.1250746119056394e-86
786_M2B	SLC8A1	19.7819	1.72264	4.267111568758102e-87	2.5245859594329718e-85
786_M2B	ALPK2	19.7674	2.64279	5.688199754598621e-87	3.3489795051527357e-85
786_M2B	SH3RF1	19.7448	0.896728	8.888598413940321e-87	5.207900833426826e-85
786_M2B	ZFHX4	19.714	1.25318	1.6363177978139503e-86	9.564158954469074e-85
786_M2B	PRICKLE1	19.6977	1.86225	2.257640676854538e-86	1.3132305071761084e-84
786_M2B	AFF1	19.6844	0.902363	2.9321268105142022e-86	1.6974068076751834e-84
786_M2B	ARPC2	19.6791	0.91271	3.257010085882357e-86	1.8809816243002693e-84
786_M2B	PTPRJ	19.6758	0.818585	3.475892264949897e-86	2.0026105006489903e-84
786_M2B	DDX3Y	19.622	3.23209	1.0035046564885937e-85	5.754219354907818e-84
786_M2B	RABGAP1L	19.6182	0.727957	1.081056990509872e-85	6.184259351384842e-84
786_M2B	MCM4	19.3565	1.04472	1.7974140167154826e-83	1.0185907348122072e-81
786_M2B	UCHL1	19.3479	2.29796	2.123030139657017e-83	1.2003056850331893e-81
786_M2B	TMEM117	19.3436	0.900189	2.3082614484902345e-83	1.3019885904561e-81
786_M2B	ANKRD36	19.3087	1.29932	4.537548182915426e-83	2.5475543139254638e-81
786_M2B	OLA1	19.2947	0.758499	5.952393404903952e-83	3.3341670280524493e-81
786_M2B	ZCCHC7	19.2667	0.696629	1.0222546474907661e-82	5.712821699764794e-81
786_M2B	CUX1	19.1804	0.564896	5.400084030243132e-82	3.003936399168352e-80
786_M2B	E2F7	19.1398	1.05459	1.1768226789116256e-81	6.531365867959522e-80
786_M2B	ZFAS1	19.1121	0.98498	2.0018649562167862e-81	1.1059618312907257e-79
786_M2B	MYEOV	19.0062	1.35097	1.5146150982855201e-80	8.32969457916205e-79
786_M2B	UBA6-AS1	18.9738	1.58782	2.8070870537836258e-80	1.540269671824403e-78
786_M2B	KMT2E	18.9732	0.733605	2.8414678238654116e-80	1.555607203662788e-78
786_M2B	SKAP1	18.9643	2.41172	3.3617439918179803e-80	1.8362862553952934e-78
786_M2B	ITGB5	18.939	1.18506	5.445099849370859e-80	2.967579417907118e-78
786_M2B	TLN2	18.932	1.24858	6.212470114381802e-80	3.3781876815238393e-78
786_M2B	ZNFX1	18.9011	1.09802	1.1163594949146506e-79	6.04332596374602e-78
786_M2B	ADAMTS3	18.8548	2.73428	2.6854751947057592e-79	1.4440695280331101e-77
786_M2B	COP1	18.8283	0.743664	4.4271335825127656e-79	2.375338767841328e-77
786_M2B	EFR3A	18.7502	1.07641	1.9281712803364492e-78	1.029975466701576e-76
786_M2B	DNM2	18.7458	0.987387	2.096612303652472e-78	1.1174851216692185e-76
786_M2B	ZC3HAV1	18.7307	1.34721	2.780966097556311e-78	1.4789850028278597e-76
786_M2B	AGTPBP1	18.7292	1.2262	2.8631782970071236e-78	1.519368167346017e-76
786_M2B	PDXK	18.7244	1.42407	3.1318079200050703e-78	1.658282014185617e-76
786_M2B	EGLN3	18.7207	2.38517	3.3580011282541484e-78	1.7741683690282508e-76
786_M2B	FER	18.6766	0.789559	7.679960700470574e-78	4.0399932397823247e-76
786_M2B	TPST1	18.6457	1.40828	1.3672743638235428e-77	7.176855760477677e-76
786_M2B	WDR91	18.6091	2.55713	2.7120828558966857e-77	1.4174293941034125e-75
786_M2B	U2AF1	18.543	1.06323	9.282226751518562e-77	4.819985470670519e-75
786_M2B	MCC	18.4519	1.10381	5.0313471145707134e-76	2.6070350637769193e-74
786_M2B	FANCC	18.4433	1.06394	5.901959934037764e-76	3.0451093066918082e-74
786_M2B	FZD6	18.434	1.50364	7.008786056334584e-76	3.60848095725924e-74
786_M2B	ABL1	18.3979	0.867449	1.36673914171053e-75	7.021731157348493e-74
786_M2B	PRKAG2	18.3739	1.33989	2.126798653848712e-75	1.090344784445575e-73
786_M2B	HSPA12A	18.3698	2.44799	2.293807954363104e-75	1.1734791729318899e-73
786_M2B	MDFIC	18.3427	1.47211	3.7752181754900185e-75	1.9232153560106835e-73
786_M2B	PTPN3	18.3405	1.43661	3.929515846286247e-75	1.997613959000727e-73
786_M2B	CARMIL1	18.2656	1.04789	1.556039196284605e-74	7.893718337881524e-73
786_M2B	CTNNAL1	18.2622	1.11092	1.6541449624653248e-74	8.373849330907098e-73
786_M2B	LUC7L2	18.2488	0.909032	2.1165998587070498e-74	1.0692585256992316e-72
786_M2B	MIR193BHG	18.1562	3.04656	1.147048189921317e-73	5.770534740065702e-72
786_M2B	CMSS1	18.1376	0.696368	1.607890172317788e-73	8.055429894357315e-72
786_M2B	NAV3	18.1372	0.908454	1.6222235708092214e-73	8.110447513727591e-72
786_M2B	ADAMTS1	18.131	1.22469	1.8141859962756562e-73	9.05147891502646e-72
786_M2B	SRSF4	18.075	0.682805	5.017508148838013e-73	2.4930936793754055e-71
786_M2B	TMEM178B	18.0323	1.37815	1.0861187082653023e-72	5.374621779673575e-71
786_M2B	MKI67	18.0192	0.694154	1.377212364967599e-72	6.7873288813617035e-71
786_M2B	DPY19L2P1	18.0023	3.32703	1.8676917423483117e-72	9.185854630354562e-71
786_M2B	CPLANE1	17.9953	1.10944	2.1193408641168059e-72	1.0402395584157905e-70
786_M2B	TMEM165	17.9497	1.06751	4.825801703413774e-72	2.3638613283240184e-70
786_M2B	EIF2AK2	17.92	1.03307	8.227620444077927e-72	4.0220597879959125e-70
786_M2B	JMJD1C	17.9044	0.547266	1.0903262012474902e-71	5.308594249051664e-70
786_M2B	AGPAT4	17.8741	1.63471	1.8767417220182073e-71	9.100880999879075e-70
786_M2B	UGGT2	17.8585	0.81531	2.4841732655548412e-71	1.202240493597921e-69
786_M2B	WDR70	17.8293	0.772325	4.188899297441815e-71	2.0232132774350705e-69
786_M2B	PITPNB	17.8196	1.03531	4.981133958486379e-71	2.4010653292321396e-69
786_M2B	PAM	17.7849	0.822184	9.250854248920837e-71	4.4503413740633484e-69
786_M2B	LINC-PINT	17.7083	0.612794	3.6209709469271406e-70	1.7282101572730363e-68
786_M2B	MSRB3	17.6878	1.07746	5.210331185093054e-70	2.4818817719858607e-68
786_M2B	SUCLG2	17.6741	0.762368	6.643727648015555e-70	3.158446397380755e-68
786_M2B	HIP1	17.6519	1.09049	9.830152521655442e-70	4.654990816419146e-68
786_M2B	PLEKHG4B	17.6423	3.57899	1.1664559660203232e-69	5.5128713800312074e-68
786_M2B	STK39	17.6258	0.611437	1.5616230364412734e-69	7.3661119368042755e-68
786_M2B	LINC02100	17.5535	3.07784	5.590375777230827e-69	2.6267167583967295e-67
786_M2B	FNIP1	17.5284	0.902498	8.703235443361815e-69	4.073518206159946e-67
786_M2B	OSBPL6	17.5273	1.76815	8.864532221823775e-69	4.141002909337678e-67
786_M2B	GBF1	17.5175	0.754515	1.0541161110882275e-68	4.914740203489967e-67
786_M2B	CRIM1	17.5164	0.576022	1.0734205109087546e-68	4.9951210621096236e-67
786_M2B	ADAMTS9	17.4629	1.49171	2.7479349755777457e-68	1.273841581207477e-66
786_M2B	FBXO17	17.4277	2.16007	5.080648098000215e-68	2.3506983303137516e-66
786_M2B	WWTR1	17.3798	0.673947	1.1746356571928574e-67	5.403770652614594e-66
786_M2B	SLF2	17.3384	1.14717	2.4122637685629187e-67	1.1034396724326183e-65
786_M2B	SCFD2	17.3339	0.751248	2.6090797143389354e-67	1.1912171873127087e-65
786_M2B	MLXIP	17.2386	1.04692	1.36290373428478e-66	6.1529001048923706e-65
786_M2B	AOPEP	17.1647	0.626294	4.87998750779367e-66	2.1867766243257633e-64
786_M2B	VTI1A	17.1523	0.702979	6.040712942126326e-66	2.7019070568128065e-64
786_M2B	NIPBL	17.1519	0.544859	6.078341036750065e-66	2.7137213359276398e-64
786_M2B	DYNC1I1	17.1443	2.38041	6.934689913395103e-66	3.090343029914083e-64
786_M2B	STK3	17.0969	0.652561	1.563939307426455e-65	6.905876525749154e-64
786_M2B	FAM171A1	17.0789	1.47612	2.132073314458248e-65	9.380347284229215e-64
786_M2B	SPAG1	17.0274	1.89556	5.140724526126742e-65	2.2535371754205598e-63
786_M2B	TBC1D2	17.0041	1.90408	7.654706867047577e-65	3.3495225455482325e-63
786_M2B	STAU2	16.9425	0.936028	2.1845670072887947e-64	9.541904772991743e-63
786_M2B	ECE1	16.8913	0.918739	5.213567056149632e-64	2.2649532428134435e-62
786_M2B	NCL	16.8844	0.532764	5.860241700610407e-64	2.54060985289347e-62
786_M2B	MAPK8	16.8843	0.806642	5.869083840678774e-64	2.54060985289347e-62
786_M2B	RIPOR1	16.8841	1.60569	5.895131005113211e-64	2.5473282153880267e-62
786_M2B	PTEN	16.8493	0.902778	1.0619407387642872e-63	4.580542245386492e-62
786_M2B	ACTB	16.8027	0.532812	2.3300090689032566e-63	1.001448658069645e-61
786_M2B	WDR1	16.7551	0.885526	5.19856306587263e-63	2.2225234817665354e-61
786_M2B	TSC22D2	16.7485	0.956565	5.810242768140872e-63	2.479651754911337e-61
786_M2B	MB21D2	16.7434	1.48906	6.327253599057368e-63	2.6955437075702502e-61
786_M2B	FAM3C	16.7397	1.39598	6.732758413581278e-63	2.8632563812274126e-61
786_M2B	PDXDC1	16.695	1.16645	1.4248217422760187e-62	6.017074436229511e-61
786_M2B	CIP2A	16.6862	1.20876	1.6518070594442463e-62	6.963489063489873e-61
786_M2B	ECT2	16.6358	0.989638	3.837236443203478e-62	1.6092451898204116e-60
786_M2B	TCERG1	16.6097	0.663016	5.930070383321223e-62	2.4783392596823306e-60
786_M2B	ASAP2	16.6054	0.695346	6.373298562025639e-62	2.658984113860283e-60
786_M2B	HAVCR1	16.5737	4.99598	1.0798007756965456e-61	4.497249426902756e-60
786_M2B	RIN2	16.498	1.28475	3.7913842446922535e-61	1.5655958353765042e-59
786_M2B	ICE1	16.4521	0.929059	8.103344044812103e-61	3.3347741359925724e-59
786_M2B	UBE2E3	16.3949	0.892148	2.0806680922031124e-60	8.519121234370713e-59
786_M2B	CENPP	16.3866	0.753445	2.3851434359243453e-60	9.732833197722986e-59
786_M2B	PLAGL1	16.3684	2.27038	3.216057753692508e-60	1.307935555022711e-58
786_M2B	PTPRE	16.3563	1.28033	3.919986243909935e-60	1.5888748263003785e-58
786_M2B	ADGRA3	16.347	0.891228	4.570931952381178e-60	1.8496222639418018e-58
786_M2B	MTDH	16.321	0.523284	6.993567063990631e-60	2.815812575947509e-58
786_M2B	TRPC1	16.3201	1.97582	7.100097918947697e-60	2.8539563030348238e-58
786_M2B	JAZF1	16.2148	0.871965	3.965642827665927e-59	1.5835086657402656e-57
786_M2B	RP1-167A14.2	16.1961	1.62958	5.376195940960598e-59	2.1432156405167143e-57
786_M2B	OGA	16.1922	0.699462	5.7219184644633055e-59	2.2772859046559716e-57
786_M2B	ENTPD7	16.1655	2.32428	8.827205148533896e-59	3.5016509866266103e-57
786_M2B	SGCE	16.1548	1.68728	1.0502964825275009e-58	4.159586625892057e-57
786_M2B	TMEM51	16.1197	1.68102	1.8540140077647916e-58	7.318667367029759e-57
786_M2B	NIBAN1	16.1152	0.706294	1.993979356074795e-58	7.858357077898679e-57
786_M2B	RTN4	16.0942	0.513707	2.802266205916185e-58	1.1007993125123352e-56
786_M2B	ITGB1-DT	16.0161	2.69179	9.863713474112961e-58	3.831173975065577e-56
786_M2B	INVS	16.0091	0.809134	1.1042476091914175e-57	4.282144815258641e-56
786_M2B	PTBP2	16.0042	0.661496	1.1943831214013844e-57	4.616882231896278e-56
786_M2B	BRINP1	15.9625	3.44249	2.3312796232628977e-57	8.982851006961082e-56
786_M2B	LRCH1	15.9496	0.94844	2.8684855060062136e-57	1.1035232476047434e-55
786_M2B	AK5	15.9361	2.38867	3.556036466699526e-57	1.3658566733523034e-55
786_M2B	CDKL5	15.9236	2.24533	4.3464595821426347e-57	1.6641713444412575e-55
786_M2B	DAPK1	15.9162	1.28556	4.889450175887387e-57	1.8691139866686095e-55
786_M2B	SCG5	15.9154	2.49251	4.9570896696516236e-57	1.89198195309511e-55
786_M2B	KRIT1	15.9116	0.983361	5.263156356942108e-57	2.0056355515792933e-55
786_M2B	ALS2	15.881	1.29106	8.577627111583038e-57	3.263544352925886e-55
786_M2B	ITPR1	15.869	1.09935	1.0396134253839829e-56	3.949225379504178e-55
786_M2B	ELOVL6	15.8689	1.10003	1.041281135298869e-56	3.949360644508156e-55
786_M2B	CD109	15.8674	0.85684	1.0650325579934181e-56	4.033123292382587e-55
786_M2B	FAM120A	15.8643	0.685708	1.119376751540722e-56	4.2322935365284985e-55
786_M2B	LRP8	15.8311	0.999204	1.8990202521961616e-56	7.168875516792936e-55
786_M2B	KAZN	15.7969	1.27569	3.2682560321828153e-56	1.2280319792975119e-54
786_M2B	RP11-22H5.2	15.7907	3.19802	3.6030480954040105e-56	1.351729578489709e-54
786_M2B	CP	15.7874	3.70022	3.796791599670214e-56	1.4222099555544866e-54
786_M2B	RAP1GDS1	15.7024	0.864449	1.4557824846354796e-55	5.411217290815566e-54
786_M2B	DOP1B	15.6874	1.45933	1.8444088840970174e-55	6.845246346223869e-54
786_M2B	ATAD2	15.6765	0.645636	2.1915640476616983e-55	8.121204720569338e-54
786_M2B	NBN	15.6691	1.16609	2.4609669217255556e-55	9.105577610384555e-54
786_M2B	UBE2E2	15.6118	0.59149	6.052601516706442e-55	2.2326349314216844e-53
786_M2B	CTNNA1	15.6111	0.506279	6.114656354088672e-55	2.2520921530629783e-53
786_M2B	DNAJC2	15.6096	1.12394	6.267304699378581e-55	2.3048060655860622e-53
786_M2B	SMC2	15.6066	0.80262	6.562791223888335e-55	2.409809135594081e-53
786_M2B	FLNA	15.6047	0.503764	6.765780861632029e-55	2.48058129226927e-53
786_M2B	EZH2	15.6044	0.741693	6.789267356025536e-55	2.48542649744487e-53
786_M2B	DROSHA	15.585	0.791783	9.20809650321837e-55	3.360746895699519e-53
786_M2B	RASA2	15.5839	1.0045	9.373329385104795e-55	3.415900970794666e-53
786_M2B	RBL1	15.5725	1.00486	1.1190033528113575e-54	4.0657121818812653e-53
786_M2B	OSBPL10	15.5619	0.613326	1.3219579128116399e-54	4.795912679792513e-53
786_M2B	DNAJC1	15.5372	0.828238	1.9420910388246582e-54	7.035137568484892e-53
786_M2B	SLC44A1	15.5322	1.0841	2.0994492376084007e-54	7.593792623564735e-53
786_M2B	APOL2	15.5299	2.58451	2.177147408242712e-54	7.8630765648742e-53
786_M2B	HOXD10	15.5038	3.36877	3.2709221398375436e-54	1.179579343364961e-52
786_M2B	WWP1	15.4936	0.953346	3.8328670194331605e-54	1.3781235681462646e-52
786_M2B	SVIL	15.4883	0.56943	4.160578331036253e-54	1.4937340423503746e-52
786_M2B	TRAPPC10	15.4815	0.922969	4.625840982486961e-54	1.6583125939884367e-52
786_M2B	PCNX2	15.4265	0.809856	1.086105900919495e-53	3.882066556934999e-52
786_M2B	GRIN2B	15.4218	3.5704	1.16748815360628e-53	4.166796215481528e-52
786_M2B	CNTLN	15.3494	0.988358	3.573304602858883e-53	1.2678420055715433e-51
786_M2B	GLIS1	15.3255	2.47919	5.167422469616145e-53	1.8280890192949046e-51
786_M2B	SEPTIN11	15.3103	0.623546	6.523572702275043e-53	2.3011284584497303e-51
786_M2B	CAMK4	15.2782	1.28901	1.0683637183089698e-52	3.757596694133786e-51
786_M2B	ITCH	15.2309	0.597876	2.2064438497416046e-52	7.704405234638867e-51
786_M2B	MRC2	15.1788	1.59683	4.887719377859036e-52	1.7017702662652224e-50
786_M2B	PTPRK	15.1144	0.511438	1.301454209549219e-51	4.511832229609169e-50
786_M2B	EEF1D	15.0924	0.786357	1.8164519438803672e-51	6.27921487685959e-50
786_M2B	RBMS1	15.0808	0.666519	2.1647578693497574e-51	7.461938877852624e-50
786_M2B	EDIL3	15.0318	0.888956	4.5444239316762766e-51	1.5598009971447169e-49
786_M2B	NDST1	15.0266	0.968817	4.913812506101261e-51	1.6818166198392973e-49
786_M2B	CNN2	14.9906	1.33294	8.464520611930656e-51	2.88079423020391e-49
786_M2B	NETO2	14.9895	1.18178	8.596263282427374e-51	2.9215221756766514e-49
786_M2B	PDIA5	14.9893	1.18262	8.620668585290566e-51	2.9257074113164254e-49
786_M2B	RP11-519G16.3	14.9678	3.26362	1.1929026563566304e-50	4.031544480239908e-49
786_M2B	CAPZA2	14.9621	1.21341	1.2977220030476652e-50	4.379676015306471e-49
786_M2B	CTSZ	14.9603	1.44772	1.333630612851894e-50	4.494595204706146e-49
786_M2B	DNM1	14.9503	1.94468	1.551064964049062e-50	5.220121001399054e-49
786_M2B	SHTN1	14.932	0.648786	2.0404048408662466e-50	6.857460602677977e-49
786_M2B	RDX	14.8375	0.611745	8.380342120390545e-50	2.797069222471868e-48
786_M2B	ENPEP	14.8314	3.8774	9.184617184614232e-50	3.0612860417809256e-48
786_M2B	ARHGAP31	14.8294	1.50952	9.463318399428715e-50	3.149840146208749e-48
786_M2B	PSMB7	14.8278	0.926376	9.686760356816366e-50	3.219783339481352e-48
786_M2B	SRSF11	14.7889	0.501565	1.7270892600085506e-49	5.70930408656925e-48
786_M2B	WDFY2	14.7851	0.949336	1.829202357965196e-49	6.038613732338583e-48
786_M2B	PPP1R9A	14.7792	1.13407	1.9938193866126016e-49	6.573084675374895e-48
786_M2B	FSD1L	14.7596	1.64646	2.666777397488273e-49	8.755858814711158e-48
786_M2B	SLC41A2	14.7564	1.9161	2.7979779826525243e-49	9.17418309271352e-48
786_M2B	GOLIM4	14.7513	0.707729	3.0180472753027762e-49	9.882369143136208e-48
786_M2B	TMEM243	14.7289	2.07442	4.20314384541078e-49	1.374428037449325e-47
786_M2B	WDFY1	14.7238	1.02853	4.5369992278074034e-49	1.4815965899390492e-47
786_M2B	MYBL1	14.6438	1.55349	1.4758030570731893e-48	4.793487567121749e-47
786_M2B	YWHAG	14.6266	0.678863	1.9004663067307493e-48	6.164542049634138e-47
786_M2B	SPIN1	14.6243	0.772737	1.9662363311107284e-48	6.369342267766721e-47
786_M2B	RSRC1	14.6201	0.599946	2.090751366596948e-48	6.763636573384084e-47
786_M2B	SPTBN1	14.5856	0.526155	3.470643170015227e-48	1.118277276005705e-46
786_M2B	UGT1A6	14.5833	2.55817	3.5857125648692807e-48	1.15381745538174e-46
786_M2B	MIR31HG	14.5642	0.727303	4.745561574276153e-48	1.522985397537591e-46
786_M2B	MME	14.5427	1.28347	6.494343913694685e-48	2.0787054765024336e-46
786_M2B	MAP3K21	14.5348	2.04946	7.288866905597036e-48	2.3299339680533304e-46
786_M2B	RNF216	14.5302	0.678369	7.804652334314199e-48	2.491516849416029e-46
786_M2B	IL32	14.5065	4.71807	1.101993383609359e-47	3.513311712329285e-46
786_M2B	SHLD2	14.4698	1.15553	1.8811923172795781e-47	5.9896173280962154e-46
786_M2B	BAIAP2L1	14.4582	0.974577	2.224442399189823e-47	7.073200680104512e-46
786_M2B	ATG7	14.4458	0.590889	2.662921546937957e-47	8.456348502992739e-46
786_M2B	CRYZ	14.428	2.59386	3.4497322237892554e-47	1.092625920827911e-45
786_M2B	NOP58	14.3597	0.663675	9.26158181978804e-47	2.906767274646316e-45
786_M2B	OPTN	14.3169	1.38959	1.7168803210805179e-46	5.367580104587386e-45
786_M2B	GALNT14	14.2942	1.32201	2.378569690307444e-46	7.38852751810777e-45
786_M2B	WWC1	14.2718	0.743402	3.282334815884413e-46	1.0169774375770939e-44
786_M2B	NBAS	14.2537	0.602905	4.249609654114492e-46	1.3133084854439652e-44
786_M2B	ZNF148	14.2287	0.603353	6.079020485114748e-46	1.873887104443397e-44
786_M2B	SH3PXD2B	14.2198	1.08947	6.908398754366466e-46	2.1268375707145004e-44
786_M2B	TCOF1	14.2019	0.726652	8.915449123802534e-46	2.737766978398144e-44
786_M2B	TNIP1	14.191	1.09337	1.0420752268056387e-45	3.195961513085278e-44
786_M2B	MRTFA	14.182	0.663566	1.1848269039780708e-45	3.629169800311564e-44
786_M2B	SLC16A3	14.1662	1.2726	1.482552824683948e-45	4.529648137841183e-44
786_M2B	DTL	14.1612	0.971324	1.591989548459421e-45	4.857876808779455e-44
786_M2B	CCBE1	14.0849	0.978585	4.701154219748244e-45	1.420206364662522e-43
786_M2B	PALM2AKAP2	14.0657	1.09508	6.167155040027331e-45	1.8584410667320217e-43
786_M2B	IBTK	14.0479	0.890205	7.939239146685067e-45	2.386505700266898e-43
786_M2B	GTF2IRD1	14.0443	0.868139	8.345444740848006e-45	2.5054971692188592e-43
786_M2B	LINC00839	14.0187	2.58712	1.198073055086093e-44	3.5886518713716295e-43
786_M2B	ATP1B1	13.9976	0.868573	1.61164482759612e-44	4.802780977607256e-43
786_M2B	EREG	13.9767	2.20074	2.1625587283132095e-44	6.428697310531087e-43
786_M2B	CAMKK1	13.9481	2.6593	3.2332615158664807e-44	9.599811308090441e-43
786_M2B	PHACTR4	13.9402	0.673452	3.6069553063130596e-44	1.069621378702983e-42
786_M2B	PATJ	13.9214	0.750849	4.695039082142285e-44	1.3905820772298534e-42
786_M2B	GARNL3	13.9117	1.57568	5.378393976854585e-44	1.5910315091922646e-42
786_M2B	RALA	13.8898	1.02889	7.301429349867177e-44	2.1572648035175328e-42
786_M2B	TES	13.8482	0.90597	1.3045281983271628e-43	3.8309433668835785e-42
786_M2B	HM13	13.8335	0.673393	1.6007441358212644e-43	4.68377347020592e-42
786_M2B	KLHDC10	13.8251	1.01863	1.7993053036706985e-43	5.2520614883261236e-42
786_M2B	R3HDM1	13.8042	0.670225	2.405013930466771e-43	7.011629769811436e-42
786_M2B	SLC2A13	13.7694	1.17332	3.894413682826491e-43	1.1326565179932143e-41
786_M2B	TSPAN5	13.7544	0.811048	4.793971752983962e-43	1.390941588473692e-41
786_M2B	TLK1	13.7462	0.617135	5.365693755879978e-43	1.5549587725123797e-41
786_M2B	VKORC1L1	13.7187	0.911985	7.84215567386422e-43	2.2671981242074838e-41
786_M2B	BARD1	13.7063	0.958995	9.304860992781585e-43	2.683659431505707e-41
786_M2B	LINC01320	13.7051	4.15207	9.465915324546634e-43	2.726859750278327e-41
786_M2B	AIG1	13.6794	0.81389	1.3471114616238155e-42	3.86225155786411e-41
786_M2B	TJP1	13.6628	0.550872	1.6937193127214624e-42	4.850250879199284e-41
786_M2B	SMS	13.6603	0.77238	1.7523248441058016e-42	5.012146167573544e-41
786_M2B	USP25	13.6157	0.767166	3.2323855344713776e-42	9.21286986609404e-41
786_M2B	GRB14	13.606	3.4663	3.688536904383302e-42	1.0475964320688631e-40
786_M2B	LINC01111	13.572	4.12899	5.872355444954299e-42	1.6619796147018027e-40
786_M2B	ASCC3	13.5567	0.560299	7.236046365562218e-42	2.0431487742575793e-40
786_M2B	SLC25A32	13.4811	1.48959	2.0197579010059443e-41	5.6698493838215595e-40
786_M2B	DCLK1	13.4676	2.00341	2.4263253158765693e-41	6.787539883651009e-40
786_M2B	HELLS	13.4632	0.711095	2.574162072769573e-41	7.176218183972134e-40
786_M2B	PAG1	13.4519	0.622759	3.001437792839716e-41	8.338552435262394e-40
786_M2B	NUP214	13.4344	0.682619	3.803364931723141e-41	1.0542247951642218e-39
786_M2B	DDX60L	13.3866	1.65851	7.239340795020614e-41	2.0020293549475293e-39
786_M2B	ZEB2	13.3373	0.504983	1.404134153095725e-40	3.8654423477372414e-39
786_M2B	HIVEP2	13.3324	0.752284	1.4997228145558846e-40	4.1238968939344656e-39
786_M2B	RNF149	13.3306	1.18573	1.5361377950235338e-40	4.2192352286015294e-39
786_M2B	MAMLD1	13.3171	1.21736	1.842298621239318e-40	5.0544151969103194e-39
786_M2B	ZRANB2	13.3075	0.786859	2.0936839776998437e-40	5.731104625834934e-39
786_M2B	SEC14L6	13.2794	5.63026	3.0495724117559282e-40	8.310084822034904e-39
786_M2B	RIPK2	13.2573	1.94291	4.0914154334756915e-40	1.1136565878430235e-38
786_M2B	SP3	13.2048	0.742027	8.228392205735499e-40	2.2271883064249171e-38
786_M2B	SUZ12P1	13.2022	0.739887	8.525056042465818e-40	2.304908448218859e-38
786_M2B	MTAP	13.1906	0.738464	9.936433695021312e-40	2.6835024838406884e-38
786_M2B	PLPP4	13.1596	1.85195	1.4996346677834355e-39	4.0455027526224716e-38
786_M2B	PSMD14	13.1408	0.828872	1.922954231251878e-39	5.158719122819617e-38
786_M2B	SLC16A1-AS1	13.0693	1.55153	4.9293764487646945e-39	1.3122227866579546e-37
786_M2B	BACH1	13.0642	0.567081	5.275208013523729e-39	1.4027415770466725e-37
786_M2B	SEPTIN10	13.0562	1.0281	5.856819991656741e-39	1.5539838833126075e-37
786_M2B	ANLN	13.0521	0.54235	6.182828232354311e-39	1.6368936276423374e-37
786_M2B	SCML1	12.9864	1.67829	1.4619711992226145e-38	3.836960854532411e-37
786_M2B	CCT5	12.9711	0.519317	1.78459734410504e-38	4.673559148555601e-37
786_M2B	CEP85L	12.966	0.737862	1.9076766814450694e-38	4.990482198660302e-37
786_M2B	XPO6	12.9522	0.644837	2.282006623701009e-38	5.956849652677132e-37
786_M2B	PIAS2	12.94	1.0473	2.6777088919100657e-38	6.974725486161439e-37
786_M2B	NDUFAF6	12.9201	0.911058	3.4657743684228905e-38	9.01772130829001e-37
786_M2B	KIF13A	12.9159	0.59145	3.6612056960777637e-38	9.515988768387727e-37
786_M2B	ST7-OT4	12.9086	1.42764	4.025659140232554e-38	1.0452027883620959e-36
786_M2B	ZFY	12.9021	2.35938	4.3792806102391226e-38	1.1357967010350084e-36
786_M2B	UGT1A10	12.8623	3.67289	7.335756029062687e-38	1.9005420170370332e-36
786_M2B	LRRFIP2	12.8599	0.744685	7.565302744435827e-38	1.9579165327257555e-36
786_M2B	FANCA	12.8378	0.881361	1.0065478668518074e-37	2.596635957577829e-36
786_M2B	ATP2B4	12.8183	0.757969	1.2947784531355166e-37	3.326013695220088e-36
786_M2B	CLTCL1	12.8156	1.49306	1.3404625272673455e-37	3.43971497718083e-36
786_M2B	RELL1	12.777	1.35897	2.2049846636699663e-37	5.6401922718272566e-36
786_M2B	NR1D2	12.7671	1.018	2.5023996390184164e-37	6.387454268456501e-36
786_M2B	CLOCK	12.7487	0.783101	3.1708325539798946e-37	8.076611172758473e-36
786_M2B	MAGI3	12.7385	0.726849	3.6108068284024314e-37	9.17797307076492e-36
786_M2B	ANXA4	12.7195	1.30811	4.607399727325284e-37	1.1674330743645784e-35
786_M2B	NAA35	12.714	0.972651	4.941387049754367e-37	1.250749830857282e-35
786_M2B	CEP112	12.7137	0.888137	4.960921214050744e-37	1.2543821477283165e-35
786_M2B	CCDC88A	12.701	0.558136	5.836700695251209e-37	1.472747480956087e-35
786_M2B	RP11-514O12.4	12.649	3.62445	1.1330834827336159e-36	2.850140760414557e-35
786_M2B	BRIP1	12.6396	0.694431	1.27657146645088e-36	3.2010856316247037e-35
786_M2B	KIF21A	12.6286	0.731451	1.4689588417336705e-36	3.679696278703039e-35
786_M2B	RP5-1086D14.6	12.6109	0.722703	1.8389572218594477e-36	4.6017669963345315e-35
786_M2B	PRKRIP1	12.5149	0.884536	6.185334681332903e-36	1.5366809919804269e-34
786_M2B	TFPI2	12.5147	2.12147	6.207073332074698e-36	1.5405001075850619e-34
786_M2B	ZNF367	12.506	1.43398	6.921543461415882e-36	1.7143040806483266e-34
786_M2B	CNOT4	12.4503	0.710212	1.3925024993199809e-35	3.4418565350914094e-34
786_M2B	EIF3H	12.4241	0.554713	1.9341072459641065e-35	4.756252757910513e-34
786_M2B	MTBP	12.3952	1.24693	2.7735158066414583e-35	6.792867964484819e-34
786_M2B	SRRM1	12.3621	0.634767	4.1919037821832455e-35	1.0225371746095784e-33
786_M2B	UBR3	12.3548	0.656361	4.5865087943128916e-35	1.1176670675204769e-33
786_M2B	HSPB1	12.3458	1.51356	5.133297218801816e-35	1.2496531800861807e-33
786_M2B	HSF2BP	12.3181	2.33237	7.239228907297531e-35	1.7587837459717435e-33
786_M2B	CCDC14	12.308	0.734505	8.206045220368955e-35	1.99167384395675e-33
786_M2B	TRIM9	12.2917	1.78585	1.003458721039853e-34	2.4306000131854217e-33
786_M2B	RB1	12.2602	0.804199	1.4812186289521774e-34	3.5699729465522696e-33
786_M2B	AGRN	12.2449	1.0678	1.7883569106768113e-34	4.301656115761181e-33
786_M2B	ZC2HC1A	12.228	1.5864	2.201809548724125e-34	5.280415010904497e-33
786_M2B	SLC12A8	12.2223	1.71155	2.3641295055867363e-34	5.664079779820579e-33
786_M2B	IQCB1	12.2186	1.06859	2.473132692725967e-34	5.9135241994647185e-33
786_M2B	FGGY	12.2076	1.21469	2.8320369145382166e-34	6.765017695754764e-33
786_M2B	AK4	12.2041	1.40836	2.9566320124493944e-34	7.055678642726868e-33
786_M2B	LINC01629	12.1877	4.40732	3.6133500532989106e-34	8.61436892509626e-33
786_M2B	OTULIN	12.1505	1.33986	5.703746533565515e-34	1.353129986462925e-32
786_M2B	POT1-AS1	12.0958	2.57108	1.111030686874961e-33	2.628027425317723e-32
786_M2B	PDZD8	12.0953	0.786031	1.1189266822774087e-33	2.6415402788047544e-32
786_M2B	FTO	12.0339	0.512898	2.356469418759578e-33	5.520023910468952e-32
786_M2B	GPR39	12.0318	0.623465	2.4189701764225394e-33	5.655482157398319e-32
786_M2B	ITGB3BP	12.0094	1.30484	3.170939253330229e-33	7.392137577272145e-32
786_M2B	NEGR1	12.0028	0.743255	3.436358724829431e-33	8.003176941619112e-32
786_M2B	LINC01515	11.9974	1.61162	3.666237362513814e-33	8.530347278664353e-32
786_M2B	MAP3K2	11.9792	0.666101	4.5678186322916356e-33	1.0617874665148222e-31
786_M2B	WAPL	11.953	0.620199	6.264733806393448e-33	1.450660561216351e-31
786_M2B	DGKG	11.9518	1.77398	6.350126903116022e-33	1.4690284015449475e-31
786_M2B	PPIG	11.9108	0.548162	1.0397463565706986e-32	2.3984539882076038e-31
786_M2B	EPAS1	11.8936	1.1408	1.2783751415385464e-32	2.9405058626378087e-31
786_M2B	RASSF8	11.8677	0.673512	1.740963747704726e-32	4.000744612246815e-31
786_M2B	PLSCR1	11.8624	1.50385	1.85578728621066e-32	4.256525189737019e-31
786_M2B	CTD-2021J15.1	11.8589	2.2825	1.9345222736465542e-32	4.4329138236457685e-31
786_M2B	ZRANB3	11.8535	0.782772	2.0645072122881333e-32	4.7173697377665955e-31
786_M2B	AC074286.1	11.8467	1.48597	2.2375382313947008e-32	5.1031055724117785e-31
786_M2B	FAM133B	11.8275	0.999408	2.813706383238915e-32	6.40508627108328e-31
786_M2B	FSTL1	11.8106	0.790194	3.4392011324619285e-32	7.81425248857406e-31
786_M2B	NSMAF	11.7874	1.05801	4.533124460559121e-32	1.028046351420896e-30
786_M2B	GALNT10	11.7815	0.521888	4.864778820706129e-32	1.1022276957251583e-30
786_M2B	CLTA	11.7726	0.821599	5.404357483504122e-32	1.2233362243763586e-30
786_M2B	EYA3	11.7691	0.988551	5.63529142913552e-32	1.2744185233852458e-30
786_M2B	AC004980.7	11.7499	0.812042	7.071115153003673e-32	1.5961459372423778e-30
786_M2B	PTHLH	11.7488	3.86962	7.162965804658983e-32	1.6153722883610258e-30
786_M2B	ABTB2	11.7454	0.804431	7.461314268187683e-32	1.6810882929385992e-30
786_M2B	ARFGAP3	11.717	1.04942	1.043251928061338e-31	2.3418005709859237e-30
786_M2B	SYT13	11.7074	6.16851	1.1680157349879668e-31	2.6145832336021113e-30
786_M2B	DSCAML1	11.702	3.23473	1.2452423399230478e-31	2.784877462241951e-30
786_M2B	CNKSR3	11.6933	1.16234	1.3796572859580436e-31	3.0826359192624872e-30
786_M2B	LYN	11.6888	0.958246	1.4551230910090648e-31	3.248253556848464e-30
786_M2B	TAF2	11.6752	0.663409	1.7072719982798011e-31	3.797111012350609e-30
786_M2B	CORO1C	11.6731	0.503828	1.749994055939541e-31	3.88855428518136e-30
786_M2B	SFXN5	11.632	1.16456	2.8342307211474514e-31	6.263261642952148e-30
786_M2B	PCED1B	11.6276	1.0751	2.9819591375403295e-31	6.583708687062126e-30
786_M2B	MELK	11.6163	0.835103	3.4065407588715706e-31	7.486963967590759e-30
786_M2B	VIRMA	11.5745	0.738932	5.551876441168189e-31	1.2135890345382821e-29
786_M2B	TRIM56	11.5596	1.18704	6.601057569059653e-31	1.4416280781236957e-29
786_M2B	PEX5L	11.5363	1.82854	8.660806956150235e-31	1.888055916440751e-29
786_M2B	SH3GLB1	11.5318	1.12678	9.125914511163815e-31	1.9876586799382718e-29
786_M2B	WASF2	11.4946	0.616167	1.4036168537616476e-30	3.0434337479681313e-29
786_M2B	AGPS	11.4716	0.724366	1.8326459110285845e-30	3.966580121204802e-29
786_M2B	SNTB1	11.4666	0.571296	1.9413102825837877e-30	4.1942701980323656e-29
786_M2B	MED27	11.4543	0.757328	2.237951513522372e-30	4.830860903141334e-29
786_M2B	DHRSX	11.4456	0.731152	2.4726755513077808e-30	5.323292081009403e-29
786_M2B	ARL6IP6	11.4223	1.38486	3.236610561090129e-30	6.937068410740385e-29
786_M2B	EPHA6	11.4062	1.09725	3.895465155011259e-30	8.334435527936555e-29
786_M2B	RP11-356M20.3	11.401	2.12456	4.1333913361198e-30	8.827873217248625e-29
786_M2B	KCTD7	11.3945	1.02756	4.451315131040838e-30	9.490125422108034e-29
786_M2B	RP11-37B2.1	11.3677	0.919293	6.056353924925931e-30	1.287800107867818e-28
786_M2B	AP001347.6	11.361	0.980511	6.540945169876325e-30	1.3884016773742747e-28
786_M2B	ANXA1	11.356	0.541289	6.920772461217033e-30	1.4664522943654096e-28
786_M2B	INSIG1	11.3527	1.57661	7.189764053620576e-30	1.520785931551667e-28
786_M2B	WASHC5	11.3239	0.839938	9.99135738336554e-30	2.109693420267708e-28
786_M2B	KPNA4	11.3054	0.679028	1.2338468374109199e-29	2.6007513738388013e-28
786_M2B	NFKB1	11.2587	0.781227	2.099275792828097e-29	4.405748103630034e-28
786_M2B	SPTLC1	11.2551	0.960028	2.185671202591958e-29	4.583091140409029e-28
786_M2B	ITSN1	11.2464	0.562552	2.4134242963233555e-29	5.038830122729298e-28
786_M2B	SNAPC1	11.2435	1.29787	2.4932765172785692e-29	5.192108878236388e-28
786_M2B	NCAPG	11.2324	0.794282	2.825825989926145e-29	5.869471013238873e-28
786_M2B	ARHGAP21	11.2307	0.556005	2.881994752970898e-29	5.970762759622414e-28
786_M2B	COL18A1	11.2191	1.06196	3.2857086157432945e-29	6.795519408868054e-28
786_M2B	KIAA1328	11.211	0.839533	3.602331390623474e-29	7.431305625772107e-28
786_M2B	GFPT1	11.1978	0.651526	4.180936662085069e-29	8.602917121525042e-28
786_M2B	RRM2B	11.1959	1.87185	4.2684771588396596e-29	8.77558286232813e-28
786_M2B	ETS1	11.188	0.599453	4.670575128424648e-29	9.57784550488302e-28
786_M2B	L3MBTL4	11.1838	1.45571	4.89476524610762e-29	1.0029088012304166e-27
786_M2B	SEM1	11.1723	1.12127	5.571430949455716e-29	1.1396237203290737e-27
786_M2B	GLUD1	11.1276	0.990016	9.212526030209745e-29	1.8764705797896918e-27
786_M2B	HOMER2	11.1207	1.14112	9.947993170740782e-29	2.0245713939914673e-27
786_M2B	MTCL1	11.1197	0.747227	1.0061801201221138e-28	2.0460123148499925e-27
786_M2B	MCU	11.1123	0.678187	1.092804085570204e-28	2.2202916257454068e-27
786_M2B	ZNRF3	11.0552	0.81021	2.069061346817e-28	4.1618575619516016e-27
786_M2B	ATP6V1H	11.0451	0.984351	2.315306242508256e-28	4.6533040246025566e-27
786_M2B	ATP2C1	11.0116	0.628146	3.3587553842082554e-28	6.733650603734164e-27
786_M2B	SH3BP2	10.9691	1.62196	5.3798214449139585e-28	1.074099994422673e-26
786_M2B	SNHG31	10.9682	1.93835	5.4370418066786245e-28	1.0846293292498711e-26
786_M2B	IFI44	10.9386	2.53576	7.5358672650720205e-28	1.4996127967122758e-26
786_M2B	TAF1D	10.9167	0.548981	9.593296423327077e-28	1.9074657917146147e-26
786_M2B	SUPT3H	10.9145	0.567668	9.823329815409504e-28	1.9516004505195333e-26
786_M2B	MIR181A1HG	10.8993	0.602401	1.1608896987606018e-27	2.298789601522835e-26
786_M2B	ORC5	10.8842	1.12693	1.3703100974985187e-27	2.70683785626687e-26
786_M2B	ANKUB1	10.8831	1.45016	1.3870040964954818e-27	2.737579537275503e-26
786_M2B	FKBP15	10.877	1.02334	1.4843713326337233e-27	2.924985139012283e-26
786_M2B	ZNF131	10.8744	0.615752	1.5272034196515113e-27	3.00693802674754e-26
786_M2B	SCN9A	10.8598	1.90947	1.7916839657631593e-27	3.507699725205253e-26
786_M2B	KIF1B	10.8447	0.54369	2.1137738642504956e-27	4.128256655942977e-26
786_M2B	KIF20B	10.843	0.658752	2.1520735410841148e-27	4.1996673828349524e-26
786_M2B	PLEKHA1	10.8207	1.49226	2.7471473708878167e-27	5.339395347850874e-26
786_M2B	POT1	10.7902	1.31807	3.829362356177004e-27	7.413032823581691e-26
786_M2B	ASTN2	10.7578	0.847183	5.44352061120581e-27	1.0504171590905757e-25
786_M2B	RAPH1	10.7481	0.753425	6.047519394505034e-27	1.163258142354792e-25
786_M2B	SNX7	10.7424	1.63684	6.433348593836591e-27	1.2364906217129294e-25
786_M2B	ZNF800	10.7264	0.857749	7.651688062035213e-27	1.467159649169002e-25
786_M2B	CDR2	10.7255	1.02895	7.729323042940501e-27	1.4808722010536362e-25
786_M2B	RNF19A	10.7151	0.796709	8.643195705081926e-27	1.6533442661784383e-25
786_M2B	SEMA6A	10.7083	0.710117	9.308418759253274e-27	1.7777830871066354e-25
786_M2B	FOSL2	10.7047	1.22713	9.676953094790509e-27	1.8467106544774504e-25
786_M2B	ENOX2	10.6983	0.856155	1.0362772271258345e-26	1.974475302518972e-25
786_M2B	ZYX	10.6859	1.15615	1.18470826170799e-26	2.2537398205039263e-25
786_M2B	GPATCH2	10.6856	0.667485	1.1891643398073219e-26	2.2604398031938394e-25
786_M2B	NUP155	10.6843	0.77529	1.2059760331053107e-26	2.2905971781069314e-25
786_M2B	HOXA3	10.6808	2.59705	1.2512313591507895e-26	2.3746899159788865e-25
786_M2B	CFLAR	10.6767	0.901425	1.3077358845253782e-26	2.479983772237077e-25
786_M2B	TDRD7	10.6702	1.61426	1.4029182338309925e-26	2.657448081828769e-25
786_M2B	B3GALT5	10.6643	2.73582	1.4952313983981364e-26	2.8222784226550783e-25
786_M2B	KDM5D	10.6527	2.42315	1.6942274415883107e-26	3.1929062018344188e-25
786_M2B	CPNE8	10.6367	0.89663	2.010389083522773e-26	3.7828456487623683e-25
786_M2B	STK17B	10.6347	1.00807	2.055990833098689e-26	3.865646167779493e-25
786_M2B	VPS13A	10.6235	0.513274	2.3182681406543125e-26	4.355392272325547e-25
786_M2B	GOLGA2	10.6103	0.756914	2.668927173022603e-26	5.002532899519826e-25
786_M2B	ZNF395	10.5818	1.3921	3.617792848357386e-26	6.754888221030249e-25
786_M2B	TRIQK	10.5808	1.6839	3.6589175040148026e-26	6.826405995539722e-25
786_M2B	KIAA1841	10.5784	1.30894	3.7523999562559476e-26	6.99542173663185e-25
786_M2B	HLCS	10.5735	0.564548	3.953933654745243e-26	7.359791275194261e-25
786_M2B	LINC01776	10.5681	1.8173	4.1872955105979915e-26	7.782194836056083e-25
786_M2B	AP000695.4	10.5641	3.38668	4.37192330444803e-26	8.119094406832957e-25
786_M2B	MAP3K4	10.5424	0.736888	5.505520252728722e-26	1.016966252484959e-24
786_M2B	LINC01572	10.5013	0.86344	8.51652780030076e-26	1.5683633159184001e-24
786_M2B	STRIP2	10.4906	1.57459	9.538778726622969e-26	1.7526147883585617e-24
786_M2B	SORBS1	10.4777	1.15229	1.0942245083274542e-25	2.004393993376816e-24
786_M2B	SFI1	10.4382	0.984014	1.6590274723594392e-25	3.013899908119648e-24
786_M2B	MVP	10.4292	1.32926	1.8244999084621582e-25	3.31202166428862e-24
786_M2B	TFG	10.4128	0.772745	2.166855200041863e-25	3.9129523978069404e-24
786_M2B	PARP4	10.3836	0.625334	2.9445404700820107e-25	5.301487373143191e-24
786_M2B	HECW2	10.3767	1.46646	3.1640874998485287e-25	5.6883052987618645e-24
786_M2B	KANSL1L-AS1	10.3051	1.60491	6.680700705372375e-25	1.1921799090604773e-23
786_M2B	VOPP1	10.2771	0.536182	8.93787432196542e-25	1.5879492132372924e-23
786_M2B	UGT1A1	10.2599	3.47512	1.0683884328519603e-24	1.8939826592052552e-23
786_M2B	RAD50	10.2374	0.582204	1.3484961211244605e-24	2.3835580086902627e-23
786_M2B	TNKS1BP1	10.2231	0.848919	1.563381674026038e-24	2.759351549823637e-23
786_M2B	KRCC1	10.2177	1.40122	1.6524355802327315e-24	2.9122823139454943e-23
786_M2B	RNPS1	10.2095	0.818634	1.7970689298205207e-24	3.1602815380666396e-23
786_M2B	CHST3	10.1816	1.70397	2.3949351098920533e-24	4.181287142075606e-23
786_M2B	MIR4500HG	10.1808	2.14427	2.416022604035957e-24	4.21506236283072e-23
786_M2B	ALMS1	10.1634	0.638177	2.8894087798664652e-24	5.026449579813711e-23
786_M2B	RSU1	10.1632	0.820898	2.8927379490389236e-24	5.02862592606637e-23
786_M2B	HMGXB4	10.1465	0.804234	3.433436587581272e-24	5.95572032589904e-23
786_M2B	POP1	10.1367	1.18113	3.797937037171893e-24	6.578559801394808e-23
786_M2B	SOAT1	10.1318	0.846963	3.991358663479348e-24	6.898778352776661e-23
786_M2B	CRY1	10.1167	0.916636	4.656224730872107e-24	8.013607826290415e-23
786_M2B	RAD23B	10.0987	0.535774	5.595435107083691e-24	9.61635928417693e-23
786_M2B	PER3	10.0964	1.08221	5.729359838444513e-24	9.839535086634516e-23
786_M2B	AUH	10.0866	0.96684	6.334824193457931e-24	1.0833220906946645e-22
786_M2B	ABCC3	10.0548	0.631028	8.747727258793903e-24	1.4906866493541892e-22
786_M2B	KIF4A	10.0485	0.620384	9.328783516999798e-24	1.5874676761206828e-22
786_M2B	C3orf52	10.0364	1.91385	1.0541706107106289e-23	1.791349749857851e-22
786_M2B	TCF25	10.0344	0.616292	1.07642280131438e-23	1.8278792242951134e-22
786_M2B	PARP12	10.033	1.74454	1.0917116745771965e-23	1.852541311459958e-22
786_M2B	ZNF107	10.0318	1.06192	1.1044182164990168e-23	1.8727899090990335e-22
786_M2B	UBQLN1	10.0192	0.812511	1.254781198532929e-23	2.12181659273933e-22
786_M2B	CCDC18	10.0146	0.875441	1.3144575279000372e-23	2.2211762053159984e-22
786_M2B	DCUN1D4	10.0097	0.911036	1.3811064799357688e-23	2.3321712911015864e-22
786_M2B	PHACTR2	10.0085	0.586668	1.3986471136455965e-23	2.3601438532772763e-22
786_M2B	ITGAV	9.94455	0.533792	2.66379337468902e-23	4.436233453594282e-22
786_M2B	DARS1	9.90649	0.706153	3.9010864565676143e-23	6.487868733747294e-22
786_M2B	FAM219A	9.90096	1.0989	4.1228438121840253e-23	6.851962538958039e-22
786_M2B	KIAA1671	9.86105	0.688403	6.140104841446415e-23	1.0134942493405208e-21
786_M2B	PDLIM1	9.8608	1.60975	6.15551136082058e-23	1.0153446755905685e-21
786_M2B	APCDD1L	9.85677	1.99576	6.407587149555916e-23	1.0540502640717475e-21
786_M2B	DDX31	9.82424	0.926998	8.85369450602858e-23	1.4505192935469166e-21
786_M2B	RAB22A	9.81056	0.799623	1.0140029895151005e-22	1.6545410883537695e-21
786_M2B	USP31	9.80356	0.940799	1.0868250912915757e-22	1.77097599724401e-21
786_M2B	GNG11	9.79972	2.54044	1.1290006611348963e-22	1.8372264961763428e-21
786_M2B	RUSC2	9.79013	0.965565	1.2413288038437723e-22	2.0173051978113902e-21
786_M2B	SYPL1	9.77021	0.884334	1.5113530126305441e-22	2.4495458941482857e-21
786_M2B	PPP4R1L	9.74937	1.56412	1.8561764801521692e-22	2.998381740101615e-21
786_M2B	NR6A1	9.74374	0.535288	1.9620216994415506e-22	3.1672449021405362e-21
786_M2B	CNN3	9.73234	0.801183	2.1949130016924038e-22	3.5408336543301854e-21
786_M2B	CYTOR	9.73079	0.724706	2.228555178756004e-22	3.592710074319639e-21
786_M2B	NEDD4	9.67608	0.602868	3.8103921144470053e-22	6.0860639198276326e-21
786_M2B	FER1L4	9.65513	1.92731	4.675417303510517e-22	7.43824772586111e-21
786_M2B	ERGIC1	9.6541	0.638335	4.722831768532416e-22	7.508743964188396e-21
786_M2B	SSBP3	9.64458	0.648617	5.182223143046795e-22	8.228309423585718e-21
786_M2B	LUZP1	9.64316	0.597306	5.2544232200260835e-22	8.337477578897782e-21
786_M2B	PLCXD2	9.63331	1.49706	5.783581576233222e-22	9.159103860058345e-21
786_M2B	TNFRSF10B	9.62634	0.895568	6.189477495344256e-22	9.782689512236468e-21
786_M2B	RBM28	9.59314	0.608824	8.544207137781955e-22	1.3451706201694712e-20
786_M2B	MAPK10	9.58609	1.15194	9.148306030595763e-22	1.4384061684753492e-20
786_M2B	CAV2	9.56358	1.40946	1.1375107205912754e-21	1.7838939997969983e-20
786_M2B	TFPI	9.53809	0.855753	1.4549184680852643e-21	2.274296969685221e-20
786_M2B	ATF2	9.51614	0.829508	1.7973326969747376e-21	2.802310348028009e-20
786_M2B	PMM2	9.49224	0.7077	2.261172433022606e-21	3.514184363152281e-20
786_M2B	CCNYL2	9.48914	3.0409	2.3293804052599515e-21	3.617865664087311e-20
786_M2B	MAF	9.46283	2.74018	2.997061146427698e-21	4.631091035840194e-20
786_M2B	LHFPL2	9.45461	0.608046	3.2421609987221898e-21	5.003431878002523e-20
786_M2B	NSUN2	9.4314	0.704348	4.046738149737856e-21	6.229196548814035e-20
786_M2B	PLEKHA2	9.40367	1.15652	5.269401227798534e-21	8.085540324050028e-20
786_M2B	CDV3	9.40063	0.6125	5.423821823659101e-21	8.30668610689259e-20
786_M2B	AGPAT3	9.39958	0.611773	5.478220896043997e-21	8.379392493203075e-20
786_M2B	TERF1	9.37568	1.2513	6.873022781430485e-21	1.0440263983995911e-19
786_M2B	ZNF117	9.37148	1.96954	7.152137141176928e-21	1.0850621601391808e-19
786_M2B	IWS1	9.36525	0.54893	7.587319510666682e-21	1.1482048625335357e-19
786_M2B	GNA12	9.36091	0.677874	7.905391934677992e-21	1.1955917127208628e-19
786_M2B	PARVA	9.34842	0.626854	8.896986352113711e-21	1.3430397738518252e-19
786_M2B	GNAI3	9.34833	0.885652	8.90442516600715e-21	1.3433246893207045e-19
786_M2B	ZNF365	9.34788	2.46505	8.942657865452218e-21	1.348251931639955e-19
786_M2B	PRKAA1	9.33088	0.907575	1.0499423770148112e-20	1.579024589123953e-19
786_M2B	HJURP	9.32108	0.964322	1.1516332891805782e-20	1.729808959130455e-19
786_M2B	SPDL1	9.31953	0.968773	1.1685882707146173e-20	1.7530997504496162e-19
786_M2B	CEP152	9.31482	0.747534	1.2216302001110528e-20	1.8304029462716568e-19
786_M2B	LMAN1	9.31118	0.543378	1.2642128633599361e-20	1.8906936259322456e-19
786_M2B	RP1-60N8.1	9.30842	2.16406	1.2974587913233273e-20	1.9368234319828425e-19
786_M2B	ERCC6L2	9.30659	0.639522	1.319957701721794e-20	1.9679812979829926e-19
786_M2B	LMBR1	9.29989	0.542705	1.405892963838256e-20	2.0937549431959033e-19
786_M2B	HRH1	9.29988	1.06008	1.4060466909221186e-20	2.0937549431959033e-19
786_M2B	MMS22L	9.29368	0.551128	1.4904624382179095e-20	2.218094100860822e-19
786_M2B	ANKRD20A11P	9.2812	2.55409	1.675841474776718e-20	2.4909098284181217e-19
786_M2B	SLFN11	9.26696	1.48893	1.9153157597286352e-20	2.8381390541282005e-19
786_M2B	ATR	9.24936	0.522085	2.258447287641919e-20	3.338418293607768e-19
786_M2B	FBLN7	9.22807	2.61534	2.755402574059228e-20	4.0606109310039705e-19
786_M2B	NFATC2IP	9.22376	0.818629	2.868644143541038e-20	4.2172205944961143e-19
786_M2B	ID2	9.20952	1.168	3.2758154675750726e-20	4.801222452112756e-19
786_M2B	SHOC2	9.2007	0.909673	3.556230547840215e-20	5.209059733452635e-19
786_M2B	MFSD14C	9.19486	0.939662	3.755023957850062e-20	5.493595509797811e-19
786_M2B	EVA1A	9.18547	1.27187	4.097538085770604e-20	5.987453297069872e-19
786_M2B	GRAMD2B	9.15356	1.10869	5.508908916765125e-20	8.006280959031981e-19
786_M2B	ARPC1B	9.13723	0.936583	6.407271411049896e-20	9.289583798956584e-19
786_M2B	TMEM44	9.13284	1.22912	6.672469902994698e-20	9.656724085685747e-19
786_M2B	PUS7	9.08506	0.688025	1.0363879159780289e-19	1.4927687375497823e-18
786_M2B	CFAP20DC	9.08143	1.29899	1.0715298333424173e-19	1.5424675138143852e-18
786_M2B	ZHX3	9.0805	0.516782	1.0807560371496922e-19	1.5538998566219995e-18
786_M2B	SLC13A3	9.0745	1.97113	1.1420109783059703e-19	1.6390499201096007e-18
786_M2B	NUP205	9.07392	0.627711	1.1481254560640301e-19	1.6468488314070778e-18
786_M2B	HNF4G	9.05683	2.23384	1.3429681947550895e-19	1.9195005538501863e-18
786_M2B	CCDC93	9.03799	0.743389	1.5958516017842926e-19	2.271553944704489e-18
786_M2B	HSPG2	8.98055	0.585573	2.69415449680107e-19	3.7991346453142356e-18
786_M2B	ANO10	8.9552	0.752872	3.391113011889063e-19	4.768050706664239e-18
786_M2B	NR2F2-AS1	8.95016	1.08269	3.549595208730386e-19	4.98509024148914e-18
786_M2B	RPS12P16	8.94538	2.29172	3.706753313575127e-19	5.202785190364903e-18
786_M2B	RPS6KA2	8.92512	0.584931	4.45204439469508e-19	6.230802213003559e-18
786_M2B	SLC17A9	8.91973	2.67958	4.674427782968247e-19	6.534477382568784e-18
786_M2B	SIRPA	8.90081	1.30218	5.544112604710283e-19	7.727905346127849e-18
786_M2B	FARSB	8.90049	0.826578	5.559929958279553e-19	7.741034817632258e-18
786_M2B	S100A10	8.8951	0.948744	5.836682676735185e-19	8.107695029370724e-18
786_M2B	CASP2	8.88428	1.05934	6.433448307735178e-19	8.921294106050193e-18
786_M2B	PITRM1	8.87675	0.974923	6.884142962409483e-19	9.535345815935012e-18
786_M2B	CCSER2	8.86663	0.6048	7.539562165571871e-19	1.0425275730429038e-17
786_M2B	HTRA1	8.84925	1.83998	8.810782506432632e-19	1.2155263118053412e-17
786_M2B	NOL8	8.83878	0.763271	9.6765998548834e-19	1.3319360824144966e-17
786_M2B	RGS12	8.83371	0.791065	1.0125610908786002e-18	1.39136588739809e-17
786_M2B	EHD4	8.8135	1.01015	1.212982220256363e-18	1.6629883153407067e-17
786_M2B	RP11-269F21.3	8.80391	1.74376	1.3213629864877575e-18	1.8074811501995906e-17
786_M2B	SECISBP2	8.8024	0.709644	1.3392332775308328e-18	1.8298569649740875e-17
786_M2B	GEN1	8.77014	0.904811	1.7845092612669892e-18	2.4232073571346018e-17
786_M2B	PARN	8.76451	0.637124	1.8759307814391595e-18	2.543068518166094e-17
786_M2B	MPP6	8.76369	0.595608	1.8896085337575318e-18	2.5601762205971307e-17
786_M2B	TBXAS1	8.76286	1.47488	1.903489000241171e-18	2.5775392740814694e-17
786_M2B	ACVR1	8.74492	0.944361	2.2318047418059854e-18	3.0136836574900244e-17
786_M2B	GFRA1	8.6844	1.75858	3.807382688985771e-18	5.098563713784045e-17
786_M2B	DYNC2I1	8.68321	0.71205	3.8475703634498906e-18	5.149530290639406e-17
786_M2B	PAICS	8.62588	0.637247	6.360230251304559e-18	8.437765987997133e-17
786_M2B	UBXN4	8.61258	0.515927	7.143710250813886e-18	9.456427825448271e-17
786_M2B	POLR1G	8.58112	1.11607	9.39537927844353e-18	1.2362663827067785e-16
786_M2B	FAM50A	8.56569	0.941178	1.0743076749577318e-17	1.410531585384004e-16
786_M2B	AGO3	8.56446	0.505488	1.0858739246152374e-17	1.4241722074709764e-16
786_M2B	LINC00278	8.56102	2.30919	1.1186963106717504e-17	1.4632547743586497e-16
786_M2B	LIMK1	8.54567	1.22595	1.2778932127062309e-17	1.6633921442208378e-16
786_M2B	GORASP2	8.5437	0.896401	1.2999413407946799e-17	1.6902730018565107e-16
786_M2B	GLYR1	8.54106	0.73439	1.3299793694838524e-17	1.727474008736997e-16
786_M2B	INTS6	8.5406	0.54866	1.3352583490770986e-17	1.7334002967257314e-16
786_M2B	RP11-216L13.18	8.53224	1.43885	1.4353647635722173e-17	1.858371136913885e-16
786_M2B	RPS6KA3	8.51679	0.541916	1.6403220263822834e-17	2.1214597752217263e-16
786_M2B	RASEF	8.50694	0.966094	1.7859172230252403e-17	2.30360474215164e-16
786_M2B	PTPDC1	8.49728	1.24923	1.940760336963317e-17	2.4993357442170485e-16
786_M2B	LHFPL6	8.48103	0.550203	2.232171761239648e-17	2.8685126010874673e-16
786_M2B	TJP2	8.47442	0.634048	2.3625328593236354e-17	3.0344251661312805e-16
786_M2B	KCMF1	8.45836	0.505603	2.7115690966051853e-17	3.479032290543599e-16
786_M2B	SHROOM4	8.44747	1.18899	2.9767410094728654e-17	3.811173489271132e-16
786_M2B	YTHDF3	8.42846	0.757698	3.50228850743344e-17	4.479301125944734e-16
786_M2B	BTBD10	8.40707	0.842585	4.2038734745674955e-17	5.35678411467005e-16
786_M2B	ZNF736	8.37618	1.12619	5.467062082834803e-17	6.951758711531086e-16
786_M2B	CAPZA1	8.36741	0.615139	5.889911483811982e-17	7.477653624621319e-16
786_M2B	KATNAL1	8.34115	1.00358	7.357028032758405e-17	9.320699703491512e-16
786_M2B	GLYATL2	8.33569	0.838179	7.704793788911332e-17	9.751077411301067e-16
786_M2B	ANKRD36C	8.33185	0.550447	7.958597982003786e-17	1.0067023207973216e-15
786_M2B	GNAI2	8.32821	0.566979	8.20735234708112e-17	1.0365423386986896e-15
786_M2B	MFSD14B	8.32522	0.83134	8.416872989851769e-17	1.0618951647989214e-15
786_M2B	ABLIM1	8.32511	0.652934	8.42484160549917e-17	1.0623466241264665e-15
786_M2B	SS18	8.32396	0.762457	8.506895973318095e-17	1.072134733137246e-15
786_M2B	PDAP1	8.32128	0.725973	8.701826949436525e-17	1.0949912039649767e-15
786_M2B	MRTFB	8.32084	0.572952	8.734176793454277e-17	1.0984906967152109e-15
786_M2B	VEGFC	8.31361	0.705788	9.283518385975164e-17	1.164554577002732e-15
786_M2B	GMPS	8.31236	0.509553	9.382096166342074e-17	1.1763106892909094e-15
786_M2B	BLZF1	8.30504	1.18774	9.978289394136958e-17	1.2504124637976497e-15
786_M2B	DENND4C	8.30321	0.632505	1.0133311912227636e-16	1.2691815820501258e-15
786_M2B	POLQ	8.29796	0.586182	1.0591155247168072e-16	1.3244691197466305e-15
786_M2B	DCAF13	8.28481	1.09192	1.1829532561809707e-16	1.4755207676838727e-15
786_M2B	TRIM55	8.27875	2.6672	1.244796190624364e-16	1.5502613597904458e-15
786_M2B	WSCD1	8.27574	2.72563	1.2765616332954617e-16	1.5881870643950429e-15
786_M2B	COQ10B	8.27212	1.41246	1.3159840366588768e-16	1.6355511925563175e-15
786_M2B	DDX60	8.27005	1.98361	1.3390261329861975e-16	1.6633344130390146e-15
786_M2B	BTAF1	8.25652	0.529086	1.499833281849489e-16	1.8564176856365188e-15
786_M2B	SLC30A7	8.25188	0.655395	1.5592053968626773e-16	1.9279331728810967e-15
786_M2B	ZNF175	8.24933	2.22218	1.5928149215020778e-16	1.967480115901341e-15
786_M2B	BCAP29	8.24103	0.913425	1.7074156496568483e-16	2.1047398823431693e-15
786_M2B	EIF2AK3	8.23914	0.988696	1.734492450930608e-16	2.137028937251469e-15
786_M2B	HKDC1	8.23487	2.30193	1.797554401980458e-16	2.2091021543485586e-15
786_M2B	LINC02516	8.21502	3.33545	2.1212414530633015e-16	2.5989772496823174e-15
786_M2B	DENND11	8.18235	1.30621	2.783570102357077e-16	3.3898756586228762e-15
786_M2B	SLC15A4	8.16298	1.27196	3.268635186221833e-16	3.964633295047414e-15
786_M2B	USP12	8.15707	0.892161	3.4323809318948837e-16	4.159076303955553e-15
786_M2B	NEXN	8.1553	0.968733	3.4831076722194906e-16	4.218430403021383e-15
786_M2B	UPF2	8.12829	0.509522	4.353868629950823e-16	5.246758620893925e-15
786_M2B	CARD10	8.12564	1.73099	4.45026953883014e-16	5.3602599452768405e-15
786_M2B	NUF2	8.12153	1.04397	4.60330946712292e-16	5.53632616726841e-15
786_M2B	CD82	8.10219	1.0437	5.397829201198724e-16	6.485435502016223e-15
786_M2B	ARNTL2	8.10212	1.01074	5.401085170229639e-16	6.486126994998352e-15
786_M2B	NF2	8.08216	0.611933	6.363189789422471e-16	7.626372784766961e-15
786_M2B	UVSSA	8.08196	1.28013	6.373430644340711e-16	7.634865085730522e-15
786_M2B	GNAI1	8.07431	1.02824	6.785936554688462e-16	8.124992219215806e-15
786_M2B	RRAD	8.0668	3.5064	7.216553397944899e-16	8.632039501901665e-15
786_M2B	TMEM163	8.05251	0.880257	8.111599228451793e-16	9.678721801285822e-15
786_M2B	KHSRP	8.0317	0.54207	9.613145487944087e-16	1.1442149263023662e-14
786_M2B	UFM1	8.02648	1.22159	1.0030592605051527e-15	1.1921428283744443e-14
786_M2B	SDHA	8.02504	0.795411	1.0148980504497327e-15	1.2056211597831434e-14
786_M2B	OXCT1	8.01801	0.757226	1.0747208527487192e-15	1.2723138549321677e-14
786_M2B	RAB3B	8.00128	0.896344	1.231360495923779e-15	1.4513619717663714e-14
786_M2B	GPR176	7.99504	1.00652	1.295327866170776e-15	1.5252721997859092e-14
786_M2B	PLOD3	7.98471	0.699684	1.4085747046397756e-15	1.652991789664078e-14
786_M2B	POU5F1	7.92521	3.83973	2.277601279796086e-15	2.652232712632613e-14
786_M2B	LINC00472	7.9195	0.892166	2.3847344112418023e-15	2.775651913575235e-14
786_M2B	NFE2L2	7.87718	0.521445	3.3486466363272422e-15	3.8715026901981184e-14
786_M2B	P3H3	7.86052	2.06473	3.825423494557355e-15	4.407980843871375e-14
786_M2B	FSCN1	7.84965	0.969466	4.171917226570815e-15	4.7867260810128295e-14
786_M2B	RP11-1023L17.1	7.84491	0.918553	4.332508443792638e-15	4.9639223164249175e-14
786_M2B	SCHIP1	7.83466	1.59041	4.70129273985165e-15	5.381356751131988e-14
786_M2B	TAF3	7.83403	0.569454	4.7246122576506875e-15	5.4054925489660205e-14
786_M2B	NUAK1	7.83386	1.03849	4.731297410530948e-15	5.41058292722249e-14
786_M2B	LINC00894	7.82105	0.880126	5.238306891515964e-15	5.967822512283582e-14
786_M2B	SMAD7	7.81214	1.41166	5.622536271831706e-15	6.396527160591613e-14
786_M2B	PARP9	7.80912	1.48292	5.758767781515736e-15	6.54228463742337e-14
786_M2B	TMEM168	7.80714	0.99172	5.849885585978206e-15	6.639565263109786e-14
786_M2B	CTB-89H12.4	7.76639	0.864486	8.075356534880181e-15	9.118407719600123e-14
786_M2B	CYTIP	7.72558	3.64517	1.1134827608181517e-14	1.2497242971371816e-13
786_M2B	HECW1	7.72372	1.8169	1.1298469313096256e-14	1.267502830033858e-13
786_M2B	FRS2	7.72352	0.583914	1.1316392043453195e-14	1.2689251838159425e-13
786_M2B	AGFG1	7.71972	0.541086	1.1658586035875414e-14	1.3066904349055732e-13
786_M2B	LMCD1-AS1	7.71346	0.934616	1.22454702225146e-14	1.370563776338614e-13
786_M2B	ETS2	7.6989	1.31957	1.3724001715067692e-14	1.531796095485277e-13
786_M2B	NBEAL1	7.67384	0.57073	1.6691856391356848e-14	1.857909572024163e-13
786_M2B	CCDC149	7.66492	1.53324	1.789440507147299e-14	1.9844567117104116e-13
786_M2B	ABCD3	7.66306	0.647389	1.815496686300481e-14	2.0115104768818241e-13
786_M2B	TXN	7.65358	1.43217	1.9545277686538007e-14	2.1596193125974734e-13
786_M2B	C1QL1	7.65181	3.76163	1.9817118578321556e-14	2.1886564826938614e-13
786_M2B	KLHL2	7.63183	0.972488	2.3144726800444546e-14	2.5480259286494867e-13
786_M2B	DNAJB12	7.62163	1.00915	2.504877249776964e-14	2.750137009532803e-13
786_M2B	RP11-688I9.4	7.59127	2.12969	3.1679034312876057e-14	3.4639370641797327e-13
786_M2B	AHDC1	7.5714	0.825819	3.692266282699923e-14	4.0245702481429157e-13
786_M2B	TMEM263	7.55902	0.912193	4.061217684986998e-14	4.420753285709193e-13
786_M2B	RIC1	7.54933	0.562086	4.374911281924034e-14	4.749398977119685e-13
786_M2B	PPAT	7.54522	0.873999	4.515311711370541e-14	4.897423253776081e-13
786_M2B	STIL	7.53455	0.719444	4.900259071846082e-14	5.303062120775112e-13
786_M2B	IL17RA	7.51083	1.10477	5.875529124618294e-14	6.338284062905711e-13
786_M2B	ELOC	7.50787	1.02931	6.009917543245117e-14	6.472095447772378e-13
786_M2B	RAP1B	7.50431	0.542889	6.175239165243796e-14	6.647172478673014e-13
786_M2B	ARMH3	7.49632	0.583823	6.563330653190368e-14	7.046116909756013e-13
786_M2B	DPP4	7.49374	1.91016	6.69401087980785e-14	7.176857566220219e-13
786_M2B	MROH1	7.49368	1.02211	6.697014248017333e-14	7.176897731334075e-13
786_M2B	CDC42	7.49303	0.680677	6.730109403524953e-14	7.205981740995435e-13
786_M2B	WIPF1	7.45847	0.652576	8.753344024486546e-14	9.298218555949318e-13
786_M2B	USP37	7.45796	0.71937	8.787078758432097e-14	9.325865429672801e-13
786_M2B	ERAP2	7.45671	1.00014	8.870739267929135e-14	9.406404417412324e-13
786_M2B	MIR181A2HG	7.45548	1.27692	8.954110212581192e-14	9.490650850812075e-13
786_M2B	MIER1	7.43987	0.573834	1.0078652695133848e-13	1.0635989442514124e-12
786_M2B	MIATNB	7.42763	1.32044	1.1056308698161725e-13	1.1657540648283982e-12
786_M2B	OAS3	7.41734	1.51549	1.194920372844888e-13	1.2577069674684906e-12
786_M2B	CTD-2008L17.1	7.39836	1.75838	1.3787774929537682e-13	1.447447191952073e-12
786_M2B	SEC24A	7.37351	0.996149	1.661906966610684e-13	1.7333976197433332e-12
786_M2B	RAP2C-AS1	7.37342	1.38242	1.663013563948149e-13	1.7338044903238824e-12
786_M2B	CPPED1	7.36801	1.08748	1.7319866508204016e-13	1.8041589744533825e-12
786_M2B	MEMO1	7.35176	0.626664	1.9561265086403218e-13	2.027166991695011e-12
786_M2B	POLE3	7.35129	0.925488	1.9630547676527662e-13	2.033475996047159e-12
786_M2B	AGK	7.31913	0.798536	2.495790425215228e-13	2.576499006371932e-12
786_M2B	WT1	7.31608	2.96567	2.5531452185416977e-13	2.6345845628260983e-12
786_M2B	RALB	7.31121	0.984629	2.6475628974205947e-13	2.7285232960725534e-12
786_M2B	XPNPEP3	7.29538	0.91302	2.978173596893722e-13	3.061420760307319e-12
786_M2B	HECTD2	7.24885	1.22749	4.20316576130078e-13	4.284254637403382e-12
786_M2B	RND3	7.24108	0.552152	4.4511633724059803e-13	4.529405016210257e-12
786_M2B	CGNL1	7.21697	1.36277	5.315766043345857e-13	5.3933294220915325e-12
786_M2B	PTAR1	7.21654	0.719293	5.332712319249388e-13	5.4082553521038006e-12
786_M2B	CHAF1A	7.2071	0.509439	5.715783861166694e-13	5.791898570875698e-12
786_M2B	DCTN4	7.20653	0.779127	5.73959004077325e-13	5.81358726691633e-12
786_M2B	XAF1	7.20001	2.45189	6.020858717994462e-13	6.09338098109703e-12
786_M2B	PIP4P2	7.17607	1.53538	7.174412351472114e-13	7.230588508160025e-12
786_M2B	RRM2	7.15302	0.55415	8.488716854329107e-13	8.530314387087033e-12
786_M2B	RP11-357H14.17	7.13176	3.07947	9.909596687219676e-13	9.925182973399905e-12
786_M2B	DDB2	7.1209	1.05472	1.0722704212844484e-12	1.0726250373807806e-11
786_M2B	STX16	7.09226	0.775903	1.3194290685587444e-12	1.3155148166866294e-11
786_M2B	CAMK2G	7.08428	0.666216	1.3977196993252454e-12	1.3918527277478308e-11
786_M2B	PSMD5	7.07723	0.970582	1.4706948560411327e-12	1.4639191331338267e-11
786_M2B	CCNL2	7.07252	0.670211	1.5214350597136918e-12	1.5125589800719767e-11
786_M2B	KIF18B	7.05737	0.715781	1.696814098082235e-12	1.68345664392759e-11
786_M2B	PI4K2B	7.05135	0.962009	1.7719343679549187e-12	1.755825873700783e-11
786_M2B	RP4-756H11.3	7.04112	1.16854	1.9070443350780354e-12	1.8866172861904455e-11
786_M2B	MGMT	7.01949	0.602389	2.2267972439495537e-12	2.1948692345862037e-11
786_M2B	OSMR-AS1	7.01635	1.40544	2.2774430311404906e-12	2.2438748561700976e-11
786_M2B	SLC35F5	7.01411	0.765728	2.3141181995906543e-12	2.278154279645836e-11
786_M2B	NRF1	7.0053	0.511397	2.4646424330997736e-12	2.4223971403797046e-11
786_M2B	LRRN4	7.00119	4.23103	2.5379017075208547e-12	2.4933879625899162e-11
786_M2B	TBC1D23	6.97127	0.837148	3.1410070274573905e-12	3.067235191703549e-11
786_M2B	SEC16A	6.95727	0.580327	3.4693239520024914e-12	3.3810189686087915e-11
786_M2B	UGT8	6.95087	1.6034	3.630337163489262e-12	3.529405330739782e-11
786_M2B	ODF2	6.92109	0.759172	4.481949317030613e-12	4.3433804394676315e-11
786_M2B	FANCL	6.9204	0.622894	4.503668512129864e-12	4.359190826260738e-11
786_M2B	TRIM14	6.92021	1.14365	4.5097323486506186e-12	4.362552013320121e-11
786_M2B	ADAM19	6.90866	0.761507	4.8925011972661744e-12	4.727984982885259e-11
786_M2B	SIK1	6.90802	1.6568	4.9146574454159364e-12	4.747500234098795e-11
786_M2B	LYPLA1	6.89259	0.771751	5.478448797664244e-12	5.266885339923694e-11
786_M2B	CLYBL	6.88733	1.03199	5.685039694498049e-12	5.456826280343665e-11
786_M2B	SNHG12	6.87657	1.7349	6.130998941156159e-12	5.875560886261257e-11
786_M2B	NMD3	6.87584	1.04831	6.162485576368284e-12	5.903397702967528e-11
786_M2B	TUT7	6.8457	0.599374	7.610237652722881e-12	7.273006742519284e-11
786_M2B	MTFR1	6.83243	0.863534	8.349053493764839e-12	7.950822370803682e-11
786_M2B	AP3S1	6.82957	0.904028	8.51709563081104e-12	8.104470313581029e-11
786_M2B	CREB1	6.82893	0.584764	8.55499244872539e-12	8.137331260780541e-11
786_M2B	ZNF721	6.81984	0.5393	9.1143209678243e-12	8.638791178198685e-11
786_M2B	EIF4ENIF1	6.80184	0.950445	1.0329232031848301e-11	9.759732788233705e-11
786_M2B	RP11-274B21.14	6.79456	0.610201	1.0864070079157429e-11	1.024907476707413e-10
786_M2B	TIAL1	6.78673	0.572122	1.1470338935606544e-11	1.0799971267074209e-10
786_M2B	CD58	6.77499	0.815024	1.244164424572772e-11	1.1687224668405257e-10
786_M2B	LINC02615	6.77059	1.01864	1.2825879072694262e-11	1.2034145862778433e-10
786_M2B	CACHD1	6.75735	0.736575	1.4053833484165473e-11	1.3150605670914002e-10
786_M2B	PTDSS1	6.7534	0.708021	1.4442035832384838e-11	1.3498199423408587e-10
786_M2B	NCBP3	6.74783	0.644222	1.5006989328565554e-11	1.400459420642612e-10
786_M2B	ERV3-1	6.74026	1.5028	1.5810691770694862e-11	1.4737562383176976e-10
786_M2B	TMEM65	6.72847	0.836029	1.7145620936114876e-11	1.5963437299427002e-10
786_M2B	DMTF1	6.72422	0.628573	1.7653217612418254e-11	1.642339714668577e-10
786_M2B	EIF3E	6.72394	0.511517	1.768712482467975e-11	1.6448618236264435e-10
786_M2B	SZRD1	6.71948	0.608914	1.8237962109081577e-11	1.6934850618401997e-10
786_M2B	TMSB10	6.7062	1.09046	1.9975666478507513e-11	1.8505787804246738e-10
786_M2B	CPNE3	6.70071	0.71509	2.0740859776530588e-11	1.9185295293290793e-10
786_M2B	FAM126A	6.70004	0.614465	2.0835909943587226e-11	1.9265852075465177e-10
786_M2B	CKAP2L	6.66998	0.831501	2.5583845150726864e-11	2.353013625835381e-10
786_M2B	SEC22A	6.64285	0.788005	3.07684053591047e-11	2.817002924251288e-10
786_M2B	DGCR8	6.63909	0.625901	3.1562440041716035e-11	2.88751578120773e-10
786_M2B	PAXIP1	6.63574	0.779152	3.228832819196282e-11	2.9516923520555963e-10
786_M2B	LRRC41	6.62142	0.906003	3.5576509399656535e-11	3.2363923851612365e-10
786_M2B	HELZ2	6.61826	1.40009	3.634635587620467e-11	3.303941095012775e-10
786_M2B	BMPR1A	6.61073	0.504712	3.8242640792840003e-11	3.4697991072558767e-10
786_M2B	GOLPH3	6.59241	0.658432	4.3274923028378015e-11	3.914641448376416e-10
786_M2B	ZNHIT6	6.59157	0.690886	4.352008044901496e-11	3.935347184997249e-10
786_M2B	MALT1	6.55814	0.671053	5.448132051356053e-11	4.895428866643661e-10
786_M2B	NRIP3	6.55629	1.8966	5.516372083548098e-11	4.954906149877389e-10
786_M2B	ILKAP	6.55495	0.672751	5.566014620962726e-11	4.992083832396444e-10
786_M2B	HMGN2	6.54827	0.949714	5.8208397466372e-11	5.214834512740724e-10
786_M2B	LSM8	6.5472	1.37138	5.862568482848537e-11	5.250275060990707e-10
786_M2B	RP11-933H2.4	6.52713	1.72775	6.704142287728417e-11	5.988439833091629e-10
786_M2B	NCBP1	6.52323	0.740746	6.880924217799201e-11	6.144081336616423e-10
786_M2B	CEP78	6.51183	0.703425	7.424203900771116e-11	6.616975542941416e-10
786_M2B	LINC00313	6.51067	3.15415	7.481423167729122e-11	6.665518328892096e-10
786_M2B	RNF168	6.50499	0.528872	7.769732425393578e-11	6.909665021303704e-10
786_M2B	RAB1A	6.49817	0.594166	8.130311004532295e-11	7.211776601454269e-10
786_M2B	CPOX	6.49011	1.01454	8.577358122422956e-11	7.59439853078634e-10
786_M2B	GBP3	6.48272	1.49304	9.008067096192866e-11	7.967003201523207e-10
786_M2B	CNDP2	6.47224	0.774217	9.656162905136365e-11	8.524619845986493e-10
786_M2B	GCNT1	6.44901	1.27184	1.1258123183561132e-10	9.9171483362145e-10
786_M2B	ATP10A	6.44236	0.612033	1.1762793898673905e-10	1.0354168307024778e-09
786_M2B	GADD45A	6.42319	1.17664	1.3345018078788236e-10	1.1717080822587726e-09
786_M2B	DIXDC1	6.41335	1.17675	1.423580338684013e-10	1.2467534214793972e-09
786_M2B	GOLT1B	6.39507	1.13931	1.6047040633267113e-10	1.4013218666322542e-09
786_M2B	GLRX3	6.38571	0.819697	1.7060264282295467e-10	1.4869852777940097e-09
786_M2B	WHAMM	6.37214	1.19492	1.8640377074331542e-10	1.6231012754396352e-09
786_M2B	CLDND1	6.37154	1.44111	1.8713418995121853e-10	1.628875226057405e-09
786_M2B	TSHZ3	6.36827	1.10464	1.9116580436774773e-10	1.6618256522703954e-09
786_M2B	MASTL	6.36825	0.967005	1.91194421684469e-10	1.6618256522703954e-09
786_M2B	HDGFL3	6.36588	0.608214	1.941723393128794e-10	1.6858924530653231e-09
786_M2B	PLXNA3	6.36477	1.38046	1.9558248171083442e-10	1.6975268624242365e-09
786_M2B	NUDCD1	6.35432	0.673532	2.09351374904153e-10	1.8137789366024685e-09
786_M2B	CEP95	6.33779	0.558548	2.330884132270543e-10	2.0115097800528747e-09
786_M2B	EIF4E2	6.33132	0.95318	2.430778506466987e-10	2.095474823636913e-09
786_M2B	EFCAB14	6.33011	0.655108	2.4498477943826646e-10	2.110410001013589e-09
786_M2B	EIF5A2	6.32655	2.26627	2.507083331824834e-10	2.1581786717715162e-09
786_M2B	IL4R	6.29416	1.2835	3.0907595770917693e-10	2.6381023014626676e-09
786_M2B	SMYD2	6.28699	0.911775	3.236749020061133e-10	2.7607632283200317e-09
786_M2B	HPS3	6.28405	1.11987	3.298611876833206e-10	2.811546678253255e-09
786_M2B	ARRDC3	6.28374	1.28127	3.305138782839488e-10	2.8161178967306312e-09
786_M2B	TMEM248	6.26777	0.802752	3.6626376967039776e-10	3.113049068663254e-09
786_M2B	LRRK1	6.25385	0.684138	4.00451539893024e-10	3.3940897941616097e-09
786_M2B	ADCY7	6.24482	1.20086	4.2428025597632857e-10	3.5860054607457907e-09
786_M2B	PPRC1	6.23709	0.668991	4.457936426616933e-10	3.7638920324939475e-09
786_M2B	P4HA1	6.23259	0.70696	4.5878722963240367e-10	3.868199784893695e-09
786_M2B	PHF2	6.2118	0.755479	5.238186867526284e-10	4.396588477988242e-09
786_M2B	CCDC198	6.19883	4.26749	5.688319766657918e-10	4.767785303553457e-09
786_M2B	BEND7	6.19852	1.35423	5.699657948917326e-10	4.775634454567225e-09
786_M2B	KIAA2026	6.18724	0.540315	6.122625441225154e-10	5.124707382454731e-09
786_M2B	DZIP1L	6.17546	1.40642	6.59691609984966e-10	5.506456563786204e-09
786_M2B	RP11-121A14.3	6.16668	2.35561	6.973663240965323e-10	5.8089054425087394e-09
786_M2B	BZW1	6.1497	0.632455	7.763123444691107e-10	6.44653607119545e-09
786_M2B	MTATP6P1	6.14234	0.511441	8.131482403384787e-10	6.741533163596558e-09
786_M2B	PTPN13	6.13027	0.505458	8.772987470206778e-10	7.26021719576141e-09
786_M2B	DPP9	6.11177	0.702632	9.853117759275403e-10	8.126303460768445e-09
786_M2B	DNA2	6.10893	0.781062	1.0030453805530412e-09	8.269741778065585e-09
786_M2B	KCTD3	6.10473	0.611923	1.029762416487364e-09	8.47557515447661e-09
786_M2B	UHRF1BP1L	6.09738	0.700117	1.0782362537822462e-09	8.865498086654023e-09
786_M2B	HSDL2	6.09445	0.791731	1.0981676796449575e-09	9.023246693395138e-09
786_M2B	NACC2	6.08276	0.920918	1.1813104604833157e-09	9.67682820676211e-09
786_M2B	AC156455.1	6.07147	2.6497	1.2674828676555092e-09	1.0358173060293148e-08
786_M2B	MAP3K8	6.06633	1.61753	1.308683981114427e-09	1.0676849283549193e-08
786_M2B	ANKRD33B	6.05863	0.985384	1.372815411680812e-09	1.1184978899613565e-08
786_M2B	PAX8-AS1	6.05319	1.11055	1.420058002592964e-09	1.1562100789617949e-08
786_M2B	TMEM39A	6.04775	1.06068	1.4688393408945373e-09	1.19403828693581e-08
786_M2B	RP11-692D12.1	6.04773	1.45465	1.4689858584213184e-09	1.19403828693581e-08
786_M2B	NUP54	6.04402	0.829142	1.5031810996806852e-09	1.2206032298682289e-08
786_M2B	RSBN1L	6.04397	0.605903	1.5036989648038543e-09	1.2206141412386335e-08
786_M2B	SHB	6.02823	0.768996	1.6576250613422225e-09	1.3419608977704617e-08
786_M2B	CTD-2201E18.3	6.0143	1.0962	1.806687978164792e-09	1.4592201500544606e-08
786_M2B	RABGGTB	6.00517	0.837448	1.911288316537119e-09	1.5431883444633036e-08
786_M2B	MAP3K9	6.00068	0.853865	1.9649259409802445e-09	1.584669682082282e-08
786_M2B	RP11-467H10.2	5.99768	0.80585	2.001615802239032e-09	1.6123535014174468e-08
786_M2B	FMR1	5.99311	0.556819	2.058618423210048e-09	1.6544154302503072e-08
786_M2B	CEP55	5.98975	0.73253	2.101598269659691e-09	1.6883955819795885e-08
786_M2B	NOCT	5.9883	1.09174	2.120506479691512e-09	1.7030207698498243e-08
786_M2B	PHPT1	5.98518	1.79964	2.1615015715567157e-09	1.7336431895435668e-08
786_M2B	HIRA	5.97965	0.811934	2.236119240087254e-09	1.7917090520407742e-08
786_M2B	RCOR3	5.97757	0.691211	2.2649483131425673e-09	1.813607520894237e-08
786_M2B	PRPSAP1	5.96529	1.03272	2.4419782476150742e-09	1.9508415198345846e-08
786_M2B	EPDR1	5.93759	1.28937	2.892383612644619e-09	2.3007856232338752e-08
786_M2B	FKBP10	5.93503	0.690575	2.938002418478284e-09	2.3347711829995897e-08
786_M2B	PAQR3	5.92875	1.49862	3.0525434904673706e-09	2.421024168545704e-08
786_M2B	TNFRSF10D	5.91868	1.16834	3.245367080633531e-09	2.568063852752459e-08
786_M2B	RASSF4	5.91479	2.29542	3.3230689512778475e-09	2.624400211586859e-08
786_M2B	RXRA	5.86735	0.618768	4.42811749573413e-09	3.474435381380495e-08
786_M2B	PID1	5.86033	0.986585	4.6193722796186025e-09	3.622150694174042e-08
786_M2B	RAB11FIP3	5.85028	0.594488	4.9074017149191804e-09	3.839292166104569e-08
786_M2B	CASP8	5.8482	0.864777	4.969099716388642e-09	3.885049270991029e-08
786_M2B	MORC4	5.81979	0.802085	5.892070351781327e-09	4.581501233046419e-08
786_M2B	ZNF277	5.81326	0.786718	6.126825195082985e-09	4.757924135770798e-08
786_M2B	VCAN-AS1	5.80379	2.49334	6.4833207813926504e-09	5.0267028602415694e-08
786_M2B	ASMTL	5.79692	0.882449	6.754545827700555e-09	5.232920128974503e-08
786_M2B	GLIPR1	5.78426	1.19727	7.283082576563993e-09	5.632343630159651e-08
786_M2B	AC068533.7	5.76523	1.18402	8.154610228682215e-09	6.284243895339244e-08
786_M2B	TRIP13	5.74818	1.05916	9.020909434762602e-09	6.934179367928382e-08
786_M2B	FGF2	5.7474	1.03004	9.062826532828204e-09	6.961977029884979e-08
786_M2B	CENPI	5.7412	0.729241	9.40098393700458e-09	7.217164000876803e-08
786_M2B	RP11-432B6.3	5.73774	1.02341	9.594574127771189e-09	7.354117983649264e-08
786_M2B	SCAF4	5.7188	0.500169	1.0728133299727932e-08	8.207378108973017e-08
786_M2B	C9orf85	5.71873	0.912772	1.0732229361884214e-08	8.207916754073142e-08
786_M2B	CTB-35F21.1	5.70692	2.73309	1.150393053018325e-08	8.768209379827834e-08
786_M2B	NCOA5	5.69664	0.605508	1.2219206491014375e-08	9.298124486464335e-08
786_M2B	TRABD2B	5.68673	1.45735	1.2949861693918769e-08	9.835554088808737e-08
786_M2B	LPCAT1	5.68494	0.669508	1.3086057956182462e-08	9.932761305636864e-08
786_M2B	NRBP2	5.67955	1.52262	1.3504930354724579e-08	1.024106251092527e-07
786_M2B	ALPK3	5.67265	1.75072	1.406080731210051e-08	1.0642584151961469e-07
786_M2B	CBFB	5.67001	0.527019	1.4279222816197076e-08	1.0804522629966755e-07
786_M2B	ZNF876P	5.65649	2.16087	1.5450060600916402e-08	1.1654007681451843e-07
786_M2B	COL23A1	5.6561	1.09095	1.5485418974435173e-08	1.1677038589697175e-07
786_M2B	SLCO4A1	5.64312	1.13137	1.6699160753278342e-08	1.252204189364206e-07
786_M2B	TTL	5.62365	0.551553	1.8696748634561573e-08	1.3976642677143062e-07
786_M2B	LINC01117	5.6185	2.84983	1.9262295044568073e-08	1.4381641946573843e-07
786_M2B	EFNB2	5.61841	0.762735	1.927282449000991e-08	1.4385064991032074e-07
786_M2B	TRAM1	5.61502	0.596436	1.9653442713143286e-08	1.4664631722868986e-07
786_M2B	SQLE	5.59461	0.636581	2.2112038804514142e-08	1.6443365549835072e-07
786_M2B	NFKBIZ	5.57827	0.787702	2.4291739329490337e-08	1.7997902887171072e-07
786_M2B	DYNC1I2	5.55408	0.691175	2.7908317381843567e-08	2.0582915696612334e-07
786_M2B	RPGRIP1L	5.53979	1.02266	3.028436509996283e-08	2.2274196555893632e-07
786_M2B	RHBDF2	5.52944	1.22019	3.2125169735871826e-08	2.3556510826322012e-07
786_M2B	AP1S3	5.52865	0.838712	3.227108998747634e-08	2.364917733243345e-07
786_M2B	LINC01781	5.50655	5.65286	3.6593121324334644e-08	2.668717148300933e-07
786_M2B	ZNF69	5.50075	1.39259	3.781798463400907e-08	2.7530673651436564e-07
786_M2B	DYNLT1	5.49548	1.76381	3.896418349990185e-08	2.831397334326201e-07
786_M2B	SPATA33	5.49501	1.73512	3.906836278508285e-08	2.838115408806469e-07
786_M2B	ASPHD1	5.48679	1.65555	4.093016173211067e-08	2.969799261150267e-07
786_M2B	NME7	5.4808	0.608488	4.2340219280365154e-08	3.0693487901326424e-07
786_M2B	MOB3A	5.47438	1.0555	4.3905081212460134e-08	3.1780291809126843e-07
786_M2B	GAS5	5.47013	0.51278	4.497055559998511e-08	3.254179139977391e-07
786_M2B	MYOM3	5.46256	4.04012	4.69328024450607e-08	3.3911016827876346e-07
786_M2B	RP11-44N11.1	5.45324	1.88203	4.946044660231912e-08	3.566280950187479e-07
786_M2B	TBX15	5.42773	1.21757	5.70757577437337e-08	4.088570710132824e-07
786_M2B	DBF4	5.4272	0.628936	5.724439194698039e-08	4.099437100719241e-07
786_M2B	VRK2	5.40784	0.760728	6.37892213961668e-08	4.557341539251385e-07
786_M2B	PISD	5.40188	0.769578	6.59449670047888e-08	4.704411295937145e-07
786_M2B	LINC00513	5.39131	0.802773	6.994597780025883e-08	4.972246682757529e-07
786_M2B	MOXD1	5.38808	1.23603	7.121576464865827e-08	5.059539262971911e-07
786_M2B	AMIGO2	5.33724	1.12412	9.437410448227863e-08	6.638559826343542e-07
786_M2B	NFIL3	5.3316	1.59214	9.735278393338999e-08	6.842122177229657e-07
786_M2B	RP11-402C9.1	5.32353	1.66998	1.0177271038058473e-07	7.140319065785414e-07
786_M2B	PTPN18	5.31621	1.12838	1.0595371391247514e-07	7.416255457584853e-07
786_M2B	RAB11FIP5	5.31236	1.22661	1.0821664702837296e-07	7.563912261099274e-07
786_M2B	ARPC1A	5.30881	0.701956	1.1034208273505523e-07	7.710244637663491e-07
786_M2B	GPSM2	5.29841	0.740168	1.16817447092309e-07	8.148597822829904e-07
786_M2B	C12orf75	5.29738	0.692541	1.1747638202721127e-07	8.192200265978266e-07
786_M2B	PEX14	5.29725	0.525446	1.1755708469480986e-07	8.195466250201696e-07
786_M2B	JPT2	5.29308	0.709458	1.2027078025945273e-07	8.374999541635216e-07
786_M2B	DUSP5	5.28886	0.843912	1.2308124917595515e-07	8.560851013393972e-07
786_M2B	SLC25A16	5.28689	0.862077	1.2441410874323018e-07	8.651070699335298e-07
786_M2B	PEG10	5.27858	0.523075	1.3019147248712451e-07	9.042403132156829e-07
786_M2B	KALRN	5.23898	0.511788	1.614625164410466e-07	1.113442568492575e-06
786_M2B	ORC6	5.22512	0.883669	1.7404429488342567e-07	1.1967956372802314e-06
786_M2B	PLEKHN1	5.20798	2.07291	1.9090245910898264e-07	1.3097413398126346e-06
786_M2B	ORAI2	5.20507	0.617475	1.9392674164054588e-07	1.3290591032342178e-06
786_M2B	ZNF138	5.20506	1.11557	1.9393783343747513e-07	1.3290591032342178e-06
786_M2B	TBC1D12	5.20161	0.808709	1.9756816649268728e-07	1.3522813007249021e-06
786_M2B	AURKB	5.19	0.902371	2.102912619822424e-07	1.4354380698014954e-06
786_M2B	COPG1	5.18845	0.597712	2.1205104317974285e-07	1.4462263649558673e-06
786_M2B	TRAF3IP1	5.18645	0.617936	2.1433578984640987e-07	1.4601625683286672e-06
786_M2B	AC007566.10	5.15776	1.8751	2.4992414356208317e-07	1.691966830391432e-06
786_M2B	NLRC5	5.15463	0.96687	2.5413179030611077e-07	1.7177321401752147e-06
786_M2B	KY	5.1498	4.91526	2.607650081630565e-07	1.7606003536634045e-06
786_M2B	ZNF731P	5.13527	0.80673	2.817331274130177e-07	1.8984623272459487e-06
786_M2B	PSME3IP1	5.12794	0.556458	2.9293429967145826e-07	1.972842800848858e-06
786_M2B	KCNK3	5.12336	4.26602	3.001420662017158e-07	2.0180154815085075e-06
786_M2B	TGS1	5.10851	0.645399	3.247147199516869e-07	2.178992455183283e-06
786_M2B	DRAM1	5.10531	1.03723	3.3025580867688937e-07	2.2149473554222198e-06
786_M2B	CBLL1	5.09822	1.12612	3.4286935803366517e-07	2.2944559529033823e-06
786_M2B	MRTO4	5.09539	0.742285	3.480271364771623e-07	2.325755495298087e-06
786_M2B	FBXL5	5.09425	0.554915	3.501167709757488e-07	2.339073888479064e-06
786_M2B	ODR4	5.08927	0.678445	3.5944481740597304e-07	2.398082627954159e-06
786_M2B	SAMD9L	5.0879	1.5094	3.620448924094526e-07	2.4140981831148896e-06
786_M2B	MAP7D2	5.08665	1.12204	3.6444637053642864e-07	2.4294416733444903e-06
786_M2B	AMPD2	5.06511	1.29385	4.081566342778607e-07	2.708136615370352e-06
786_M2B	SAP130	5.06147	0.599301	4.160260934140786e-07	2.7580820297079106e-06
786_M2B	S100A11	5.05696	0.996005	4.2598184883207825e-07	2.81944988458387e-06
786_M2B	SEPTIN7P14	5.0566	0.586818	4.267904883384769e-07	2.823257582508055e-06
786_M2B	LINC00944	5.02522	2.45921	5.028469478710533e-07	3.3037986545163585e-06
786_M2B	BST2	5.02272	1.5676	5.094380086794915e-07	3.34293266196067e-06
786_M2B	RP11-613M10.9	5.01925	0.96449	5.18739964725198e-07	3.3999105271994424e-06
786_M2B	POLH	5.01453	0.850085	5.316265675682569e-07	3.480600563316201e-06
786_M2B	RECQL	5.00666	0.602733	5.538309119809972e-07	3.6230333625618196e-06
786_M2B	GNA11	5.0061	0.810997	5.55450462955198e-07	3.632646027726995e-06
786_M2B	APOL6	4.99633	1.09263	5.843210514637755e-07	3.8132148876268714e-06
786_M2B	HABP4	4.9894	0.975455	6.056790544587612e-07	3.945147176256556e-06
786_M2B	AC112721.2	4.98404	4.46938	6.226877066900729e-07	4.0483065895987065e-06
786_M2B	ELF4	4.98276	1.04488	6.26846943177784e-07	4.073158520680993e-06
786_M2B	TMEM273	4.9765	4.47031	6.474498409628705e-07	4.20251911255889e-06
786_M2B	TCEAL9	4.96734	1.1722	6.78769758618192e-07	4.391676636107757e-06
786_M2B	HOXD11	4.9579	2.7432	7.125757435236342e-07	4.599335247208563e-06
786_M2B	TUBA4A	4.95222	1.59926	7.337173262717752e-07	4.7320074256728185e-06
786_M2B	STARD9	4.95043	0.733333	7.404963509007126e-07	4.7719123033543125e-06
786_M2B	PTPRB	4.94645	1.08655	7.557888860607721e-07	4.866572502633998e-06
786_M2B	EDA2R	4.9458	2.49165	7.583345392420438e-07	4.881665118536573e-06
786_M2B	DNAJC8	4.93901	0.768075	7.851851352358797e-07	5.047797529871896e-06
786_M2B	NBEAP2	4.91303	1.471	8.968055961476594e-07	5.742498495787527e-06
786_M2B	NOM1	4.91205	0.56153	9.012703616140111e-07	5.768034967028786e-06
786_M2B	SAR1A	4.90967	0.648697	9.122970699243353e-07	5.832434477682712e-06
786_M2B	VPS50	4.89822	0.6172	9.67100542965527e-07	6.166508284237107e-06
786_M2B	CSRNP1	4.89111	1.64573	1.0026740499012004e-06	6.388285060428975e-06
786_M2B	GPR180	4.86864	1.03588	1.123686951606426e-06	7.125518043755842e-06
786_M2B	JOSD1	4.8682	0.897828	1.1261661027539836e-06	7.1374979974963055e-06
786_M2B	CRCP	4.86749	0.685476	1.130273341739969e-06	7.1579048216235985e-06
786_M2B	RNF216P1	4.86601	0.890943	1.1387096112239005e-06	7.2075582454606185e-06
786_M2B	OSGIN2	4.86555	0.937431	1.1414177823491128e-06	7.222810537992634e-06
786_M2B	ZC3H8	4.86323	0.841382	1.1548600021556435e-06	7.300235718955658e-06
786_M2B	C9orf78	4.85702	0.674844	1.191649593259703e-06	7.521005961840974e-06
786_M2B	RFX8	4.83483	1.90887	1.3326013137333947e-06	8.368789157040739e-06
786_M2B	RARRES2	4.82551	4.73668	1.3964349785464651e-06	8.745065634282443e-06
786_M2B	SVIL-AS1	4.82294	0.70346	1.414544002715792e-06	8.851599632199827e-06
786_M2B	GATAD1	4.82222	0.836052	1.419721688202544e-06	8.879847907747692e-06
786_M2B	VIM-AS1	4.81844	1.37784	1.4468656453620486e-06	9.03982826916366e-06
786_M2B	EPB41L4A	4.81681	0.859108	1.4587156367192825e-06	9.111512900705524e-06
786_M2B	FSTL3	4.80651	1.58467	1.5358477058605873e-06	9.56613713936023e-06
786_M2B	STAM2	4.79989	0.936608	1.5875509232252945e-06	9.862787481439198e-06
786_O_TGL	LINC00486	64.9066	1.72342	0	0
786_O_TGL	PRKCA	49.1981	2.23891	0	0
786_O_TGL	TRIO	49.1649	1.70625	0	0
786_O_TGL	BICC1	39.8569	3.45789	0	0
786_O_TGL	FRMD4A	39.4161	2.61708	0	0
786_O_TGL	TPM1	37.2257	2.6909	2.618111496669017e-303	5.2794218330330724e-300
786_O_TGL	IGFN1	34.9447	4.76325	1.5602068700419415e-267	2.220816814192641e-264
786_O_TGL	KCNMA1	34.073	2.34466	1.8529462376366395e-254	2.0380724117423366e-251
786_O_TGL	DCBLD2	33.1477	1.84632	6.107886079648756e-241	4.926620911844686e-238
786_O_TGL	EXT1	32.5786	1.25221	8.242459161465008e-233	5.248711231292901e-230
786_O_TGL	EFNA5	31.1244	1.62795	1.1279321080093448e-212	4.5489501916016876e-210
786_O_TGL	NEAT1	28.5187	1.03674	6.874525586329755e-179	1.5693374541321455e-176
786_O_TGL	VCAN	28.2712	2.80768	7.82151687194431e-176	1.6457831762374644e-173
786_O_TGL	MALAT1	27.6178	0.629746	6.810686990607355e-168	1.1942391579617158e-165
786_O_TGL	PARD3	27.3085	1.31598	3.3646502404961566e-164	5.3564346394425e-162
786_O_TGL	GPC6	26.7367	1.62426	1.7651136061508755e-157	2.321316252262983e-155
786_O_TGL	PTPN14	25.2739	1.64397	6.180141536194101e-141	5.1926064198897516e-139
786_O_TGL	APOL1	23.7111	4.26716	2.772503288205787e-124	1.5352181823341796e-122
786_O_TGL	ZFPM2-AS1	23.6514	1.77052	1.1417612704479138e-123	6.2649295288659e-122
786_O_TGL	TENM3	22.9959	1.74694	5.12338386669139e-117	2.416679197001915e-115
786_O_TGL	TGFA	22.7457	3.13272	1.5834460449391965e-114	7.082481958491437e-113
786_O_TGL	MYH9	22.1177	0.772959	2.1343392357246832e-108	8.357077803570531e-107
786_O_TGL	TRABD2B	21.1794	4.67648	1.4782492545398159e-99	4.6096231264632044e-98
786_O_TGL	DSCAML1	20.3346	5.61618	6.355270868239203e-92	1.657164272302287e-90
786_O_TGL	CDH6	20.0761	4.18775	1.1930616513888047e-89	2.942885406759051e-88
786_O_TGL	ARL4C	19.911	2.86085	3.263953021838181e-88	7.812179547224559e-87
786_O_TGL	NHS	18.7675	2.08719	1.392445562056324e-78	2.6551928849991277e-77
786_O_TGL	PREX2	18.0354	4.92303	1.0277982250490773e-72	1.7187741153930596e-71
786_O_TGL	RABL6	17.675	2.28814	6.536715695313483e-70	1.0372160419357092e-68
786_O_TGL	MTSS1	17.4112	2.90698	6.7819429047776625e-68	1.0288994006884632e-66
786_O_TGL	GLIS3	17.3874	1.99368	1.0274358054334394e-67	1.5480629900297862e-66
786_O_TGL	ABCA1	16.8081	2.35504	2.1305603764848482e-63	2.906161217033842e-62
786_O_TGL	LINC00511	16.7802	1.0659	3.40918210588259e-63	4.624180975232451e-62
786_O_TGL	PAX8	16.6368	3.28475	3.773489671455172e-62	5.0143274612779925e-61
786_O_TGL	HIPK2	16.3308	1.27198	5.961321881280364e-60	7.584230645805585e-59
786_O_TGL	LAMA3	16.1391	1.85447	1.3552339811234931e-58	1.6869316808243975e-57
786_O_TGL	LINC01411	16.0679	2.7868	4.284472035299892e-58	5.284182176869867e-57
786_O_TGL	CDK6	15.8488	1.12466	1.432495851719937e-56	1.7109345814372674e-55
786_O_TGL	CA12	15.8066	3.21379	2.799837072108546e-56	3.3194736634435376e-55
786_O_TGL	ASPH	14.8265	0.998354	9.873414877472852e-50	1.0158031173685717e-48
786_O_TGL	PTPRD	14.5218	3.0096	8.821375104525443e-48	8.663134528380952e-47
786_O_TGL	CDKL5	14.3648	3.46675	8.611616273590912e-47	8.288937573124617e-46
786_O_TGL	CMIP	14.2396	1.18353	5.2037466714731716e-46	4.922606018620321e-45
786_O_TGL	CD70	14.1396	4.04406	2.166216708429745e-45	2.02152379138384e-44
786_O_TGL	FAM155A	13.6057	1.06657	3.704610597559874e-42	3.240931570490015e-41
786_O_TGL	ASAP1	13.3744	0.516739	8.536286335200469e-41	7.242673798709009e-40
786_O_TGL	CREB5	12.816	2.39006	1.3341863428123764e-37	1.0588599909273168e-36
786_O_TGL	PDE10A	11.9976	1.45685	3.659254926101177e-33	2.628276957607488e-32
786_O_TGL	GLS	11.9644	1.4646	5.460149320920425e-33	3.905548130878878e-32
786_O_TGL	TNIK	11.773	1.53874	5.375479160141156e-32	3.7313782190790502e-31
786_O_TGL	CDK15	11.6375	3.76272	2.657614651207345e-31	1.816124239760388e-30
786_O_TGL	SMAD3	11.4623	1.17797	2.0401058956823548e-30	1.3625857704587805e-29
786_O_TGL	GLIS1	11.2424	3.4012	2.5238334383885336e-29	1.6456944635442127e-28
786_O_TGL	EVC	11.2149	1.9936	3.4457936680602744e-29	2.2384245685831548e-28
786_O_TGL	RIPK4	11.0042	2.77762	3.64852653876055e-28	2.3081580440503996e-27
786_O_TGL	KAZN	10.9032	2.13358	1.112507153962417e-27	6.941838089629337e-27
786_O_TGL	ZBTB38	10.2973	1.67872	7.249639490026302e-25	4.188795997604022e-24
786_O_TGL	HAVCR1	10.1406	5.85668	3.647243223885486e-24	2.0654339230419144e-23
786_O_TGL	UTY	10.113	2.26869	4.838322578925099e-24	2.729720908482852e-23
786_O_TGL	PSD3	10.0511	1.05649	9.085848475301342e-24	5.0916943354641476e-23
786_O_TGL	NTNG1	9.69871	1.9139	3.05325815583031e-22	1.6469625692104735e-21
786_O_TGL	RBPMS	9.69388	1.84221	3.201364817574525e-22	1.7260834638072272e-21
786_O_TGL	FHL2	9.66154	2.14708	4.392265507112952e-22	2.3608183194384544e-21
786_O_TGL	ZHX2	9.62918	1.68261	6.021058947049609e-22	3.220547842632768e-21
786_O_TGL	PIP4K2A	9.61673	1.59931	6.795896888706841e-22	3.629377905824943e-21
786_O_TGL	FBXL7	9.53904	1.10926	1.441629427493112e-21	7.640067649250618e-21
786_O_TGL	JCAD	9.46185	2.89982	3.025388446235812e-21	1.5897578636702317e-20
786_O_TGL	FHOD3	9.27528	1.52974	1.7715063269052128e-20	9.087554930494473e-20
786_O_TGL	PRKY	9.22572	2.6258	2.816589420060235e-20	1.4375834378109592e-19
786_O_TGL	FIGN	9.18362	1.80843	4.1685570871425667e-20	2.1169096410215286e-19
786_O_TGL	SYNPO	8.85143	3.01983	8.640844310700446e-19	4.212999206736438e-18
786_O_TGL	ASTN2	8.83213	1.75827	1.0270459462851146e-18	4.999488595495313e-18
786_O_TGL	RUNX2	8.79299	1.64211	1.4563610431614012e-18	7.065161291583719e-18
786_O_TGL	PLEKHG4B	8.66004	3.92138	4.715920349118617e-18	2.2543627144996503e-17
786_O_TGL	SEMA6A	8.45031	1.61807	2.905290762973178e-17	1.3540490347154267e-16
786_O_TGL	MDGA2	8.43627	1.75308	3.276277375901022e-17	1.5240169154566116e-16
786_O_TGL	SNTG1	8.3363	5.29293	7.665301169308754e-17	3.531029082332633e-16
786_O_TGL	OXR1	8.3276	1.70171	8.249777004348586e-17	3.793768604166231e-16
786_O_TGL	GRB14	8.30363	4.07506	1.0097957368383127e-16	4.628724614512879e-16
786_O_TGL	SLC4A4	8.23355	2.63791	1.8173900641711284e-16	8.253979874777207e-16
786_O_TGL	COL7A1	8.21169	2.00483	2.1810075629103454e-16	9.885001125174103e-16
786_O_TGL	SYNJ2	8.19909	1.45474	2.422209032147138e-16	1.096382606806892e-15
786_O_TGL	COBLL1	8.16961	1.81637	3.0938816917742606e-16	1.3941480293771611e-15
786_O_TGL	APCDD1L-DT	7.87338	2.52236	3.451883581215421e-15	1.5044790867840555e-14
786_O_TGL	LINC01508	7.86393	4.21675	3.722543493203721e-15	1.620692829228925e-14
786_O_TGL	FNDC3B	7.77238	0.502345	7.702375238762976e-15	3.316407046754208e-14
786_O_TGL	NDRG1	7.49216	1.98354	6.775101827060862e-14	2.8275942395863875e-13
786_O_TGL	EREG	7.41496	2.69703	1.216616717594622e-13	5.040179991842949e-13
786_O_TGL	PLOD2	7.4114	1.59232	1.2496989176539652e-13	5.171919686914768e-13
786_O_TGL	TENM4	7.2592	1.71009	3.8938669069157716e-13	1.5857252004972709e-12
786_O_TGL	ACTR3C	7.11885	2.64255	1.0882998531422453e-12	4.3644173148635056e-12
786_O_TGL	RNASET2	7.04634	3.00869	1.8367890706197997e-12	7.31390849610958e-12
786_O_TGL	RPS4Y1	6.93033	1.67026	4.198471987536679e-12	1.6465903590666543e-11
786_O_TGL	MSR1	6.76062	2.47193	1.3740423615345693e-11	5.29781342645212e-11
786_O_TGL	LINC00958	6.71984	2.93522	1.8192355329584716e-11	6.979841672194243e-11
786_O_TGL	MAP4K4	6.67639	0.68773	2.4490126247825343e-11	9.340711822945496e-11
786_O_TGL	HSPA12A	6.66534	2.70697	2.640496930498518e-11	1.0055830142304554e-10
786_O_TGL	DNM2	6.4077	1.55885	1.4773644310921156e-10	5.479654277064227e-10
786_O_TGL	DCDC2	6.18601	2.69019	6.170649919453066e-10	2.229949025551453e-09
786_O_TGL	ANKS1B	5.9383	1.98036	2.8798512485688383e-09	1.0105371304070295e-08
786_O_TGL	DPYSL3	5.88919	1.55139	3.881040779034859e-09	1.3532193771049788e-08
786_O_TGL	TNFSF10	5.87006	3.52683	4.356437964593422e-09	1.5148309508152267e-08
786_O_TGL	KIF26B	5.81096	1.42583	6.2114742074863054e-09	2.143543252606298e-08
786_O_TGL	LINC01320	5.73562	4.25672	9.715598541286499e-09	3.3215322619673733e-08
786_O_TGL	IGFBP7	5.7322	1.67514	9.913810768132494e-09	3.3864256488886235e-08
786_O_TGL	DNM1	5.67439	2.33711	1.3918580306687064e-08	4.725716378016186e-08
786_O_TGL	ANKRD33B	5.35077	2.13147	8.758178254318306e-08	2.8604453691185635e-07
786_O_TGL	UNC45B	5.34495	1.93105	9.044336752300889e-08	2.950321659910716e-07
786_O_TGL	NCAM1	5.33779	1.52958	9.408592711474488e-08	3.0670770097300236e-07
786_O_TGL	RP11-368L12.1	5.17748	2.63687	2.2490126853648823e-07	7.196721629259379e-07
786_O_TGL	LARGE1	5.11436	1.11836	3.148128346815474e-07	1.0007673375754183e-06
786_O_TGL	NLGN4Y	4.78776	2.17471	1.6865111999785616e-06	5.1447287642349625e-06
786_O_TGL	GRIN2B	4.72911	3.18621	2.255088461293133e-06	6.833036637411874e-06
786_O_TGL	NRIP1	4.68325	1.17259	2.823661520983003e-06	8.497321413349918e-06
786_O_TGL	AK5	4.67186	2.40609	2.984819533004546e-06	8.971141853141722e-06
786_O_TGL	NR6A1	-4.71071	0.643729	2.4685369282606806e-06	7.466707073756494e-06
786_O_TGL	ZC2HC1A	-4.76451	0.653141	1.8931254173104824e-06	5.758623362423514e-06
786_O_TGL	TFPI	-4.81159	0.62744	1.497357924341145e-06	4.579507969313325e-06
786_O_TGL	GOLGA8A	-4.83432	0.511128	1.3360047836515338e-06	4.098458893864074e-06
786_O_TGL	UVSSA	-4.84315	0.668679	1.2779696483356433e-06	3.925401059967745e-06
786_O_TGL	ERAP2	-4.85579	0.532852	1.1990827926582985e-06	3.692466965734984e-06
786_O_TGL	RNF220	-4.86311	0.787087	1.1555394479423585e-06	3.5629132978222717e-06
786_O_TGL	CPOX	-4.9566	0.857072	7.173864006996753e-07	2.2393338653419428e-06
786_O_TGL	CARMIL1	-4.98411	0.737234	6.22467872271141e-07	1.950087723099051e-06
786_O_TGL	HPCAL1	-5.06037	0.522649	4.18447627949287e-07	1.3220519259847038e-06
786_O_TGL	AK4	-5.06753	0.536548	4.030127370633917e-07	1.2741183971073887e-06
786_O_TGL	DDB2	-5.16401	0.555192	2.41716643636229e-07	7.725610015466213e-07
786_O_TGL	TMEM51	-5.18801	0.594931	2.1255636985403365e-07	6.809796157457839e-07
786_O_TGL	UGCG	-5.23043	0.677021	1.691182026969729e-07	5.439747798566197e-07
786_O_TGL	MLLT3	-5.25458	0.637246	1.4836233167606435e-07	4.788039079617772e-07
786_O_TGL	PHKA2	-5.30957	0.592921	1.0988362874567546e-07	3.57099657317735e-07
786_O_TGL	ARHGAP22	-5.32775	0.58863	9.943897447292742e-08	3.2380894957554807e-07
786_O_TGL	FOSL2	-5.35052	0.676071	8.77016793802369e-08	2.863734637565579e-07
786_O_TGL	MARCHF3	-5.36391	0.602938	8.143922808810941e-08	2.6634226804650244e-07
786_O_TGL	HPS3	-5.4019	0.643388	6.593876807855547e-08	2.1649746403865474e-07
786_O_TGL	STK17A	-5.41886	0.769983	5.998114454602338e-08	1.974726171053978e-07
786_O_TGL	SLC15A4	-5.41946	0.62985	5.977989157176669e-08	1.9686361135732315e-07
786_O_TGL	UBE2D2	-5.48783	0.843357	4.0691156609085187e-08	1.3525338016849497e-07
786_O_TGL	RFX2	-5.51609	0.517586	3.46617807119522e-08	1.1559340816811183e-07
786_O_TGL	CRYBG1	-5.51829	0.519463	3.423192217077549e-08	1.1421775060985667e-07
786_O_TGL	ABLIM3	-5.55537	0.511535	2.770209539533214e-08	9.284422498285972e-08
786_O_TGL	PDXK	-5.68564	0.706373	1.303226140312344e-08	4.4303829928741364e-08
786_O_TGL	SPATS2L	-5.71587	0.515186	1.0914353680277569e-08	3.719796202188122e-08
786_O_TGL	CEP55	-5.75476	0.571181	8.676562041111869e-09	2.9726100562200903e-08
786_O_TGL	CNN2	-5.8276	0.603796	5.62295028780706e-09	1.943984148295818e-08
786_O_TGL	VEGFA	-5.89268	0.575097	3.799840528807263e-09	1.3256710080172742e-08
786_O_TGL	GAS2L3	-5.9099	0.606231	3.42325485877516e-09	1.1960138763014919e-08
786_O_TGL	CCNL2	-6.00299	0.782348	1.9371701969083503e-09	6.859181215216309e-09
786_O_TGL	ITGB5	-6.04307	0.703208	1.5121138555848853e-09	5.375368161810351e-09
786_O_TGL	TRIM56	-6.0499	0.596387	1.4493336034330077e-09	5.156737911464773e-09
786_O_TGL	SDHA	-6.09573	0.803785	1.0893832547876128e-09	3.89838745923553e-09
786_O_TGL	NEK6	-6.10679	0.756378	1.0165169670109389e-09	3.6451804338664346e-09
786_O_TGL	ALS2	-6.35377	0.715444	2.1010589563837377e-10	7.75376309693056e-10
786_O_TGL	HDGFL2	-6.37772	0.582575	1.797458643524099e-10	6.643486215976195e-10
786_O_TGL	RP1-167A14.2	-6.44589	0.5398	1.1492065275932797e-10	4.2749422835821953e-10
786_O_TGL	AHDC1	-6.50843	0.659962	7.59406430887026e-11	2.841521078491457e-10
786_O_TGL	IRS2	-6.52321	0.506737	6.88186425639447e-11	2.5782218807281835e-10
786_O_TGL	SKAP2	-6.79508	0.648734	1.0824979217336385e-11	4.182386190341783e-11
786_O_TGL	AGRN	-6.79665	0.562789	1.0707930246467354e-11	4.139145305175991e-11
786_O_TGL	STARD9	-6.8164	0.524023	9.33531947674171e-12	3.6120252749951377e-11
786_O_TGL	PTPN3	-6.86982	0.538017	6.4284761611040385e-12	2.5033193779593744e-11
786_O_TGL	CNKSR3	-6.87309	0.55763	6.282685393661426e-12	2.4469406270049768e-11
786_O_TGL	ATP13A3	-7.00917	0.52125	2.39738163743572e-12	9.508579062886338e-12
786_O_TGL	HIP1	-7.20606	0.526446	5.759298076084758e-13	2.3316629554140702e-12
786_O_TGL	TENT4A	-7.34333	0.604796	2.0834596715858065e-13	8.562424784822239e-13
786_O_TGL	NBN	-7.34736	0.570308	2.021672479195332e-13	8.311320192247476e-13
786_O_TGL	TCOF1	-7.61355	0.535731	2.666678664310348e-14	1.127131708628503e-13
786_O_TGL	TPST1	-7.84334	0.529183	4.387200393295776e-15	1.9039001993717935e-14
786_O_TGL	RNF149	-8.4949	0.509756	1.9809495497651167e-17	9.280739052316804e-17
A375	SOX5	113.242	5.18723	0	0
A375	SERPINE2	111.597	4.54779	0	0
A375	CDH13	104.389	4.34157	0	0
A375	MMP16	100.352	3.73987	0	0
A375	PRKCH	97.9053	4.02882	0	0
A375	WWTR1	96.9362	2.86745	0	0
A375	LINC01060	96.8561	4.53809	0	0
A375	COL19A1	96.5184	4.26819	0	0
A375	ELMO1	95.9864	4.08681	0	0
A375	RP11-141M1.3	94.8005	3.91966	0	0
A375	SLC26A2	93.9033	3.63539	0	0
A375	NHSL1	92.8526	2.80018	0	0
A375	TNC	91.9963	2.98892	0	0
A375	NFATC2	91.7041	3.31994	0	0
A375	HIVEP3	91.4419	2.78744	0	0
A375	SH3PXD2A	90.4069	2.8178	0	0
A375	MIR548XHG	90.2492	4.76696	0	0
A375	TIMP3	89.5718	3.02158	0	0
A375	STK32B	89.0504	3.43439	0	0
A375	COL4A2	87.8706	2.71467	0	0
A375	TCF7L2	87.6665	2.47051	0	0
A375	MOSMO	87.2667	3.01846	0	0
A375	PITPNC1	87.145	2.90456	0	0
A375	RASSF8	85.8165	2.79086	0	0
A375	INPP5F	85.544	3.12774	0	0
A375	CD74	84.6082	3.80678	0	0
A375	CEMIP2	84.3082	2.87098	0	0
A375	RP11-608O21.1	83.7576	3.56524	0	0
A375	HMCN1	83.4164	2.83981	0	0
A375	EYA1	83.3374	4.01204	0	0
A375	GRAMD1B	82.8383	4.14524	0	0
A375	PYGB	82.7131	2.48714	0	0
A375	MTAP	82.6613	2.78534	0	0
A375	EPHA3	82.5188	4.03487	0	0
A375	CTD-2023N9.1	82.5018	4.69432	0	0
A375	PRRX1	82.3411	4.14754	0	0
A375	PHC2	82.2105	2.75655	0	0
A375	ALDH1A3	80.8831	3.05693	0	0
A375	LINC00511	80.84	2.40172	0	0
A375	AKAP12	80.6949	2.50844	0	0
A375	SORCS1	80.3174	3.43296	0	0
A375	MEOX2	80.2105	7.86352	0	0
A375	PDE1C	79.5559	3.00454	0	0
A375	IL1RAPL1	78.9089	2.59304	0	0
A375	CSPG4	78.2508	3.7575	0	0
A375	NLGN4X	77.619	3.59209	0	0
A375	ANKH	77.3354	2.57663	0	0
A375	AC011288.2	77.2054	4.11074	0	0
A375	KIAA1217	77.1321	2.44445	0	0
A375	OSBPL10	76.7832	2.20332	0	0
A375	HIPK2	76.6052	1.94523	0	0
A375	RP11-6N13.1	76.2168	3.73253	0	0
A375	FRMD4B	76.188	2.81877	0	0
A375	NES	76.1048	2.63148	0	0
A375	HNRNPA2B1	75.6688	1.42771	0	0
A375	LAMA4	75.1033	3.22963	0	0
A375	GLIS3	73.9823	2.48322	0	0
A375	AGMO	73.9737	4.76988	0	0
A375	RP11-317N12.1	72.7975	3.42586	0	0
A375	LINC02476	72.5497	3.95448	0	0
A375	ERBB3	72.1206	2.79787	0	0
A375	PRKCSH	71.9049	2.05299	0	0
A375	TGFA	71.7197	3.11321	0	0
A375	SFRP1	71.4979	2.68586	0	0
A375	EYA4	70.9076	2.5704	0	0
A375	COL4A1	70.9035	2.38888	0	0
A375	GPC6	70.632	2.10108	0	0
A375	C10orf90	70.448	2.35391	0	0
A375	AMOTL1	69.5352	1.99758	0	0
A375	TMX4	69.5188	2.71312	0	0
A375	SOX10	68.8738	3.03346	0	0
A375	IL13RA2	68.6756	4.77375	0	0
A375	CD109	68.4361	2.12693	0	0
A375	TFAP2B	68.4039	3.94243	0	0
A375	EBF3	67.8094	4.7969	0	0
A375	SCFD2	67.6457	1.88302	0	0
A375	SPARC	67.4815	2.02255	0	0
A375	CCDC144NL-AS1	67.4778	3.11407	0	0
A375	FARP1	67.216	1.95967	0	0
A375	LOXL3	66.8948	3.3718	0	0
A375	NPAS2	66.5348	1.97587	0	0
A375	BAGE2	66.2962	3.77748	0	0
A375	LINC02241	65.8406	4.83557	0	0
A375	LMNA	65.5169	1.6814	0	0
A375	XIST	65.4065	1.58822	0	0
A375	LAMB1	65.269	1.6173	0	0
A375	GPATCH4	64.9245	1.94793	0	0
A375	ST3GAL4	64.8233	2.14834	0	0
A375	NTM	64.7858	3.21806	0	0
A375	NEGR1	64.5389	2.41731	0	0
A375	CHRM3	63.1402	2.33022	0	0
A375	RP11-412P11.1	63.0615	6.8459	0	0
A375	SHROOM4	62.9456	3.17473	0	0
A375	GALNT2	62.8425	1.54281	0	0
A375	RP11-401O9.4	62.6005	5.96755	0	0
A375	LINC01029	62.5958	5.29308	0	0
A375	LINC01619	62.4285	2.43443	0	0
A375	TCOF1	62.2803	1.757	0	0
A375	DCBLD2	62.1506	1.56191	0	0
A375	MAML3	62.1263	1.6774	0	0
A375	ZFPM2-AS1	61.9203	1.60222	0	0
A375	LINC02484	61.7477	4.73722	0	0
A375	ITGA1	61.6579	2.98993	0	0
A375	GNGT1	60.8841	2.15151	0	0
A375	PUM3	60.6967	1.54713	0	0
A375	DNM3	60.5483	2.69361	0	0
A375	TMTC2	60.4829	1.61721	0	0
A375	MTRNR2L1	60.4436	4.65069	0	0
A375	HPN-AS1	60.207	4.2199	0	0
A375	LINC01203	59.8103	6.17741	0	0
A375	IRS2	59.6862	1.99335	0	0
A375	RP11-499F3.2	59.5201	4.43496	0	0
A375	PXYLP1	59.4204	3.51627	0	0
A375	HSPH1	59.2746	1.68146	0	0
A375	NEAT1	59.1321	1.47214	0	0
A375	RP11-130F10.1	58.8331	3.78168	0	0
A375	GPAT3	58.7857	2.09932	0	0
A375	GAS7	58.7152	1.97979	0	0
A375	RP5-972B16.2	58.4527	3.41218	0	0
A375	CHD4	58.2616	1.27281	0	0
A375	SYTL5	57.7352	4.62213	0	0
A375	FTSJ3	57.5278	1.85997	0	0
A375	PDCD11	57.5213	1.69049	0	0
A375	KIAA1549L	57.4039	2.50403	0	0
A375	HNRNPU	57.2841	1.16243	0	0
A375	GNAS	57.2536	1.44371	0	0
A375	GS1-600G8.3	57.055	6.54169	0	0
A375	LRP8	56.7254	1.76092	0	0
A375	ABHD17C	56.6366	2.70528	0	0
A375	HAPLN1	56.5517	5.23101	0	0
A375	MAGEA4	56.2375	6.9069	0	0
A375	SSRP1	56.202	1.41634	0	0
A375	ILF3	55.9779	1.25232	0	0
A375	HEATR1	55.9644	1.51691	0	0
A375	TOR1AIP2	55.8504	1.60094	0	0
A375	FRMD5	55.7909	1.42263	0	0
A375	CDH12	55.3395	3.32595	0	0
A375	MYO1E	55.1303	1.48155	0	0
A375	ARHGAP12	55.0358	1.73738	0	0
A375	LINC01239	54.9938	3.47983	0	0
A375	SH2B3	54.9689	1.99104	0	0
A375	AC069277.2	54.9459	2.71128	0	0
A375	NOLC1	54.9283	1.46158	0	0
A375	AKT3	54.4885	1.3441	0	0
A375	PLIN2	54.4278	3.37656	0	0
A375	DDR2	54.0674	1.84629	0	0
A375	LINC02055	53.9556	2.60574	0	0
A375	PPARG	53.9296	2.1128	0	0
A375	NID1	53.8224	2.31683	0	0
A375	SVIL	53.5974	1.32488	0	0
A375	STIM2	53.5344	1.9869	0	0
A375	SLC24A3	53.4984	2.28564	0	0
A375	CD96	53.3593	3.74195	0	0
A375	PPM1G	53.2805	1.36891	0	0
A375	SNTB1	53.263	1.59319	0	0
A375	THBS1	53.2054	1.43545	0	0
A375	SSH1	53.2008	1.35892	0	0
A375	SMARCA4	52.9968	1.21032	0	0
A375	SLC16A1	52.9348	1.63499	0	0
A375	DNMT1	52.3961	1.24209	0	0
A375	DZIP1	52.3073	2.448	0	0
A375	ZBTB38	52.281	1.55327	0	0
A375	EIF3A	52.1835	1.01086	0	0
A375	TOP1	51.7497	1.18134	0	0
A375	RNF144A	51.6765	1.72562	0	0
A375	DDX46	51.6672	1.21705	0	0
A375	ANPEP	51.5231	3.34663	0	0
A375	PHLDA1	51.5176	1.83116	0	0
A375	DNM1	51.316	2.76052	0	0
A375	MIR31HG	51.1775	1.58222	0	0
A375	TAFA2	50.9372	2.55001	0	0
A375	ZMYND8	50.7212	1.15861	0	0
A375	SPTBN1	50.6191	1.10712	0	0
A375	LTBP3	50.605	2.16719	0	0
A375	CCDC102B	50.5594	4.416	0	0
A375	TBL1X	50.5571	1.39213	0	0
A375	SPATA13	50.4678	1.91569	0	0
A375	PPFIBP1	50.4607	1.26177	0	0
A375	OAF	50.4332	2.42345	0	0
A375	AP000705.7	50.365	4.67532	0	0
A375	RP11-401O9.3	50.281	6.00396	0	0
A375	SFMBT2	50.1751	1.87948	0	0
A375	BOD1L1	50.1443	1.21918	0	0
A375	COL9A3	50.1387	3.29709	0	0
A375	TIAM1	50.0484	1.54919	0	0
A375	NOP14	49.8376	1.50664	0	0
A375	RP11-368L12.1	49.7962	3.87605	0	0
A375	AGO1	49.699	1.93611	0	0
A375	HS3ST3A1	49.6532	2.98901	0	0
A375	CDC37	49.5953	1.54549	0	0
A375	TBC1D14	49.5946	1.63979	0	0
A375	NLGN1	49.5283	1.29274	0	0
A375	CDH2	49.4678	1.33075	0	0
A375	NRIP1	49.4089	1.32958	0	0
A375	ATP1A1	49.3969	1.16911	0	0
A375	MKI67	49.3551	1.30175	0	0
A375	PLOD3	49.3308	1.70442	0	0
A375	FLT1	49.3003	3.40864	0	0
A375	RASA3	49.2951	1.4702	0	0
A375	PRRC2C	49.2646	0.922271	0	0
A375	SF3B2	49.2447	1.17356	0	0
A375	DDX21	49.2112	1.16398	0	0
A375	RP11-459O1.2	49.2072	4.44883	0	0
A375	RBPJ	49.1454	1.27679	0	0
A375	CTD-3006G17.2	48.9888	2.26799	0	0
A375	DAG1	48.911	1.57589	0	0
A375	ENAH	48.8872	1.13025	0	0
A375	DYNC2H1	48.8816	1.42472	0	0
A375	STARD13	48.7859	1.3159	0	0
A375	ITGB3	48.6441	2.50388	0	0
A375	HPCAL1	48.6074	1.35169	0	0
A375	DOCK4	48.3918	1.30979	0	0
A375	SLC20A1	48.3723	1.28208	0	0
A375	SPOCK1	48.2573	2.02066	0	0
A375	UBASH3B	48.1691	1.32377	0	0
A375	TANC2	48.0806	1.19291	0	0
A375	ENO1	48.0096	1.09307	0	0
A375	GATAD2B	47.7282	1.25098	0	0
A375	HCFC1	47.6786	1.53553	0	0
A375	KLF9	47.5961	2.24574	0	0
A375	DHX9	47.5503	1.0715	0	0
A375	LAMC1	47.5252	1.09498	0	0
A375	GPRC5A	47.4117	1.36456	0	0
A375	CNTN3	47.4105	4.65285	0	0
A375	FAM78B	47.3146	2.44127	0	0
A375	GRK5	47.2106	1.6681	0	0
A375	NRP2	47.2058	1.47191	0	0
A375	RAI1	47.0355	1.29602	0	0
A375	MYH10	46.9406	1.09138	0	0
A375	CALR	46.9045	1.0351	0	0
A375	SMC1A	46.8878	1.08291	0	0
A375	GSN	46.8369	1.7523	0	0
A375	LRATD2	46.7834	2.33413	0	0
A375	SACS	46.7177	1.23439	0	0
A375	NFIB	46.6651	1.08745	0	0
A375	NQO1	46.5745	1.65895	0	0
A375	SPRED1	46.5596	1.24825	0	0
A375	ST6GAL1	46.5082	1.53712	0	0
A375	GRIK2	46.4914	1.31626	0	0
A375	RP11-405A12.2	46.4391	4.34796	0	0
A375	CIITA	46.3612	3.59622	0	0
A375	ZNF536	46.3418	2.49899	0	0
A375	SMARCA2	46.2858	1.42095	0	0
A375	RORB	46.2469	3.17826	0	0
A375	CLMP	46.1693	1.6111	0	0
A375	VCP	45.876	1.11598	0	0
A375	TRPS1	45.8304	1.21553	0	0
A375	IGF1R	45.6948	1.04754	0	0
A375	SLC2A13	45.6073	1.73776	0	0
A375	SMARCC1	45.5294	0.967749	0	0
A375	RP11-114H23.1	45.5126	2.08177	0	0
A375	G3BP1	45.5064	1.12238	0	0
A375	CEMIP	45.4903	2.68841	0	0
A375	EHBP1	45.4046	1.04674	0	0
A375	STK24	45.3214	1.20291	0	0
A375	POLR2A	45.2687	1.14124	0	0
A375	ANP32E	45.2468	1.36181	0	0
A375	HSP90AB1	45.1761	0.993103	0	0
A375	TSR1	45.1104	1.38531	0	0
A375	HNRNPAB	44.9953	1.16222	0	0
A375	FRMD3	44.8653	1.99952	0	0
A375	PHF2P2	44.7853	4.50107	0	0
A375	HNRNPM	44.7728	0.997964	0	0
A375	NCL	44.7418	0.90255	0	0
A375	HDGF	44.692	1.14319	0	0
A375	CENPF	44.61	1.12406	0	0
A375	BMERB1	44.5615	2.52386	0	0
A375	PSIP1	44.4822	1.41254	0	0
A375	HNRNPR	44.1941	1.01658	0	0
A375	UHRF2	44.1043	1.41398	0	0
A375	AC012501.2	44.0697	2.83629	0	0
A375	TRIM28	44.0381	1.36738	0	0
A375	POU2F1	43.9129	1.25476	0	0
A375	PREX1	43.8951	1.79613	0	0
A375	MFSD12	43.8691	1.20488	0	0
A375	SRCAP	43.7778	1.23443	0	0
A375	CDK14	43.7498	1.03766	0	0
A375	SEMA3A	43.7457	1.20952	0	0
A375	RPS6	43.7453	0.964976	0	0
A375	NFIX	43.5783	1.1404	0	0
A375	SPRY4	43.5172	1.76225	0	0
A375	LRAT	43.4047	3.20244	0	0
A375	LOXL4	43.3206	2.83346	0	0
A375	KDM4C	43.3039	1.20304	0	0
A375	SLC4A7	43.2715	1.14658	0	0
A375	MYBBP1A	43.2153	1.57777	0	0
[truncated: 107,848 more rows]

## Sheet: Supplementary Data 3
cell_line	names	scores	logfoldchanges	pvals	pvals_adj
786_M1A	TRIO	70.1903	1.69978	0	0
786_M1A	PRKAG2	60.235	1.42442	0	0
786_M1A	PVT1	51.8286	1.07589	0	0
786_M1A	ASAP1	50.6266	1.14804	0	0
786_M1A	CMIP	50.4292	1.37758	0	0
786_M1A	EXT1	49.2886	1.18165	0	0
786_M1A	CREB3L2	48.8155	1.7695	0	0
786_M1A	NEK6	48.6953	1.75394	0	0
786_M1A	ERGIC1	48.2028	1.66507	0	0
786_M1A	KCNMA1	45.1617	0.982688	0	0
786_M1A	SORCS2	44.6679	1.0602	0	0
786_M1A	LINC-PINT	44.3665	0.928026	0	0
786_M1A	FRMD4A	43.4743	0.899422	0	0
786_M1A	ADAM12	43.2126	1.40651	0	0
786_M1A	CDH13	43.0262	1.06353	0	0
786_M1A	CDK6	41.1707	1.09446	0	0
786_M1A	AOPEP	40.7458	1.04523	0	0
786_M1A	RUNX1	40.7269	1.14709	0	0
786_M1A	DGKI	39.6765	1.19055	0	0
786_M1A	SUSD1	39.6343	1.59549	0	0
786_M1A	RAI14	38.5829	1.4554	0	0
786_M1A	GLIS3	37.8417	1.19122	0	0
786_M1A	PALLD	37.5378	1.04413	2.2300811137941493e-308	2.769389063146701e-305
786_M1A	MET	37.1876	1.46189	1.0821779391842842e-302	1.27315386708349e-299
786_M1A	LINC00513	36.8575	1.20509	2.222118651693606e-297	2.3652865819670082e-294
786_M1A	HIPK2	36.6982	1.16842	7.798336619376438e-295	7.923464475132797e-292
786_M1A	CUX1	36.6234	0.792509	1.2126829250505665e-293	1.1785696271154482e-290
786_M1A	EGFR	36.2869	1.09531	2.6077696433223793e-288	2.2859401896935352e-285
786_M1A	CUBN	35.3455	1.07629	1.1742412846500725e-273	9.7214131243641e-271
786_M1A	HAS2-AS1	35.202	1.13749	1.8663474238755576e-271	1.5170350533051033e-268
786_M1A	ENSG00000286536	35.0989	1.41007	6.996540890281022e-270	5.21312261734839e-267
786_M1A	NR6A1	34.9743	1.07018	5.536440175276508e-268	4.057575319277239e-265
786_M1A	GTF2IRD1	34.8619	1.21366	2.812044650431555e-266	1.9340810483414323e-263
786_M1A	CELSR1	34.6347	1.20447	7.593743261685205e-263	5.143725549346951e-260
786_M1A	PRKY	34.4457	3.63945	5.2136439482294524e-260	3.3779879181093605e-257
786_M1A	ABCA1	34.3091	1.47166	5.73340164192852e-258	3.6101049831557237e-255
786_M1A	PLEC	33.732	1.04556	1.966618883791745e-249	1.1418138158284901e-246
786_M1A	POR	33.3234	1.61791	1.76946576477446e-243	9.417349580953216e-241
786_M1A	NDRG1	32.2946	1.59027	8.333880063164819e-229	3.8017800214678206e-226
786_M1A	RBFOX1	31.4008	0.700826	1.9701595325703228e-216	8.155365931767486e-214
786_M1A	ECE1	31.1654	1.09436	3.1358133086873794e-213	1.2085316360187756e-210
786_M1A	KAZN	30.6581	0.612691	2.060523614144724e-206	7.42885231402855e-204
786_M1A	MCC	30.6059	0.804644	1.0209867749070727e-205	3.651538780719647e-203
786_M1A	PTPN14	30.1677	0.957116	6.281557870049979e-200	2.0498053002806885e-197
786_M1A	ENSG00000237813	30.0483	0.956535	2.3008775472063146e-198	7.347359401814678e-196
786_M1A	PARD3	30.047	0.639282	2.3891120084435822e-198	7.575010031877928e-196
786_M1A	LINC00511	29.9875	0.679423	1.4302044133391734e-197	4.4712390561357405e-195
786_M1A	PLEKHG4B	29.8475	1.41616	9.455537145020078e-196	2.856211105440997e-193
786_M1A	ENSG00000285837	29.7569	1.10236	1.4138503002393543e-194	4.213839434833372e-192
786_M1A	MKLN1	29.5986	0.782173	1.5578618227235281e-192	4.581958595176187e-190
786_M1A	SHB	29.5512	0.976238	6.332358986561573e-192	1.838275589955985e-189
786_M1A	ADAMTS16	29.5305	1.29171	1.1694108376574052e-191	3.3728826392459326e-189
786_M1A	NAV1	29.2027	0.736189	1.7935066631793204e-187	4.889055419761872e-185
786_M1A	PFKP	29.1328	1.46133	1.378084083070712e-186	3.711363073358991e-184
786_M1A	SLC2A1	29.1318	1.44977	1.4188304945669456e-186	3.798217729946699e-184
786_M1A	LINC00607	28.8917	1.11414	1.5196997814473018e-183	3.9271501982302354e-181
786_M1A	PAPPA	28.5205	1.21165	6.516994562635455e-179	1.6186042162065594e-176
786_M1A	MAMDC2	28.4789	1.42476	2.1371062569715724e-178	5.249531446383029e-176
786_M1A	PALM2AKAP2	28.3454	0.697285	9.52523745231288e-177	2.2894369115220406e-174
786_M1A	COL27A1	28.315	1.06313	2.2594700693276053e-176	5.344543329066663e-174
786_M1A	ENSG00000289601	28.3136	1.56088	2.347465856077416e-176	5.523463608515629e-174
786_M1A	ENSG00000254138	28.2946	1.48245	4.0262081850450945e-176	9.423856707886177e-174
786_M1A	MYH9	28.2929	0.908725	4.225059983184955e-176	9.837788104597218e-174
786_M1A	TOX	28.2076	1.00586	4.713158992270405e-175	1.069576070601222e-172
786_M1A	TGFBI	28.0804	1.73354	1.7001844746762467e-173	3.744258479057945e-171
786_M1A	DELEC1	28.0202	0.700357	9.228544022772581e-173	2.0027732479712186e-170
786_M1A	SLC44A3-AS1	27.9682	0.916612	3.957282842482849e-172	8.464798409379821e-170
786_M1A	CAPZB	27.8199	1.07448	2.491549141496297e-170	5.254113015081767e-168
786_M1A	HOXA3	27.7699	1.30166	1.002811636359306e-169	2.085195210003681e-167
786_M1A	ERRFI1-DT	27.6173	1.22271	6.896056930401124e-168	1.388716761849156e-165
786_M1A	NIBAN2	27.6122	1.07444	7.948929812663641e-168	1.5935643776006313e-165
786_M1A	MICAL2	27.4835	0.80345	2.767297418266732e-166	5.3556189775338756e-164
786_M1A	CDCP1	27.009	1.51167	1.1577464397441802e-160	2.062080172717264e-158
786_M1A	DNAJB6	27.0055	1.18923	1.2721541538099945e-160	2.2568620476281593e-158
786_M1A	PIP4K2A	26.9505	1.06728	5.6255281962266934e-160	9.824018107051195e-158
786_M1A	PDE10A	26.8994	0.722907	2.2330959374742119e-159	3.854547759873441e-157
786_M1A	BTBD11	26.7649	0.880014	8.273731258433115e-158	1.359872903086437e-155
786_M1A	DPP6	26.6397	0.803583	2.3530383963166644e-156	3.7839904512853525e-154
786_M1A	FNDC3B	26.6187	0.661255	4.1233252794358266e-156	6.60707454990889e-154
786_M1A	LPP	26.4229	0.533178	7.468162439584946e-154	1.1433961302194679e-151
786_M1A	BASP1-AS1	26.1724	1.06845	5.474797586460669e-151	8.051194108562852e-149
786_M1A	SVIL	26.1003	0.801726	3.617827468580428e-150	5.217374026140536e-148
786_M1A	SPOCK1	25.7233	0.762043	6.4139593235368325e-146	8.636821250543303e-144
786_M1A	ZMIZ1	25.5575	0.600199	4.5299348176417637e-144	5.938864104325299e-142
786_M1A	SEMA5A	25.4705	0.789031	4.188418476033208e-143	5.459108932639668e-141
786_M1A	SORBS1	25.3444	0.939612	1.0352213829131313e-141	1.3110653582015426e-139
786_M1A	ENSG00000255872	25.3322	0.572269	1.4101852620848143e-141	1.7808966758972802e-139
786_M1A	EVC	25.2136	1.50752	2.838529948303657e-140	3.457747135391371e-138
786_M1A	TGFA	25.1831	1.26414	6.133195792439861e-140	7.410558137751794e-138
786_M1A	HPCAL1	24.8427	0.912216	3.10360251433677e-136	3.494953501409059e-134
786_M1A	ROR1	24.8322	0.682392	4.022178900928529e-136	4.517978139319367e-134
786_M1A	LINC00299	24.7623	0.817424	2.2838068585986555e-135	2.533495519119392e-133
786_M1A	RIPK4	24.7067	1.57267	9.063043228225859e-135	9.955096082581456e-133
786_M1A	ENSG00000257184	24.6566	1.8149	3.1282550806075666e-134	3.4193587196489456e-132
786_M1A	SPTBN1	24.4348	0.680532	7.307970726522523e-132	7.68729739529214e-130
786_M1A	BTBD16	24.2805	1.64508	3.1477841483074797e-130	3.212895847813566e-128
786_M1A	NRP2	24.1449	1.00891	8.453033087099937e-129	8.435296812318968e-127
786_M1A	APBB2	24.0703	0.6776	5.114058155900104e-128	4.991901395582315e-126
786_M1A	TMEM132D	24.0491	0.877623	8.539915916041949e-128	8.299684368316768e-126
786_M1A	PAX8	23.8713	1.46794	6.08580533617246e-126	5.752051022387442e-124
786_M1A	P3H2	23.8654	1.01808	7.002740328164938e-126	6.604736479133791e-124
786_M1A	WWOX	23.8338	0.687576	1.4918921130657163e-125	1.4011875799730233e-123
786_M1A	ENSG00000223725	23.8237	0.88009	1.8981035138294325e-125	1.778964689502277e-123
786_M1A	WDR91	23.6575	1.82704	9.880694021255194e-124	9.089018660786722e-122
786_M1A	IL1R1	23.6137	1.40157	2.7865973156497794e-123	2.552820073636046e-121
786_M1A	MAPKAP1	23.4752	0.848037	7.314894516253573e-122	6.579872721199844e-120
786_M1A	MTSS1	23.4535	0.898738	1.217506246075627e-121	1.0929685589770479e-119
786_M1A	UTY	23.3613	2.66908	1.0584819512869375e-120	9.370394874105709e-119
786_M1A	ASTN2	23.3229	0.581166	2.597661676820459e-120	2.2860445457467606e-118
786_M1A	TNIP1	23.32	1.26944	2.7815762445885934e-120	2.443087378989738e-118
786_M1A	WDR70	23.1812	0.769384	7.051321041513028e-119	6.050601890247245e-117
786_M1A	ENSG00000236453	23.1513	1.99284	1.4098971077673442e-118	1.2074877413763772e-116
786_M1A	MYOF	23.1393	0.844409	1.8622136394344625e-118	1.591818794733405e-116
786_M1A	ASAP2	23.0592	0.74136	1.1900642045822878e-117	9.981803063800329e-116
786_M1A	SMAD3	22.7866	0.703453	6.231490581828916e-115	5.055989436501697e-113
786_M1A	BABAM2	22.5875	0.591347	5.748244656816451e-113	4.469235228306717e-111
786_M1A	TMEM51	22.5196	1.24566	2.6658749541656687e-112	2.0513013029420033e-110
786_M1A	IGSF21	22.4733	1.03434	7.576634943627559e-112	5.741034606607011e-110
786_M1A	HOXA-AS2	22.4372	1.52104	1.7053703648567648e-111	1.2835065240957328e-109
786_M1A	GPR107	22.4301	1.34004	2.001100372080652e-111	1.5010267321180809e-109
786_M1A	ANXA2R-OT1	22.3585	0.961913	9.989578265680568e-111	7.357398450502726e-109
786_M1A	LINC02669	22.2972	1.37848	3.9349166478556204e-110	2.860396482260705e-108
786_M1A	PMEPA1	22.2495	0.991888	1.1416963513866685e-109	8.179595686713526e-108
786_M1A	FGGY	22.1372	0.665718	1.3851014760289652e-108	9.782361230229212e-107
786_M1A	RGS3	22.1015	0.857542	3.0540564718299414e-108	2.136692466817361e-106
786_M1A	ENSG00000284461	22.0734	0.786234	5.699645863501033e-108	3.962805100679272e-106
786_M1A	RXRA	21.9863	0.731364	3.894279940819014e-107	2.6661206590238105e-105
786_M1A	FHL2	21.9	1.17041	2.59536409109371e-106	1.7526940642966073e-104
786_M1A	RGS20	21.8366	1.02903	1.0413097921389735e-105	6.958564359845285e-104
786_M1A	SH3PXD2A	21.7242	0.585519	1.212736877069262e-104	7.984773906665453e-103
786_M1A	COMETT	21.5096	1.19843	1.2661855159092576e-102	8.017859727229359e-101
786_M1A	CPA6	21.4075	0.956822	1.1363776689391233e-101	7.095377104412354e-100
786_M1A	LRRFIP1	21.3364	0.77457	5.218840693627751e-101	3.2314888095473997e-99
786_M1A	FAM107B	21.2598	0.852407	2.6780748473321263e-100	1.6468502630650626e-98
786_M1A	WWTR1	21.2418	0.695882	3.9260582160218853e-100	2.401071937147393e-98
786_M1A	LOXL2	21.2358	1.12241	4.4630010531232174e-100	2.7257230202312376e-98
786_M1A	ACTR3C	21.2232	1.56992	5.829276209999334e-100	3.5408100848400844e-98
786_M1A	TBXAS1	21.1385	0.844681	3.5199411355108513e-99	2.1122481664986322e-97
786_M1A	LINC02929	21.1088	1.27519	6.605034760605995e-99	3.9423856342810626e-97
786_M1A	LINC00298	21.1008	0.907316	7.822389545788885e-99	4.662769960453838e-97
786_M1A	EFNA5	21.0557	0.596466	2.027807356004133e-98	1.197558198910446e-96
786_M1A	PLOD2	20.7163	1.35229	2.4684502003223934e-95	1.3863635006986547e-93
786_M1A	MB21D2	20.6102	0.951562	2.2226693065767709e-94	1.2252361778029731e-92
786_M1A	TMEM178B	20.2836	0.728221	1.7951607098776317e-91	9.430605722184418e-90
786_M1A	PAX8-AS1	20.2736	1.29549	2.2017736907005088e-91	1.1553109696767247e-89
786_M1A	TNIK	20.2608	0.593227	2.8553270136610316e-91	1.4964859258233304e-89
786_M1A	ENSG00000239462	20.2546	0.991441	3.233350858239839e-91	1.6926250991624152e-89
786_M1A	MICAL3	20.2383	0.639114	4.502804736797648e-91	2.3489193531304045e-89
786_M1A	ABL1	20.1786	0.810877	1.5107070255672457e-90	7.807822923122461e-89
786_M1A	FMNL2	20.1283	0.601208	4.173683831716428e-90	2.1373277134102478e-88
786_M1A	TNFSF10	20.1058	2.25374	6.558891280549656e-90	3.3396559634197375e-88
786_M1A	CRISPLD2	20.0855	1.13246	9.886909002365639e-90	5.0057095567356543e-88
786_M1A	ENSG00000235609	19.9819	1.14599	7.911660797158107e-89	3.882532465397918e-87
786_M1A	ANKRD11	19.7504	0.598262	7.958261506404517e-87	3.737206291022272e-85
786_M1A	BAALC-AS1	19.6175	1.01687	1.0953982028254728e-85	5.043344186973799e-84
786_M1A	SNTG1	19.5466	0.667533	4.408274962931408e-85	2.008933134483298e-83
786_M1A	NRCAM	19.5017	0.715431	1.0619653398557135e-84	4.8101542536564875e-83
786_M1A	TGM2	19.3418	1.1157	2.392224284564588e-83	1.0536628459679259e-81
786_M1A	APCDD1L-DT	19.2417	1.09087	1.6567488011802446e-82	7.183958477746268e-81
786_M1A	HIP1	19.2226	0.748189	2.3944261823837457e-82	1.0322586008644912e-80
786_M1A	PTK2	19.0559	0.545411	5.874500784410199e-81	2.4682841359759616e-79
786_M1A	SCIRT	19.0421	0.791883	7.646376390608296e-81	3.2007387913720454e-79
786_M1A	ENSG00000285848	18.8914	1.35996	1.3418404980028029e-79	5.448530545296395e-78
786_M1A	CAMK1D	18.8447	0.585538	3.249877291648038e-79	1.307731900993854e-77
786_M1A	BNC2	18.7524	0.689924	1.8517491330889036e-78	7.345545407619567e-77
786_M1A	KPNA7	18.7462	1.25998	2.0780781364591723e-78	8.236042656785794e-77
786_M1A	ARHGAP29-AS1	18.7367	0.823252	2.485903354036198e-78	9.826241851948918e-77
786_M1A	HSF2BP	18.7019	1.10743	4.777640462226527e-78	1.8752343679042945e-76
786_M1A	TLE1	18.6692	1.07703	8.809982104564721e-78	3.439817117612842e-76
786_M1A	ENSG00000285471	18.6448	0.829602	1.391552820905692e-77	5.386213022632889e-76
786_M1A	SERPINE1	18.5411	1.65981	9.626261186950654e-77	3.665686819623645e-75
786_M1A	PREX2	18.499	1.14312	2.105074881362143e-76	7.93503184200472e-75
786_M1A	PRICKLE2	18.4738	0.610813	3.353043717276996e-76	1.2586160573013047e-74
786_M1A	NRIP1	18.4525	1.15346	4.979009956135128e-76	1.854930159158142e-74
786_M1A	CDH2	18.4259	0.947898	8.144355453170416e-76	3.0165828905504278e-74
786_M1A	ETV6	18.4227	0.609747	8.642628062991821e-76	3.1958422678586633e-74
786_M1A	LINC01358	18.3859	0.707205	1.702436882796619e-75	6.2692869260548315e-74
786_M1A	WWC1	18.3811	0.73941	1.8600359070599521e-75	6.8440136017302245e-74
786_M1A	NLGN4Y	18.3608	2.57727	2.703890785271094e-75	9.916336459912185e-74
786_M1A	ENSG00000286263	18.2975	0.911362	8.671357274368413e-75	3.1338860008723866e-73
786_M1A	MANCR	18.2334	1.26648	2.80089721069754e-74	1.0009345379811688e-72
786_M1A	UBE2H	18.2148	0.826643	3.9395755193235195e-74	1.401134949617162e-72
786_M1A	KCNJ15	18.2094	1.66549	4.344739622166532e-74	1.5415549964172775e-72
786_M1A	ENSG00000285791	18.0864	0.915235	4.080243162008232e-73	1.4064097980010796e-71
786_M1A	OSMR	18.055	1.09284	7.204487816433515e-73	2.4699680392751283e-71
786_M1A	CLIP2	18.0485	0.859546	8.106298494787645e-73	2.7770128774557584e-71
786_M1A	PTPRE	18.0042	0.788671	1.8070260523700198e-72	6.152696625838089e-71
786_M1A	FHOD3	17.8983	0.540298	1.2149136074285174e-71	4.077622202229677e-70
786_M1A	PTPN3	17.7784	0.960636	1.0394785565859097e-70	3.4094591599948407e-69
786_M1A	MIR181A2HG	17.6522	1.3732	9.77898477244086e-70	3.147439116175242e-68
786_M1A	COL4A2	17.6429	0.665368	1.1530221712587086e-69	3.7057519186406776e-68
786_M1A	BAALC	17.5869	1.19709	3.1016348656967504e-69	9.876188625772004e-68
786_M1A	ARHGAP35	17.4735	0.691086	2.2811650757497347e-68	7.131592019333402e-67
786_M1A	DENND3	17.4439	0.877109	3.829268373157916e-68	1.1913101732108405e-66
786_M1A	RALGPS1	17.4409	0.548173	4.038201172277009e-68	1.2545644309090754e-66
786_M1A	ENSG00000235007	17.4383	0.821268	4.2267446673483395e-68	1.31222810485052e-66
786_M1A	MED15	17.3983	0.835426	8.494506990446458e-68	2.6226203695780346e-66
786_M1A	ALPK2	17.313	0.97096	3.754677419614031e-67	1.1395560673541404e-65
786_M1A	LINC01151	17.3024	0.72005	4.514554911441744e-67	1.3664704933711212e-65
786_M1A	SYNPO	17.3005	0.980968	4.659541704959496e-67	1.4094010247761786e-65
786_M1A	ENSG00000243797	17.29	0.513742	5.5911961120661136e-67	1.6866397664374335e-65
786_M1A	SYNJ2	17.1958	0.744089	2.8536322306045175e-66	8.431889127654035e-65
786_M1A	FBXL13	17.0134	0.636775	6.529363728006994e-65	1.8639957523900426e-63
786_M1A	RFTN1P1	17.0125	2.96814	6.6320985134527075e-65	1.8921161208833232e-63
786_M1A	LINC02112	17.0058	0.931706	7.4422199363582844e-65	2.1164878147254036e-63
786_M1A	FOSL2	16.9808	1.12495	1.139587177441923e-64	3.222415202701999e-63
786_M1A	LINC01592	16.9622	1.11422	1.5634304609846657e-64	4.4042042967095446e-63
786_M1A	FIGN	16.9482	1.01285	1.9834793873278703e-64	5.56993903830903e-63
786_M1A	ENSG00000285402	16.9313	1.19365	2.6453323011403628e-64	7.382161414156121e-63
786_M1A	TBC1D2	16.9138	1.13174	3.561843568340642e-64	9.933610640438975e-63
786_M1A	PBX3	16.9061	0.817419	4.053503327475431e-64	1.1290711511409135e-62
786_M1A	RNF220	16.8542	0.609902	9.764960765361139e-64	2.699767074682963e-62
786_M1A	BRINP1	16.854	1.37009	9.807817448644696e-64	2.7099399682268834e-62
786_M1A	IARS1	16.8537	1.27719	9.860607921497663e-64	2.7228433461301702e-62
786_M1A	ZHX2	16.7493	0.643151	5.73293647959569e-63	1.5439557726313549e-61
786_M1A	CARD10	16.7441	1.26072	6.254961327575873e-63	1.6825168538544344e-61
786_M1A	ZNF474	16.7294	1.47546	8.01028413277761e-63	2.145642674894882e-61
786_M1A	LIMS1	16.6346	0.681394	3.915723352896011e-62	1.0315635133445437e-60
786_M1A	ENSG00000285367	16.5369	0.923036	1.9893385903920747e-61	5.182713929024947e-60
786_M1A	LINC02984	16.5114	1.68576	3.0386644968162347e-61	7.888881242431277e-60
786_M1A	NDST1	16.4936	1.0067	4.078039340994075e-61	1.0556619964011644e-59
786_M1A	MATN2	16.477	0.781954	5.369998923355736e-61	1.3876946350724945e-59
786_M1A	ENSG00000222032	16.3797	2.03673	2.6723559982373164e-60	6.78038293173652e-59
786_M1A	MYO1E	16.3785	0.565496	2.7232869551146793e-60	6.905687272567036e-59
786_M1A	ABLIM1	16.2527	0.681544	2.13809323466425e-59	5.3044171003829055e-58
786_M1A	ENSG00000250481	16.1587	1.67603	9.8591710826216e-59	2.4098638732623361e-57
786_M1A	ENSG00000284837	16.1006	1.0416	2.5274015147780376e-58	6.1075682226847e-57
786_M1A	CRIM1	16.0961	0.600452	2.7158413694282712e-58	6.555853361860706e-57
786_M1A	SMURF1	16.0955	0.747462	2.7455688441294255e-58	6.624036737487863e-57
786_M1A	LINC01004	16.0681	0.781164	4.271423933226053e-58	1.0239049777951955e-56
786_M1A	ABLIM3	15.9973	0.820613	1.33350917392138e-57	3.152610318843428e-56
786_M1A	ITGB1-DT	15.9971	0.829085	1.339279394296669e-57	3.1645784673058603e-56
786_M1A	SIPA1L2	15.9904	0.636167	1.490083108106336e-57	3.5153380174671163e-56
786_M1A	ENSG00000253608	15.8623	0.886336	1.1556026796847022e-56	2.6588972412755688e-55
786_M1A	EPHA2	15.8476	1.01156	1.4599722279810765e-56	3.350591294872793e-55
786_M1A	ENSG00000248837	15.8464	1.25903	1.4879576951843593e-56	3.4130649933767045e-55
786_M1A	MARCHF3	15.8383	0.917018	1.6933891974670478e-56	3.878312369977553e-55
786_M1A	PRUNE2	15.813	0.655742	2.532785087752577e-56	5.7770760271972806e-55
786_M1A	IPO9-AS1	15.8075	0.643919	2.760078892968019e-56	6.28909719617881e-55
786_M1A	STX16-NPEPL1	15.7767	0.972259	4.503920889438838e-56	1.0220928288489984e-54
786_M1A	VCL	15.7027	0.804462	1.4497181069889625e-55	3.243798683235664e-54
786_M1A	ITPR1	15.6934	0.527952	1.678806726958274e-55	3.7526366767698294e-54
786_M1A	AHDC1	15.6804	0.759609	2.060051231998627e-55	4.5864865725961465e-54
786_M1A	CA12	15.6324	1.09316	4.378939548958567e-55	9.676958550456831e-54
786_M1A	BICC1	15.6324	0.720021	4.3817172155230874e-55	9.678312738990867e-54
786_M1A	CALD1	15.6321	0.681245	4.4036271017580826e-55	9.721903862281325e-54
786_M1A	USP9Y	15.5055	2.00666	3.185111475312131e-54	6.892235896190907e-53
786_M1A	PPP2R2C	15.4663	0.621091	5.856637748735791e-54	1.2581780259249509e-52
786_M1A	RPS10P7	15.4298	0.898135	1.0316220606794402e-53	2.1951306922767755e-52
786_M1A	ZNF608	15.3921	0.700039	1.8480727709464521e-53	3.91007767619177e-52
786_M1A	ENSG00000251127	15.3827	1.96945	2.1398590389671598e-53	4.518872848184499e-52
786_M1A	ENSG00000284292	15.2679	0.855995	1.2515346752231596e-52	2.596339173574319e-51
786_M1A	PDLIM1	15.2281	1.21771	2.302632828064851e-52	4.746859692776774e-51
786_M1A	SH3BP4	15.139	0.663179	8.957862431987294e-52	1.8219754225860962e-50
786_M1A	NXNL2	15.1133	1.48114	1.3235789722290912e-51	2.6762515392344527e-50
786_M1A	GLS	15.0927	0.972391	1.8090447362715373e-51	3.641384690668859e-50
786_M1A	PXDN	15.0833	0.859152	2.0851481488086057e-51	4.1877193684024044e-50
786_M1A	LINC00705	15.0327	1.38807	4.482027197114709e-51	8.917379077623951e-50
786_M1A	FIBCD1	15.0276	1.09501	4.841770949576883e-51	9.620276092079295e-50
786_M1A	LINC01508	14.9969	1.297	7.695360304446166e-51	1.5195617392693033e-49
786_M1A	MGLL	14.9964	0.608197	7.746006656233461e-51	1.5282125929989986e-49
786_M1A	TBL1Y	14.9484	2.50209	1.5941906362259797e-50	3.1258722185578356e-49
786_M1A	DAPK1	14.9325	0.723404	2.0253655175441165e-50	3.962625419139049e-49
786_M1A	LIMK1	14.822	1.14921	1.0562142289487295e-49	2.0353066085940476e-48
786_M1A	SMAD7	14.7941	0.956081	1.5994097386664604e-49	3.070125022620128e-48
786_M1A	TTTY14	14.7772	2.50578	2.0549114584535807e-49	3.93782734681979e-48
786_M1A	SMIM3	14.6506	1.49562	1.3358944100246905e-48	2.5051382338323747e-47
786_M1A	WDR1	14.619	0.999985	2.1259864396266034e-48	3.9585318521427295e-47
786_M1A	ENSG00000289826	14.4902	3.2412	1.397487230490649e-47	2.538645433820193e-46
786_M1A	ENSG00000228714	14.466	0.54027	1.9867216415580665e-47	3.59297644447795e-46
786_M1A	SH3BP2	14.4593	0.964262	2.1907971948450417e-47	3.954048421184596e-46
786_M1A	DNAH5	14.4044	0.647439	4.8521513223918665e-47	8.708160458404287e-46
786_M1A	ENSG00000250866	14.403	1.68502	4.955589577651517e-47	8.89023224953807e-46
786_M1A	ENSG00000237525	14.3955	0.887116	5.522988314554008e-47	9.904160272380726e-46
786_M1A	DNM2	14.3896	0.764824	6.012264088136869e-47	1.0768600894400915e-45
786_M1A	HSPA12A	14.372	0.754396	7.753365894828687e-47	1.3842730658714506e-45
786_M1A	ZFY	14.3478	2.38327	1.0998907161743598e-46	1.9559154477840466e-45
786_M1A	FLNA	14.3472	1.14294	1.110021168128855e-46	1.973145381406306e-45
786_M1A	EFHD2	14.3212	1.27683	1.6127756417174306e-46	2.849831930380215e-45
786_M1A	ENPP2	14.2622	0.885951	3.7644230442108335e-46	6.581630684962438e-45
786_M1A	TGFB2	14.2301	0.806219	5.957562761560898e-46	1.0327212129443253e-44
786_M1A	COL15A1	14.2244	0.8	6.466798031192372e-46	1.118826133059157e-44
786_M1A	STX16	14.1986	1.2978	9.340522558295804e-46	1.6085416082094462e-44
786_M1A	ENSG00000286239	14.1944	0.612902	9.91746270449876e-46	1.7065823235847635e-44
786_M1A	TANGO6	14.1938	0.666569	1.0014415248533158e-45	1.7226027245129796e-44
786_M1A	MIRLET7BHG	14.1209	1.05395	2.824720298865679e-45	4.78703357396092e-44
786_M1A	GDNF-AS1	14.0969	0.843672	3.966125297749306e-45	6.706111859348732e-44
786_M1A	YWHAZ	14.0265	0.860723	1.0738588353495946e-44	1.7946890875939803e-43
786_M1A	ENSG00000228613	14.0179	1.03904	1.2119026255101894e-44	2.023881911694379e-43
786_M1A	IGFBP7	13.9745	0.976363	2.2308037878153796e-44	3.699195628266853e-43
786_M1A	RAD54B	13.8476	0.917963	1.315729733679455e-43	2.1265731552376615e-42
786_M1A	UGT1A8	13.7935	0.984775	2.789966954996434e-43	4.465745173292896e-42
786_M1A	EPHB2	13.7764	0.561307	3.533196934710426e-43	5.63923963452925e-42
786_M1A	DCBLD2	13.7519	0.841568	4.963606148582956e-43	7.868899875125873e-42
786_M1A	CDK15	13.7386	0.934301	5.961804234016862e-43	9.42129445337426e-42
786_M1A	CXXC5	13.6349	0.808048	2.4845249476758812e-42	3.8580469715456036e-41
786_M1A	EVA1A	13.4992	0.998232	1.5806837675198797e-41	2.4011569320674055e-40
786_M1A	CLEC16A	13.4859	0.501133	1.8936020226164958e-41	2.8706467284873878e-40
786_M1A	ENSG00000275830	13.4485	1.17673	3.1414968674762345e-41	4.7399176158418e-40
786_M1A	ENSG00000285130	13.4321	0.589272	3.9234456406904816e-41	5.901802180777546e-40
786_M1A	PLCXD2	13.4235	0.630173	4.405950690430642e-41	6.618697297257805e-40
786_M1A	ENSG00000262801	13.3899	0.896759	6.92688367013351e-41	1.0346584074740686e-39
786_M1A	PHLDB2	13.3813	0.50886	7.780407908126737e-41	1.1609843656232106e-39
786_M1A	DENND11	13.346	1.36953	1.2498267148142532e-40	1.8556875826132847e-39
786_M1A	LINC00824	13.3415	0.973847	1.3283840670478665e-40	1.971016863638962e-39
786_M1A	RGS12	13.2368	0.700441	5.380457911703978e-40	7.85048144257957e-39
786_M1A	NRP1	13.2187	0.588991	6.8467701186227705e-40	9.94449983506009e-39
786_M1A	LAMB1	13.1805	0.825277	1.1362485742034156e-39	1.6412642571353117e-38
786_M1A	ITGB5	13.1526	0.581753	1.64359936898406e-39	2.3641812544981137e-38
786_M1A	DPYSL3	13.0759	0.822208	4.523638614151732e-39	6.426240479322126e-38
786_M1A	FHAD1	13.0384	0.664613	7.40380222383279e-39	1.04315909933397e-37
786_M1A	PRKDC	13.0246	0.660055	8.871471573323378e-39	1.2456281663222202e-37
786_M1A	ENSG00000249417	13.0098	0.738614	1.0766910287537475e-38	1.5075023216869725e-37
786_M1A	TNS1	13.0096	0.517812	1.0787971788015745e-38	1.5099782929086787e-37
786_M1A	ENSG00000228509	12.9988	0.757408	1.2432527149787287e-38	1.7347333294581476e-37
786_M1A	COL8A1	12.9924	0.756355	1.3509418171170164e-38	1.8832305854703254e-37
786_M1A	HM13	12.9582	0.709529	2.1124491707012403e-38	2.9229078497483643e-37
786_M1A	ST3GAL3	12.9556	0.53466	2.1828698524659209e-38	3.018477563388229e-37
786_M1A	ENSG00000225676	12.9185	1.11661	3.5394295809045616e-38	4.853795670058875e-37
786_M1A	ZFHX4-AS1	12.9058	0.778709	4.1752122118115637e-38	5.7099124240210384e-37
786_M1A	PAG1	12.9027	0.601759	4.3476351059455716e-38	5.940262073545315e-37
786_M1A	AKNA	12.8919	0.964956	5.002299437646969e-38	6.815995082579865e-37
786_M1A	PCDH11Y	12.8776	2.33319	6.014527767010192e-38	8.175295784492478e-37
786_M1A	UGT1A10	12.861	0.981076	7.462114990543627e-38	1.010606824499374e-36
786_M1A	NFIL3	12.8212	1.39133	1.2473982244242617e-37	1.67768306321032e-36
786_M1A	DOP1B	12.8082	0.756043	1.4743016041864621e-37	1.9739481137094934e-36
786_M1A	PFKFB3	12.7959	0.683161	1.7291813598565342e-37	2.3103640727359896e-36
786_M1A	MIR155HG	12.7754	2.03027	2.250443853658779e-37	2.990735520858186e-36
786_M1A	TTC33	12.7539	0.531828	2.9669791403764052e-37	3.9254740884778805e-36
786_M1A	ENSG00000230479	12.7337	1.30082	3.840043253179439e-37	5.0611136107500005e-36
786_M1A	ENSG00000253821	12.7235	1.40519	4.376179837263058e-37	5.757548434510955e-36
786_M1A	ENSG00000248973	12.7229	0.735869	4.4131610186917514e-37	5.804494748503485e-36
786_M1A	COL14A1	12.7159	0.603214	4.827248567539972e-37	6.337943449645874e-36
786_M1A	ZBTB17	12.7043	1.14999	5.597491224726586e-37	7.332008282819419e-36
786_M1A	MOB3A	12.7016	1.16077	5.795836945763011e-37	7.582929075132607e-36
786_M1A	PTPA	12.6614	0.943374	9.680469935236669e-37	1.2533306948296858e-35
786_M1A	SORCS3	12.62	0.577863	1.6379781865509002e-36	2.1024247145548246e-35
786_M1A	HTRA1	12.5989	1.16348	2.140920120015682e-36	2.7369738314389784e-35
786_M1A	TPST1	12.5821	0.770946	2.6481545705113963e-36	3.375774115462859e-35
786_M1A	ACTR3-AS1	12.5559	1.02837	3.688750481939756e-36	4.690252532582444e-35
786_M1A	CDH6	12.5254	0.948169	5.4210877461976564e-36	6.85199742102099e-35
786_M1A	SLC7A5	12.4899	0.789703	8.479455507635886e-36	1.0659753096948956e-34
786_M1A	CFLAR	12.4791	0.792881	9.70888298415598e-36	1.2175184367171874e-34
786_M1A	ENSG00000284977	12.4699	0.780936	1.0893685554447235e-35	1.3622744234884421e-34
786_M1A	RBM47	12.4227	0.592227	1.9688377407916265e-35	2.4415772549190142e-34
786_M1A	LINC02004	12.3393	1.40831	5.565029977821406e-35	6.7956905268638026e-34
786_M1A	PEX14	12.2981	0.695649	9.276205604254925e-35	1.1247682336420414e-33
786_M1A	GYG2P1	12.2946	2.1343	9.679858767540118e-35	1.1730760804056615e-33
786_M1A	ENSG00000285155	12.2843	0.959582	1.100296365995318e-34	1.3312543799238617e-33
786_M1A	MYO1B	12.2567	0.658877	1.5474495492126248e-34	1.8606853025040237e-33
786_M1A	RASEF	12.2466	1.04612	1.7517461582226198e-34	2.103506950026872e-33
786_M1A	PKIA-AS1	12.2264	0.71796	2.2461927294350754e-34	2.690015862901808e-33
786_M1A	NCS1	12.1884	0.925412	3.582920889005627e-34	4.25892212879249e-33
786_M1A	C8orf34	12.1735	0.626813	4.30195695375023e-34	5.093307403981933e-33
786_M1A	PPP1R9A	12.0562	0.547838	1.79928130204188e-33	2.0849836674205365e-32
786_M1A	MYH16	12.0457	1.01367	2.04401057236877e-33	2.3618386313858422e-32
786_M1A	ENSG00000286001	11.8973	0.794923	1.2217458335711261e-32	1.3695930099205306e-31
786_M1A	LIPA	11.8959	0.537565	1.2430366204576144e-32	1.3931109339227402e-31
786_M1A	CD44	11.8933	0.636435	1.2830870060530566e-32	1.4369160243639265e-31
786_M1A	ENSG00000232328	11.7735	1.69518	5.348234810279688e-32	5.874648290623187e-31
786_M1A	STX1A	11.7633	1.00207	6.03067911283917e-32	6.609647963191663e-31
786_M1A	HOXA9	11.6638	2.35788	1.9506924073261878e-31	2.0983555043773956e-30
786_M1A	UGT1A9	11.6001	1.01294	4.116515384029453e-31	4.376526438963632e-30
786_M1A	DDX60L	11.5957	1.01553	4.334927375335065e-31	4.603260409542266e-30
786_M1A	KIRREL1	11.5937	0.586302	4.435268551611958e-31	4.7053420946455664e-30
786_M1A	CAPN2	11.5788	0.546812	5.279250648428186e-31	5.583491352936609e-30
786_M1A	LINC02221	11.5781	1.81842	5.319692287552882e-31	5.6249329093505e-30
786_M1A	INHBA	11.4851	1.20291	1.568058075895255e-30	1.6336892179206075e-29
786_M1A	ENSG00000249526	11.4695	0.819165	1.877938109912593e-30	1.9506296733678525e-29
786_M1A	ASB4	11.4444	1.2375	2.507100835269218e-30	2.592101062477929e-29
786_M1A	LINC02855	11.4426	1.67895	2.561411552061821e-30	2.6476408056988616e-29
786_M1A	ENSG00000230746	11.437	1.72311	2.7302387058468118e-30	2.8182417821193155e-29
786_M1A	STEAP1B-AS1	11.4292	1.24219	2.987418574762869e-30	3.078025692633068e-29
786_M1A	ENSG00000287932	11.3459	2.14087	7.770899134161023e-30	7.87589700049428e-29
786_M1A	HOXA10-AS	11.2733	1.99322	1.7780467624282975e-29	1.7802767874830787e-28
786_M1A	PARN	11.2061	0.620648	3.8037987514064497e-29	3.7456525766602806e-28
786_M1A	DLG5	11.1921	0.621989	4.45551310890401e-29	4.382577976824261e-28
786_M1A	ENSG00000284523	11.182	0.853718	4.997143225921428e-29	4.90670514074332e-28
786_M1A	CTTNBP2	11.1786	0.792681	5.190784018779047e-29	5.093485301657947e-28
786_M1A	GNA12	11.1783	0.616603	5.209576234889089e-29	5.110803492581778e-28
786_M1A	ARHGAP22	11.1511	0.58843	7.070555712607891e-29	6.89113284691189e-28
786_M1A	ADGRG1	11.1365	0.754041	8.329772101248182e-29	8.090175788798636e-28
786_M1A	LINC01182	11.0937	0.566564	1.3455836199647382e-28	1.2947839284146272e-27
786_M1A	LINC00881	11.0828	0.800217	1.519795965602739e-28	1.4586517483519975e-27
786_M1A	TTLL11	11.0813	0.503235	1.5461385042989122e-28	1.4836159685165738e-27
786_M1A	LINC00963	11.0021	0.941555	3.734162608880125e-28	3.534606682036732e-27
786_M1A	HLCS	10.9711	0.515123	5.260242899905459e-28	4.952915313461951e-27
786_M1A	LINC00475	10.9651	1.33925	5.621441067179786e-28	5.28855522620664e-27
786_M1A	CHST15	10.9544	0.909315	6.3268326683219205e-28	5.9421718754201635e-27
786_M1A	ASPH	10.9493	0.57225	6.698778420294001e-28	6.287541214731547e-27
786_M1A	ENSG00000279881	10.9284	2.20139	8.431812298994137e-28	7.879443993286621e-27
786_M1A	PSMB7	10.8918	0.917587	1.2613368215192313e-27	1.1694177507847108e-26
786_M1A	GSN	10.8792	0.566183	1.4485330393677453e-27	1.3382541446161278e-26
786_M1A	ATPSCKMT	10.8743	1.10862	1.5285332214313021e-27	1.410414988592524e-26
786_M1A	NUAK1	10.8383	0.846213	2.2671113691828864e-27	2.0769155916125027e-26
786_M1A	DPP9	10.8221	0.802706	2.704362686793268e-27	2.4693880366785095e-26
786_M1A	IRF1-AS1	10.8044	0.614403	3.2816050602151456e-27	2.98671489865591e-26
786_M1A	HOXA10	10.8042	1.37139	3.289200870505469e-27	2.993018809623804e-26
786_M1A	GNG12	10.7788	0.548326	4.3345887915975274e-27	3.92509877490701e-26
786_M1A	RHEB	10.7739	0.833619	4.5744753945170326e-27	4.1372951039303755e-26
786_M1A	RBKS	10.7454	0.809679	6.228268029015101e-27	5.602433611773624e-26
786_M1A	AFAP1	10.743	0.518468	6.394842405120307e-27	5.748800011327337e-26
786_M1A	LINC02703	10.714	1.4891	8.748604773656406e-27	7.823867273676402e-26
786_M1A	LINC01135	10.702	0.612392	9.961323925531143e-27	8.892391122499905e-26
786_M1A	ADHFE1	10.6598	0.992231	1.5698067863185794e-26	1.390524711495114e-25
786_M1A	ATP1B1	10.5659	0.920042	4.2898055819568204e-26	3.7253311644708936e-25
786_M1A	DGKD	10.5246	0.669913	6.653178793750477e-26	5.723244393946678e-25
786_M1A	ENSG00000255491	10.5235	1.29083	6.729556706185152e-26	5.787833053226499e-25
786_M1A	ENSG00000286201	10.4756	3.37202	1.117840286546945e-25	9.538875329331499e-25
786_M1A	ENSG00000287023	10.4353	1.15409	1.711158677798058e-25	1.4485714798265477e-24
786_M1A	GCNT1	10.4301	1.02702	1.80711516030696e-25	1.528355852377657e-24
786_M1A	ZNF83	10.3978	0.878224	2.5374336831178244e-25	2.139138416697444e-24
786_M1A	LFNG	10.3935	0.89371	2.6540921717026004e-25	2.2349565761562716e-24
786_M1A	ZNF736P9Y	10.304	3.39142	6.761441351357339e-25	5.592543886286424e-24
786_M1A	SEMA3C	10.2891	0.530306	7.88879656060136e-25	6.5069472147277565e-24
786_M1A	RASSF4	10.285	0.860377	8.237008717997972e-25	6.785400990359633e-24
786_M1A	LINC01714	10.28	1.52407	8.67401322981432e-25	7.13487461733356e-24
786_M1A	CCDC149	10.2727	0.793547	9.357318541426653e-25	7.687032023392501e-24
786_M1A	AGPAT4	10.2674	0.752715	9.879781666418905e-25	8.108785004202745e-24
786_M1A	CALU	10.2437	1.01624	1.2627627339641662e-24	1.0322375349168407e-23
786_M1A	TLE4	10.2168	0.751257	1.6671737969782308e-24	1.3573606222492949e-23
786_M1A	BCL10-AS1	10.1729	0.553782	2.620882957734608e-24	2.1145856976806244e-23
786_M1A	UBE2H-DT	10.1297	0.701687	4.0779092772436774e-24	3.264810389478077e-23
786_M1A	NCBP3	10.1142	1.18228	4.777942242235046e-24	3.812971900774009e-23
786_M1A	C8orf44-SGK3	10.112	0.508239	4.886852241023426e-24	3.897798684874099e-23
786_M1A	ENSG00000253837	10.092	1.09235	5.9940402544846264e-24	4.7647504199322496e-23
786_M1A	LINC00484	10.0768	0.970989	6.998411378889875e-24	5.546374385829654e-23
786_M1A	HOXA2	10.0482	2.58583	9.356201041581816e-24	7.379645796841155e-23
786_M1A	ENSG00000273433	10.0311	0.886978	1.1122346625495321e-23	8.741835939511144e-23
786_M1A	PKIA	10.0293	0.963778	1.1336684405419168e-23	8.900909958353869e-23
786_M1A	B4GALT5	10.0034	0.650685	1.4730612609740257e-23	1.1519096857286128e-22
786_M1A	UGCG	9.99277	0.953003	1.6394343191018872e-23	1.2802192256728204e-22
786_M1A	DENND3-AS1	9.9891	1.20163	1.7012069988213972e-23	1.3263718187880952e-22
786_M1A	SVIL-AS1	9.97695	0.861848	1.9229131817166382e-23	1.4963578190047698e-22
786_M1A	STAT1	9.97673	0.788713	1.9271439529186435e-23	1.4993890977929148e-22
786_M1A	CAV1	9.97084	0.971214	2.0449887668196038e-23	1.5874851156353048e-22
786_M1A	GTF3C1	9.94136	0.86131	2.75038854512931e-23	2.1258449221741174e-22
786_M1A	PLXNB2	9.94002	0.78315	2.787600807479002e-23	2.15386245591352e-22
786_M1A	ENSG00000287560	9.93299	1.80521	2.991469694788884e-23	2.3058042099177906e-22
786_M1A	ENSG00000287161	9.9302	0.991926	3.0764937945509763e-23	2.370114278462794e-22
786_M1A	SPATS2L	9.88127	0.519855	5.019178076361295e-23	3.8265241316815836e-22
786_M1A	MIR193BHG	9.87218	1.07908	5.495843054629616e-23	4.1835034837437706e-22
786_M1A	ENSG00000286458	9.86599	0.564049	5.84536176419446e-23	4.441998011730028e-22
786_M1A	TMCO4	9.85259	0.701922	6.68020074169294e-23	5.063497022009573e-22
786_M1A	LINC01111	9.83794	0.979143	7.727957591435386e-23	5.846777324127777e-22
786_M1A	IRS2	9.82635	0.907672	8.669985993653076e-23	6.537365387624463e-22
786_M1A	ARPC1B	9.78399	0.954952	1.3190514084390052e-22	9.879786639032338e-22
786_M1A	DHCR24	9.72207	1.02077	2.4278310659396697e-22	1.7966994807796533e-21
786_M1A	EOLA2-DT	9.71744	0.568106	2.540895065688449e-22	1.878816652442405e-21
786_M1A	ENSG00000253111	9.69517	0.592581	3.1610901147105516e-22	2.3266331028687838e-21
786_M1A	ENSG00000243243	9.6942	0.768806	3.1913745671158723e-22	2.347763557635053e-21
786_M1A	BASP1	9.6592	0.822005	4.493596474094374e-22	3.2884387620046343e-21
786_M1A	PGS1	9.62642	0.851984	6.184772219687474e-22	4.496608015178862e-21
786_M1A	SLC15A4	9.56516	1.18264	1.120306581725574e-21	8.028923700324384e-21
786_M1A	UGT1A7	9.56406	0.941208	1.1322801213342575e-21	8.112133830828415e-21
786_M1A	LINC02068	9.55624	1.26657	1.221134378963419e-21	8.724953419520313e-21
786_M1A	UGT1A6	9.54587	0.975976	1.3496847204236086e-21	9.63420167831037e-21
786_M1A	KLF6	9.52128	0.926066	1.7106569278145204e-21	1.2143002320558264e-20
786_M1A	EPAS1	9.48744	0.574527	2.367740794695602e-21	1.6664392312289292e-20
786_M1A	LINC00887	9.46518	0.951798	2.93069998124298e-21	2.053924962556022e-20
786_M1A	ZNF462	9.43979	0.663489	3.735395022213348e-21	2.6044068911894878e-20
786_M1A	ERRFI1	9.4088	0.869937	5.018399729427415e-21	3.4777953542672763e-20
786_M1A	RELL1	9.40437	0.728842	5.234224140061871e-21	3.622870791230934e-20
786_M1A	ENSG00000258114	9.40367	1.03283	5.269059984907828e-21	3.6464178898651607e-20
786_M1A	STARD4-AS1	9.40196	0.559462	5.355641106069459e-21	3.7051886612185277e-20
786_M1A	ENSG00000204876	9.36218	1.73667	7.810591613585867e-21	5.3769681040494267e-20
786_M1A	ANOS2P	9.36063	2.26637	7.926175588748814e-21	5.455698319793757e-20
786_M1A	ENSG00000224814	9.33995	1.59075	9.63768760390923e-21	6.607306579057906e-20
786_M1A	RFX8	9.32666	0.928857	1.0925618203854889e-20	7.47193953528433e-20
786_M1A	AKR1B1	9.3109	1.26555	1.2675411071873364e-20	8.638215356389796e-20
786_M1A	PTGES	9.29806	1.32306	1.4302669638089947e-20	9.723466375310966e-20
786_M1A	TMEM273	9.29078	1.30743	1.531647468744561e-20	1.0398455844752368e-19
786_M1A	TBX15	9.28536	0.910882	1.6116129903565528e-20	1.0931386792122598e-19
786_M1A	LINC02599	9.2611	1.78754	2.0234181978935342e-20	1.367481994785009e-19
786_M1A	HMGXB3	9.25419	0.8722	2.1586604941933667e-20	1.4566803932589985e-19
786_M1A	ENSG00000285616	9.24652	1.69424	2.3192042629985064e-20	1.5636004491269978e-19
786_M1A	ENSG00000287865	9.24132	1.1753	2.4347685417566042e-20	1.6402767092792455e-19
786_M1A	ENSG00000240687	9.22592	0.721097	2.811407336482309e-20	1.8888905377934793e-19
786_M1A	SCG5	9.20276	0.98981	3.48860755453812e-20	2.336154723384979e-19
786_M1A	HRH1	9.19898	0.629307	3.613641073121204e-20	2.41646755813855e-19
786_M1A	GAL3ST1	9.18172	1.32786	4.242497322179776e-20	2.8240781013306886e-19
786_M1A	ENSG00000251257	9.1343	1.46623	6.583274428229372e-20	4.347937163368626e-19
786_M1A	DDX3Y	9.12229	2.99016	7.354985282189525e-20	4.849734100672049e-19
786_M1A	F3	9.11898	1.26054	7.583536501636483e-20	4.997809338474412e-19
786_M1A	AFAP1L2	9.10773	0.677241	8.411995126891826e-20	5.531205385245272e-19
786_M1A	SNHG18	9.10415	1.48258	8.694619319471321e-20	5.710322481214704e-19
786_M1A	MED27	9.10169	0.556305	8.894048246707838e-20	5.837869929780071e-19
786_M1A	ARHGAP11A-SCG5	9.06901	0.843832	1.2009932279401622e-19	7.826764321908584e-19
786_M1A	CAV2	9.06333	1.47102	1.2653292932891267e-19	8.238830670810327e-19
786_M1A	LINC02028	9.03284	0.926697	1.6727373227584843e-19	1.081906752766794e-18
786_M1A	ENSG00000249319	9.03023	0.772423	1.7131827926979746e-19	1.1077458769215454e-18
786_M1A	PCAT5	9.02465	1.95582	1.8026683141145706e-19	1.1639238828828133e-18
786_M1A	FN1	8.98766	0.794509	2.5253824826518953e-19	1.6202604659792714e-18
786_M1A	ENSG00000287235	8.96227	2.07294	3.180530654769677e-19	2.0309666317232124e-18
786_M1A	PTPN1	8.95368	0.592521	3.438354396684675e-19	2.1906095433687485e-18
786_M1A	PRKAG2-AS2	8.9277	2.07896	4.349373988486917e-19	2.7568852052927282e-18
786_M1A	EGLN3	8.9112	1.18073	5.0483083647114e-19	3.1877072563953088e-18
786_M1A	SEMA6A	8.85732	0.661418	8.195911657946924e-19	5.122416141201946e-18
786_M1A	BACH1	8.80056	0.929659	1.3613697423721244e-18	8.422556836768363e-18
786_M1A	JAG1	8.79409	0.756051	1.4421763080214768e-18	8.908931052426163e-18
786_M1A	CCL26	8.7541	1.48044	2.057444849523442e-18	1.2586224609030516e-17
786_M1A	SALL1	8.74389	1.54066	2.2521796351630876e-18	1.3740490739697672e-17
786_M1A	ENSG00000253235	8.72027	1.48576	2.7753490683856787e-18	1.6867150006967123e-17
786_M1A	MARCHF4	8.70651	0.742527	3.1337730833531116e-18	1.8993825849292867e-17
786_M1A	SLC4A2	8.70631	0.861981	3.1393139526279667e-18	1.9024829817837314e-17
786_M1A	GPRIN2	8.69053	1.10263	3.607652317202455e-18	2.1777437819720896e-17
786_M1A	BAIAP2L1	8.69031	0.574952	3.614397421747227e-18	2.1815208739925953e-17
786_M1A	ENSG00000225528	8.681	2.03386	3.922918153913842e-18	2.362629381501714e-17
786_M1A	BCORP1	8.66705	1.94784	4.434779054055602e-18	2.664085358648344e-17
786_M1A	ENSG00000285108	8.61578	0.948386	6.9465088567345e-18	4.135712144748603e-17
786_M1A	TMEM245	8.59691	0.670704	8.189187694080638e-18	4.849083775517471e-17
786_M1A	CD70	8.58874	1.68461	8.792513796962007e-18	5.1994460556479295e-17
786_M1A	NOP14-AS1	8.58429	0.935736	9.13968511133372e-18	5.401173332284009e-17
786_M1A	VIM	8.54886	0.977015	1.2430663754375941e-17	7.29489700450421e-17
786_M1A	LINC02649	8.52365	0.857856	1.546036468779393e-17	9.025477457985314e-17
786_M1A	ENSG00000254204	8.51374	2.42549	1.6840594312357946e-17	9.818409094004621e-17
786_M1A	ENSG00000285635	8.5067	0.852814	1.7895124164729873e-17	1.0419632989169234e-16
786_M1A	MIR34AHG	8.48655	0.8801	2.1285600694839425e-17	1.2332738007562097e-16
786_M1A	MLXIPL	8.45837	0.952604	2.711315418816246e-17	1.5632198492855184e-16
786_M1A	LINC00840	8.45486	0.76136	2.79420319790743e-17	1.610386079227144e-16
786_M1A	AGXT2	8.44126	1.14758	3.139369315118497e-17	1.8053594623319725e-16
786_M1A	TENT4A	8.42207	0.840944	3.6989163252495626e-17	2.1181472170693858e-16
786_M1A	ENSG00000247311	8.4114	1.69601	4.051532846484329e-17	2.3153243951799617e-16
786_M1A	RUNX3	8.38656	0.673077	5.005809411630631e-17	2.847559683882924e-16
786_M1A	ENSG00000285552	8.38077	1.27042	5.2583007763579497e-17	2.985870627560758e-16
786_M1A	ZNF655	8.34678	1.10191	7.015018788145488e-17	3.956767978082667e-16
786_M1A	GTF2IP7	8.34546	1.53792	7.093716318080274e-17	4.000147347579424e-16
786_M1A	GNG11	8.3379	1.60184	7.56222138712679e-17	4.2600386760696857e-16
786_M1A	FLNC	8.33243	0.890385	7.919714872088714e-17	4.456933195765333e-16
786_M1A	TPM1	8.29721	0.89153	1.0658201997099853e-16	5.965764097688068e-16
786_M1A	STK40	8.28159	0.615021	1.2153602436510973e-16	6.768891871516875e-16
786_M1A	ZNF365	8.25545	0.831977	1.5132427917518457e-16	8.377836810905017e-16
786_M1A	ANKRD33B	8.24325	0.517657	1.6758799115809657e-16	9.25763611064244e-16
786_M1A	PABPC1	8.23497	0.865907	1.7960252804523503e-16	9.904169999741307e-16
786_M1A	ENSG00000225750	8.22019	2.41255	2.0317663744707475e-16	1.1175215002102515e-15
786_M1A	ETS2	8.21784	1.105	2.0720728929435508e-16	1.1391304814551695e-15
786_M1A	HS3ST3A1	8.21489	0.86395	2.1235465737285016e-16	1.1667109883876908e-15
786_M1A	ENSG00000285955	8.17318	1.34295	3.0036078663895233e-16	1.6385514737621724e-15
786_M1A	TPK1	8.14975	0.514348	3.6468882058136493e-16	1.9807773554744867e-15
786_M1A	AGAP3	8.13165	0.584284	4.234736749851923e-16	2.291987180858112e-15
786_M1A	RABGEF1	8.12887	0.895125	4.333032129127353e-16	2.3440529327779218e-15
786_M1A	ADAMTS18	8.12699	0.921476	4.400824439766709e-16	2.3795749565095607e-15
786_M1A	CCN4	8.12375	0.796021	4.519824078786279e-16	2.442737612019093e-15
786_M1A	ENSG00000229672	8.09313	1.36556	5.814974767620174e-16	3.121943820838567e-15
786_M1A	APOL1	8.08652	1.54469	6.139406584692314e-16	3.2913815898219765e-15
786_M1A	ANXA2	8.08636	0.513725	6.147508518126321e-16	3.2953299257956272e-15
786_M1A	PDXK	8.05185	0.740782	8.155081656823938e-16	4.338185156472763e-15
786_M1A	PRLR	8.04653	0.594037	8.517498269043508e-16	4.523978586383023e-15
786_M1A	FAM170B-AS1	8.04638	1.54855	8.52759663664022e-16	4.528804172459464e-15
786_M1A	SYTL3	8.03816	0.651605	9.119591705060587e-16	4.832291890084611e-15
786_M1A	LRP12	8.03327	0.775825	9.490666403939156e-16	5.022368989755018e-15
786_M1A	SEMA4B	8.00935	0.709156	1.1531968549524213e-15	6.076711291549145e-15
786_M1A	ENSG00000285525	7.9982	1.93515	1.2625404124497816e-15	6.636464630097583e-15
786_M1A	SLC23A4P	7.989	0.834944	1.3603891061300517e-15	7.139886754948356e-15
786_M1A	HAVCR1	7.95472	1.52598	1.795374167751787e-15	9.35805031403887e-15
786_M1A	ST7-AS2	7.94613	0.994047	1.9243323259581033e-15	1.0015040857308843e-14
786_M1A	LINC00501	7.91857	1.52783	2.4026526693519808e-15	1.2404780024950879e-14
786_M1A	CYREN	7.91623	1.24338	2.448272948126923e-15	1.26344788663237e-14
786_M1A	IRAK2	7.90255	0.6923	2.7324820772068244e-15	1.4071920716922968e-14
786_M1A	MAF	7.90189	1.22746	2.747074792505251e-15	1.414381269995851e-14
786_M1A	LINC02577	7.89584	0.871168	2.8837363682184157e-15	1.4823538930386626e-14
786_M1A	LINC01109	7.89532	1.97576	2.8957326102742476e-15	1.4883492995507072e-14
786_M1A	ENSG00000286153	7.89167	0.792808	2.981737865032156e-15	1.5316738250502997e-14
786_M1A	ENO1	7.86955	0.827982	3.559276385624851e-15	1.818318021891722e-14
786_M1A	WNT7B	7.86816	0.590369	3.5989743690651456e-15	1.837968336114078e-14
786_M1A	ENSG00000227482	7.85629	0.980483	3.956908735879446e-15	2.014319767094358e-14
786_M1A	DGUOK	7.84299	1.14217	4.399476984946323e-15	2.2342726126208147e-14
786_M1A	ENSG00000233817	7.84239	1.6352	4.420485823015912e-15	2.24417714289972e-14
786_M1A	JPT2	7.82048	1.06299	5.262042713789874e-15	2.6633402270804818e-14
786_M1A	LINC02970	7.81344	1.66791	5.5649151294047514e-15	2.8127201331279687e-14
786_M1A	PDIA5	7.81232	0.654171	5.6146730827196615e-15	2.837548890301438e-14
786_M1A	ENSG00000261633	7.79351	1.05977	6.517313177215432e-15	3.2807454442134114e-14
786_M1A	TPST2	7.78289	0.809602	7.0886903866532485e-15	3.559552874600922e-14
786_M1A	MTHFD2L	7.78189	0.740547	7.144850254974152e-15	3.585739509417091e-14
786_M1A	CHST3	7.77018	0.752678	7.837574349676909e-15	3.9228235431779655e-14
786_M1A	CDC42EP4	7.75079	0.689576	9.132552226950646e-15	4.5577124342270105e-14
786_M1A	DAB2	7.73974	0.806362	9.961847150440558e-15	4.959954768989816e-14
786_M1A	SPIN1	7.73591	0.781932	1.0266817575654816e-14	5.1078160086492784e-14
786_M1A	RABGEF1P1	7.73049	0.786001	1.0712952764309613e-14	5.325030756962703e-14
786_M1A	LINC02977	7.71421	1.6638	1.2173644256765234e-14	6.031640697583359e-14
786_M1A	NBN	7.70867	0.817372	1.2713840055827926e-14	6.291012510187331e-14
786_M1A	CSPP1	7.70604	0.622667	1.2978583189590518e-14	6.420499502864156e-14
786_M1A	GFRA1	7.68655	0.633759	1.511558930003306e-14	7.453756179652305e-14
786_M1A	LPCAT1	7.67176	0.633219	1.696516137983136e-14	8.33754692275307e-14
786_M1A	C9orf92	7.66972	0.612432	1.7236702168696726e-14	8.466095442251767e-14
786_M1A	GTF2I	7.66536	0.690305	1.783271385104819e-14	8.746344546626005e-14
786_M1A	FAM83F	7.65907	0.804455	1.8728417206600264e-14	9.178607976740533e-14
786_M1A	SLC2A1-DT	7.64641	0.866026	2.0666970739441324e-14	1.0096575170773291e-13
786_M1A	RPS4Y1	7.64568	2.24728	2.0784974420563267e-14	1.0150896509129358e-13
786_M1A	UBTD1	7.64308	0.681707	2.1208770512180173e-14	1.0354475204952789e-13
786_M1A	PISD	7.60517	0.696834	2.8453266397926463e-14	1.376955756208812e-13
786_M1A	BRI3	7.60196	0.945927	2.916877852317027e-14	1.4106657428135548e-13
786_M1A	ENSG00000287263	7.58645	1.13998	3.2879484804650606e-14	1.5854926627944236e-13
786_M1A	CROCC	7.58268	0.774098	3.384973269918254e-14	1.6312236176023011e-13
786_M1A	ENSG00000232465	7.5702	1.62677	3.726390445003861e-14	1.7922755377551652e-13
786_M1A	COL6A3	7.55691	0.914804	4.127718331661481e-14	1.9799761344984783e-13
786_M1A	FPR1	7.55582	1.11788	4.162170461323627e-14	1.9962878730172092e-13
786_M1A	INSIG1	7.55413	1.05434	4.2167454233317884e-14	2.0207291338350405e-13
786_M1A	GLUD1P2	7.5294	1.54306	5.097327672302204e-14	2.4325483659045934e-13
786_M1A	LINC03009	7.50229	0.912259	6.271099096642254e-14	2.976175755992448e-13
786_M1A	ENSG00000286162	7.47919	0.639195	7.478082620429362e-14	3.5291371437655977e-13
786_M1A	VCAM1	7.45648	1.61531	8.886774731665212e-14	4.1714841574320134e-13
786_M1A	LINC00278	7.4465	1.69918	9.584738842890386e-14	4.488742245026792e-13
786_M1A	ENSG00000267737	7.44214	0.690894	9.906983738782251e-14	4.632377523543555e-13
786_M1A	LINC01349	7.41745	1.92498	1.1939599153284282e-13	5.555492503608734e-13
786_M1A	ECE1-AS1	7.3987	1.64087	1.375194562966058e-13	6.37753611327392e-13
786_M1A	ENSG00000287175	7.36036	1.45889	1.8341238015096914e-13	8.43757343798027e-13
786_M1A	MAMDC2-AS1	7.35536	1.14649	1.9041687286337602e-13	8.748100625043765e-13
786_M1A	ENSG00000227200	7.35208	1.84385	1.9514317689527173e-13	8.954193642902615e-13
786_M1A	ST8SIA5	7.33817	0.859256	2.165273580611076e-13	9.90694101881064e-13
786_M1A	ENSG00000248525	7.32703	1.36009	2.3531076454015583e-13	1.074216587310549e-12
786_M1A	ENSG00000287733	7.29535	1.30913	2.9789441191090274e-13	1.3535590587345072e-12
786_M1A	LINC02213	7.27776	1.32073	3.3941392477385633e-13	1.5372139520757796e-12
786_M1A	MIR6888	7.26175	2.66345	3.821249302298473e-13	1.724364301085652e-12
786_M1A	SLC12A8	7.25291	0.527105	4.0789718807187614e-13	1.838436504682054e-12
786_M1A	EPS15L1	7.23062	0.518069	4.807800646942056e-13	2.1571410650561174e-12
786_M1A	BCAR1	7.23022	0.558955	4.821951265415433e-13	2.163055922854328e-12
786_M1A	MIR1302-7	7.20811	2.54262	5.673571654322724e-13	2.534146212190545e-12
786_M1A	PEX26	7.18602	1.04602	6.670827323647855e-13	2.968309010958505e-12
786_M1A	GASAL1	7.17629	0.981515	7.162634961665426e-13	3.1827130364398622e-12
786_M1A	ENSG00000272647	7.17205	0.755324	7.388215793182034e-13	3.2793643293287924e-12
786_M1A	GEM	7.14828	1.23684	8.787153163475896e-13	3.882570362980366e-12
786_M1A	LINC02130	7.127	1.64165	1.0258235373200634e-12	4.5147142212473666e-12
786_M1A	HPS4	7.12409	0.901524	1.047728863091111e-12	4.607039102326272e-12
786_M1A	TTTY10	7.12395	2.10044	1.0487808185838881e-12	4.611211179741473e-12
786_M1A	TMEM51-AS2	7.11919	1.88632	1.0856554307213716e-12	4.767244051255244e-12
786_M1A	PLPP4	7.05081	0.770058	1.778791558613911e-12	7.70344429132941e-12
786_M1A	ENSG00000287299	6.9553	0.787424	3.518182618190033e-12	1.4973712121934844e-11
786_M1A	TXLNGY	6.94984	2.00209	3.6570773052351846e-12	1.5547099468224054e-11
786_M1A	RARRES2	6.94322	1.9573	3.8325138732716804e-12	1.627125975484176e-11
786_M1A	CDA	6.93712	0.995219	4.001618535459065e-12	1.696182404913558e-11
786_M1A	PRKRIP1	6.91734	0.707986	4.6020081580912794e-12	1.939089318714691e-11
786_M1A	PPP2R3A	6.91619	0.505791	4.639394038793584e-12	1.9544737080503762e-11
786_M1A	LINC00880	6.91298	0.720043	4.7456517610920294e-12	1.9982962007288336e-11
786_M1A	IGFN1	6.88397	0.974402	5.820586944950871e-12	2.4355593407054813e-11
786_M1A	RAB11FIP5	6.87289	0.750211	6.29138421477057e-12	2.625923095000776e-11
786_M1A	ITGB1	6.87281	0.691797	6.2948191230984894e-12	2.6271114984805924e-11
786_M1A	GBF1	6.85853	0.572404	6.95709766172669e-12	2.899720380991548e-11
786_M1A	ENSG00000288755	6.85589	0.857207	7.087034976230184e-12	2.951951790248268e-11
786_M1A	ENSG00000260922	6.84891	1.09103	7.441702576534285e-12	3.0942034541159015e-11
786_M1A	LINC01589	6.83845	1.38829	8.005592953073046e-12	3.323101565088984e-11
786_M1A	TRIP13	6.83013	0.803962	8.483696835682086e-12	3.5176419099981756e-11
786_M1A	FGGY-DT	6.79322	0.560768	1.0965676219437192e-11	4.517430160948757e-11
786_M1A	SYT13	6.787	1.02997	1.1449217920709972e-11	4.711854334560066e-11
786_M1A	ASTN2-AS1	6.76514	1.25113	1.3318141506327415e-11	5.4603891616092574e-11
786_M1A	ENSG00000289513	6.76061	1.15477	1.3741431083132438e-11	5.6261967030178476e-11
786_M1A	CLMP	6.73958	0.532397	1.5884420179845974e-11	6.477505140565485e-11
786_M1A	ENSG00000289123	6.7274	1.5199	1.727236356541371e-11	7.024272587604707e-11
786_M1A	ENSG00000285655	6.69454	0.83479	2.1634934823524696e-11	8.738809145468875e-11
786_M1A	ENSG00000284633	6.68848	0.943412	2.2549301898061182e-11	9.09745592143961e-11
786_M1A	PLIN3	6.68239	0.989486	2.350828173176434e-11	9.474093961058835e-11
786_M1A	PTPDC1	6.66591	0.936484	2.6302946322419506e-11	1.0570833497753384e-10
786_M1A	DHRS9	6.63886	1.2144	3.161209067497844e-11	1.2635226872736576e-10
786_M1A	PBX3-DT	6.63119	1.18504	3.329890288831248e-11	1.3285682753457367e-10
786_M1A	LITAF	6.6232	0.611889	3.5150755417480665e-11	1.400703869947313e-10
786_M1A	PARP12	6.62247	0.967939	3.532433032738947e-11	1.4072442627127728e-10
786_M1A	SEPTIN10	6.62163	0.693551	3.552532449805365e-11	1.4147471557188547e-10
786_M1A	ENSG00000261305	6.61521	1.68002	3.710291671293065e-11	1.474813723275787e-10
786_M1A	ENSG00000244468	6.58499	0.950966	4.5490914066671107e-11	1.797522365445111e-10
786_M1A	ENSG00000289699	6.56886	0.645512	5.070267839934203e-11	1.997808867020082e-10
786_M1A	XGY2	6.56802	1.81861	5.0989592015122594e-11	2.0084059036370666e-10
786_M1A	ADAMTS1	6.56025	1.03334	5.37193192297766e-11	2.1131332032436362e-10
786_M1A	ENSG00000233942	6.54281	2.27723	6.037223617935202e-11	2.367960335702853e-10
786_M1A	LYPLAL1-AS1	6.53932	1.17732	6.179730703498867e-11	2.4219430247271e-10
786_M1A	KLF7	6.51862	0.585576	7.095679155510684e-11	2.770959401871599e-10
786_M1A	ENSG00000236892	6.51554	1.34819	7.242843156970562e-11	2.82670053405086e-10
786_M1A	TMEM243	6.49413	0.952226	8.3512409429816e-11	3.244269878318869e-10
786_M1A	TMEM51-AS1	6.48885	0.854865	8.649387839669369e-11	3.3554280871247726e-10
786_M1A	MCM7	6.48821	0.877697	8.686235367869566e-11	3.369137934721298e-10
786_M1A	CLIC4	6.47197	0.590808	9.673580820773037e-11	3.7410649149954966e-10
786_M1A	MIR31HG	6.4694	0.681742	9.839224498398977e-11	3.802821565016207e-10
786_M1A	SH3GL1	6.4473	0.66255	1.138584042509181e-10	4.3812651234649207e-10
786_M1A	RNASET2	6.44249	0.952767	1.175309851445375e-10	4.5159778443246185e-10
786_M1A	LINC01655	6.44149	1.0627	1.1830597898603907e-10	4.544974732791838e-10
786_M1A	ENSG00000288683	6.42239	0.784076	1.3415279071309076e-10	5.131714436227805e-10
786_M1A	SDHA	6.40359	0.940273	1.5176135221661922e-10	5.781544961394272e-10
786_M1A	VIM-AS1	6.3994	1.00667	1.559845450344508e-10	5.937373410225762e-10
786_M1A	ENSG00000235837	6.38937	1.24945	1.665669338193492e-10	6.325638246116059e-10
786_M1A	PHF19	6.3754	0.719336	1.824903303253979e-10	6.910980692526251e-10
786_M1A	LINC01638	6.36992	2.06836	1.8912734048308828e-10	7.154448200742041e-10
786_M1A	LASTR	6.35283	0.854245	2.1138561235102227e-10	7.970148592194317e-10
786_M1A	RRAD	6.34379	1.46608	2.241867186237562e-10	8.433601012111784e-10
786_M1A	LINC01567	6.31767	1.381	2.655324644006333e-10	9.941289970266067e-10
786_M1A	ARHGEF37	6.30053	0.760935	2.9662155305783685e-10	1.1064466542347646e-09
786_M1A	STEAP3	6.29294	0.784318	3.11511034490103e-10	1.160437655854891e-09
786_M1A	INHBA-AS1	6.28618	0.680959	3.2537005864165796e-10	1.210451347394022e-09
786_M1A	ENSG00000227496	6.28436	0.74855	3.292087097889111e-10	1.2244263377556622e-09
786_M1A	ENSG00000275103	6.27194	1.8475	3.565836292222387e-10	1.3238189443621826e-09
786_M1A	ADGRA3	6.26142	0.654807	3.8149946054553326e-10	1.4136191366057696e-09
786_M1A	SVIL2P	6.26013	0.869049	3.846575322155401e-10	1.4249668242648274e-09
786_M1A	PUDPP1	6.22742	2.1243	4.741816045395311e-10	1.7440364304849263e-09
786_M1A	HOTAIRM1	6.22512	1.27645	4.811908829785275e-10	1.7695253446111749e-09
786_M1A	ZP3	6.19894	0.832994	5.684402153414313e-10	2.0799384733224774e-09
786_M1A	ENSG00000285417	6.18999	1.16548	6.016647295412147e-10	2.1986286904421727e-09
786_M1A	MMP2	6.18185	0.555617	6.33535999804545e-10	2.3099959552452483e-09
786_M1A	CYTH4	6.17894	0.867503	6.453202289870174e-10	2.3518126809402135e-09
786_M1A	MIR29B2CHG	6.17736	0.539528	6.518295658424495e-10	2.374583042458521e-09
786_M1A	ENSG00000286610	6.15895	1.86011	7.322992642443473e-10	2.6575347761431767e-09
786_M1A	YWHAG	6.14983	0.704546	7.756799354278201e-10	2.810629534222412e-09
786_M1A	ENSG00000289634	6.12631	1.60824	8.993904861950194e-10	3.2449480329137708e-09
786_M1A	ENSG00000236717	6.08321	1.67655	1.1780344445174276e-09	4.210858549340059e-09
786_M1A	ENSG00000286753	6.06289	0.87771	1.3369800742194847e-09	4.7618731037329734e-09
786_M1A	LMCD1	6.05593	0.758716	1.3960741908655318e-09	4.9628572500663534e-09
786_M1A	IWS1	6.05364	0.827109	1.416104741332809e-09	5.0316625787652645e-09
786_M1A	ZBED10P	6.04091	1.36826	1.5325193599978525e-09	5.433643469590293e-09
786_M1A	AP4M1	6.03422	0.906328	1.5973150500407276e-09	5.652621438068611e-09
786_M1A	TAF12	6.00263	0.60812	1.9415153678304417e-09	6.825303612033319e-09
786_M1A	PSD2-AS1	6.00226	1.22147	1.945928287789937e-09	6.83974133453392e-09
786_M1A	JCAD	5.99966	0.986976	1.9772946830047353e-09	6.944531078514392e-09
786_M1A	APBB1IP	5.9873	0.593833	2.1334707558437646e-09	7.479528200341229e-09
786_M1A	EEF1D	5.97444	0.775884	2.308883269420032e-09	8.076755511947727e-09
786_M1A	RIPK2	5.97384	0.815091	2.317402019924001e-09	8.105286708083428e-09
786_M1A	ENSG00000253736	5.97218	0.855328	2.341071973284831e-09	8.185512563559491e-09
786_M1A	LRRC61	5.96416	1.23009	2.458889023786412e-09	8.582689935774152e-09
786_M1A	MTAP	5.9371	0.638891	2.9010761438629875e-09	1.0067182340102362e-08
786_M1A	ENSG00000287815	5.92681	1.10464	3.088720671896731e-09	1.069675004708461e-08
786_M1A	ENSG00000236213	5.92577	0.558865	3.1083409747347136e-09	1.076136386714862e-08
786_M1A	ENSG00000232806	5.89189	2.11663	3.8179666658867605e-09	1.31519508217856e-08
786_M1A	RRP12	5.88672	0.560673	3.939376312195655e-09	1.3553467555257732e-08
786_M1A	TTYH3	5.88086	0.542484	4.0813484965984535e-09	1.4028968621323271e-08
786_M1A	PLIN2	5.87714	1.26997	4.174274234286329e-09	1.4336260576016334e-08
786_M1A	ENSG00000225330	5.8771	0.714728	4.175100725776533e-09	1.4337997622258848e-08
786_M1A	HK2	5.87699	0.514903	4.177887240141426e-09	1.4346464932618677e-08
786_M1A	LINC01348	5.84453	0.862106	5.07996184481052e-09	1.733359595741865e-08
786_M1A	FRMPD2	5.83718	0.768598	5.309081354294576e-09	1.8083641220959493e-08
786_M1A	IFIT3	5.83681	0.801025	5.321087522514182e-09	1.8123155476269923e-08
786_M1A	ENSG00000234428	5.83136	1.31752	5.49777624952805e-09	1.8702144651605615e-08
786_M1A	TLE1-DT	5.83004	0.714564	5.541337558407715e-09	1.884602791070181e-08
786_M1A	EPCAM	5.81285	0.775328	6.141935114903687e-09	2.0831602400947135e-08
786_M1A	ENSG00000287600	5.80783	1.15726	6.328941715178508e-09	2.1430104394362676e-08
786_M1A	ACTG2	5.80771	1.20196	6.333269783196429e-09	2.1443135332291696e-08
786_M1A	ENSG00000286076	5.795	0.784395	6.8320895465822584e-09	2.308134174182018e-08
786_M1A	ITGAE	5.79161	0.533465	6.971417359169623e-09	2.353959097122637e-08
786_M1A	LINC02100	5.78755	1.11141	7.141837309802388e-09	2.409864735240588e-08
786_M1A	ENSG00000237073	5.78412	0.858177	7.289244289509409e-09	2.4575637647572224e-08
786_M1A	SPATA4	5.77727	1.39569	7.592282195787287e-09	2.557418383400139e-08
786_M1A	SPATA31D5P	5.76599	2.72502	8.11803463506317e-09	2.7275654357092108e-08
786_M1A	ENSG00000286657	5.75764	1.46902	8.529957610607795e-09	2.860123640139744e-08
786_M1A	ENSG00000251423	5.75654	1.42646	8.585536213056402e-09	2.8781117422083045e-08
786_M1A	ACKR3	5.73495	1.39023	9.754018516579353e-09	3.2576060944434225e-08
786_M1A	STAMBP	5.73373	0.889398	9.824311419190573e-09	3.279857115273943e-08
786_M1A	TM4SF1-AS1	5.71767	1.11659	1.079944043966673e-08	3.5957383205164286e-08
786_M1A	DERL1	5.71536	0.777915	1.0947193235767851e-08	3.64439065305114e-08
786_M1A	STRIP2	5.71039	0.801278	1.1271948902399641e-08	3.749153691173859e-08
786_M1A	TM4SF18	5.70486	1.47859	1.164369276549666e-08	3.869056999957587e-08
786_M1A	ENSG00000250803	5.69145	1.24904	1.2596816316798086e-08	4.173360532523901e-08
786_M1A	COPS6	5.68719	1.16112	1.291501456793462e-08	4.27592861789295e-08
786_M1A	ENSG00000254380	5.67741	1.34966	1.3675080684992797e-08	4.517202283901936e-08
786_M1A	GLUD1	5.67366	0.809378	1.3977532481053186e-08	4.61438167994361e-08
786_M1A	LINC01891	5.66571	1.49189	1.4641563285906892e-08	4.823979130811065e-08
786_M1A	RHEX	5.62707	0.910199	1.832947709290285e-08	5.995738661852014e-08
786_M1A	IFFO2	5.62433	0.515171	1.8622858820216872e-08	6.087252514561786e-08
786_M1A	SPTAN1	5.61798	0.638433	1.932025094565507e-08	6.311056106798593e-08
786_M1A	MSC	5.61169	1.45922	2.0036394214956595e-08	6.534960529465598e-08
786_M1A	XGY1	5.60242	2.51972	2.1137600190065837e-08	6.879568681545452e-08
786_M1A	ANXA2R-AS1	5.56508	0.736932	2.6203476202582037e-08	8.463641406781536e-08
786_M1A	AMPD2	5.56158	0.857908	2.673465316764915e-08	8.628352617043913e-08
786_M1A	HLCS-IT1	5.556	2.71691	2.7602279288043507e-08	8.894244614756184e-08
786_M1A	LINC01423	5.54277	1.83948	2.9771766476359718e-08	9.572616456358873e-08
786_M1A	ZDHHC7	5.53891	0.71215	3.0436358881937835e-08	9.779974557434867e-08
786_M1A	ITPRIP	5.52323	0.709174	3.328289335307148e-08	1.0654052915955991e-07
786_M1A	RICTOR	5.52242	0.53677	3.343555340430103e-08	1.0702154009398453e-07
786_M1A	SDHAP3	5.51873	1.12687	3.4145498593380705e-08	1.0919232189668652e-07
786_M1A	PROSER2-AS1	5.5065	0.808481	3.660290928078655e-08	1.168084561572449e-07
786_M1A	RAC2	5.49157	0.956376	3.983819918199643e-08	1.2671693579724884e-07
786_M1A	UBE2D2	5.47227	0.585054	4.4431613513549025e-08	1.408565957833444e-07
786_M1A	ENSG00000237210	5.45692	2.21308	4.844539508864139e-08	1.531683050093919e-07
786_M1A	ENSG00000257042	5.45179	1.29297	4.9866186977578146e-08	1.5749330660682506e-07
786_M1A	ENSG00000233581	5.45013	1.35428	5.0332950231979734e-08	1.589113610925767e-07
786_M1A	RNA5SP180	5.41589	2.77065	6.098614505190136e-08	1.91531197800513e-07
786_M1A	ENSG00000235978	5.41501	0.642363	6.128641715102805e-08	1.9243366801193004e-07
786_M1A	EGFR-AS1	5.39538	1.21847	6.837943376455122e-08	2.1399866754483914e-07
786_M1A	LINC00702	5.38853	0.945658	7.10356265906471e-08	2.2201612991900651e-07
786_M1A	CLDN4	5.37614	1.09327	7.61004156995933e-08	2.3726516383750733e-07
786_M1A	ACTR3	5.35577	0.662297	8.519403964962756e-08	2.6430844806219636e-07
786_M1A	ENSG00000244260	5.34968	0.88487	8.810921836167372e-08	2.7306833387015497e-07
786_M1A	DUSP5	5.34927	0.853901	8.830901331239756e-08	2.7366856711105267e-07
786_M1A	LINC02482	5.34869	1.05537	8.859506038427888e-08	2.7445989671814643e-07
786_M1A	ENSG00000251131	5.34566	1.03514	9.008662440716313e-08	2.789066918799609e-07
786_M1A	ENSG00000289612	5.3233	1.98243	1.0189945889923533e-07	3.140869559810545e-07
786_M1A	ROR1-AS1	5.32176	0.81989	1.0276613269686298e-07	3.166273417192251e-07
786_M1A	ENSG00000278987	5.32123	1.76765	1.03068283592461e-07	3.175145180736329e-07
786_M1A	BMS1P10	5.31606	1.18812	1.060397690430081e-07	3.264435969450985e-07
786_M1A	ENPEP	5.29354	0.804966	1.1996942317053532e-07	3.6773075298333574e-07
786_M1A	TRAF2	5.28548	0.748495	1.2537641534242624e-07	3.836729430007877e-07
786_M1A	ENSG00000285932	5.28042	0.669558	1.2888961114699587e-07	3.9404629391626874e-07
786_M1A	MEAK7	5.27173	0.830689	1.3514244696748496e-07	4.1254204398281885e-07
786_M1A	ENSG00000270292	5.27012	2.35189	1.3633455516335828e-07	4.160106902691349e-07
786_M1A	ENSG00000273184	5.26396	0.73155	1.4098509681350746e-07	4.2967344318935607e-07
786_M1A	CD58	5.25746	0.683501	1.4605593669277965e-07	4.444610105362063e-07
786_M1A	HMOX2	5.25571	0.745345	1.4745113574296802e-07	4.4849302452885616e-07
786_M1A	ENSG00000272426	5.24687	1.13698	1.547016872521572e-07	4.69651883083997e-07
786_M1A	ENSG00000272235	5.24277	2.18895	1.5818248584009442e-07	4.797629723179961e-07
786_M1A	ENSG00000287625	5.22332	0.621451	1.7574653583025055e-07	5.310885920526687e-07
786_M1A	NSMCE1-DT	5.21758	1.09622	1.812754808112856e-07	5.470569491797849e-07
786_M1A	TENT4B	5.20028	0.581302	1.9899328719274695e-07	5.97983054193651e-07
786_M1A	SLC16A3	5.19949	0.635034	1.9983122155112666e-07	6.002589928552488e-07
786_M1A	CERNA2	5.19414	2.38458	2.056719619422843e-07	6.168916961148448e-07
786_M1A	ENSG00000224342	5.19092	1.17172	2.0926141901454869e-07	6.267748223545768e-07
786_M1A	JADE2	5.1618	0.504472	2.445832665949469e-07	7.275977852271557e-07
786_M1A	ENSG00000269825	5.14146	0.961074	2.7260619627095496e-07	8.082188878897349e-07
786_M1A	RPL37	5.14018	0.84544	2.7447633765789944e-07	8.13655536856578e-07
786_M1A	MIR6509	5.13548	2.2778	2.814279402794099e-07	8.336547507375629e-07
786_M1A	MTHFR	5.1175	0.793025	3.096188487807276e-07	9.138927937139317e-07
786_M1A	RAB2A	5.1134	0.619102	3.1640928498206594e-07	9.335044871911992e-07
786_M1A	ENSG00000260788	5.11034	1.07583	3.215739932919875e-07	9.479468530924703e-07
786_M1A	LINC01504	5.09299	0.858799	3.5246110507159414e-07	1.0352227950417639e-06
786_M1A	ENSG00000287031	5.08794	0.958763	3.6196547617278594e-07	1.062161376946542e-06
786_M1A	TNPO3	5.08011	0.654584	3.772166174755253e-07	1.105463526768983e-06
786_M1A	RCC1	5.06828	0.561434	4.014315601410598e-07	1.1738111928619412e-06
786_M1A	KDM5D	5.0617	2.22666	4.1553265548791667e-07	1.2134571477999987e-06
786_M1A	GASK1B	5.05016	0.859119	4.414393918541277e-07	1.2865051794152955e-06
786_M1A	ZFY-AS1	5.03327	1.94066	4.821815910432577e-07	1.4004034437198648e-06
786_M1A	CSF1R	5.01756	0.688688	5.233271545896262e-07	1.5149817893598283e-06
786_M1A	ENSG00000280042	5.01528	1.97986	5.295686618171596e-07	1.5316618098724163e-06
786_M1A	MALL	5.01141	0.80139	5.403297351048469e-07	1.5619774418103645e-06
786_M1A	LINC02246	5.00822	0.7803	5.493482366255494e-07	1.5867141921812773e-06
786_M1A	NSMCE1	4.99974	0.761616	5.74066645506948e-07	1.6546888107049399e-06
786_M1A	MRTO4	4.98334	1.09899	6.249663784204472e-07	1.793884232016983e-06
786_M1A	MAP3K8	4.96541	0.883036	6.855510649151534e-07	1.962743894210493e-06
786_M1A	ARL2BPP3	4.96397	2.32774	6.906645069754419e-07	1.9768773576313534e-06
786_M1A	ENSG00000274864	4.96194	2.09543	6.979224047504335e-07	1.997267893148949e-06
786_M1A	KLHL30-AS1	4.96043	1.90722	7.033887575718259e-07	2.011366112063838e-06
786_M1A	TMEM44	4.95429	0.697931	7.259403145566661e-07	2.0732009519975923e-06
786_M1A	CLEC4OP	4.95364	1.51898	7.283896242046793e-07	2.079797313642102e-06
786_M1A	AGK	4.93504	0.615189	8.013281041274162e-07	2.2807776292812292e-06
786_M1A	LRRN4	4.91662	1.15689	8.805182478234467e-07	2.4971104280128778e-06
786_M1A	PRTFDC1	4.91594	0.547027	8.835722412290176e-07	2.5054535466436928e-06
786_M1A	ENSG00000274396	4.90779	2.11862	9.210874650998748e-07	2.607366315124106e-06
786_M1A	INSIG1-DT	4.89794	1.00207	9.684435996707923e-07	2.7357032457274384e-06
786_M1A	STRA8	4.88446	1.00894	1.0371174011824101e-06	2.9193659827012234e-06
786_M1A	AKR1B15	4.87891	0.936958	1.0667357818310975e-06	3.000848846120126e-06
786_M1A	ENSG00000235204	4.87491	1.31252	1.0885624636273104e-06	3.0597468405484146e-06
786_M1A	PTHLH	4.87426	0.998548	1.092181086247932e-06	3.0689533401508514e-06
786_M1A	LINC01426	4.87179	1.01214	1.1059215048556036e-06	3.106196318155093e-06
786_M1A	MAEA	4.86636	0.731183	1.1367238695694238e-06	3.1899050475783477e-06
786_M1A	ENSG00000285973	4.86057	1.45555	1.1704776402232493e-06	3.280918765052391e-06
786_M1A	PEDS1	4.8594	0.566262	1.1774159188855392e-06	3.299539652084054e-06
786_M1A	ZNF395	4.8593	0.709376	1.1780040189299185e-06	3.30098079919023e-06
786_M1A	ENSG00000261692	4.85779	2.01803	1.1870490271307528e-06	3.3254927814831075e-06
786_M1A	ENSG00000248624	4.8507	1.73661	1.2302874168545165e-06	3.443387545100984e-06
786_M1A	XXYLT1-AS1	4.83834	2.13	1.3092582848046487e-06	3.655489687763966e-06
786_M1A	HOXA5	4.83163	1.38989	1.354188758049153e-06	3.774572143983131e-06
786_M1A	VEGFC	4.82238	0.629853	1.4185405326490268e-06	3.947051288517296e-06
786_M1A	ENSG00000277694	4.82157	2.11297	1.424339425434328e-06	3.962446692810645e-06
786_M1A	FPR3	4.82072	1.19465	1.430403597499352e-06	3.978574207043242e-06
786_M1A	PTBP3	4.81947	0.544659	1.4394332813036324e-06	4.001449090533528e-06
786_M1A	LINC00279	4.81006	1.50117	1.5088701684315564e-06	4.189265293125149e-06
786_M1A	ENSG00000224132	4.801	2.30077	1.578785591104376e-06	4.3746862920486075e-06
786_M1A	LINC02940	4.79934	0.726689	1.5919280306331503e-06	4.409463106411748e-06
786_M1A	ENSG00000283973	4.79049	1.27064	1.6637539301945559e-06	4.598725312432164e-06
786_M1A	EREG	4.78439	0.880535	1.7150376350026833e-06	4.734622237274914e-06
786_M1A	ENSG00000287124	4.77588	0.663087	1.7892177938413113e-06	4.93240245985507e-06
786_M1A	ENSG00000255317	4.77356	1.43256	1.8099849676090714e-06	4.986577183825177e-06
786_M1A	ENSG00000224326	4.77142	1.28802	1.8293472885861572e-06	5.038679063738078e-06
786_M1A	RND3	4.76814	0.668414	1.8593204999144113e-06	5.117452580753166e-06
786_M1A	ENSG00000286009	4.76666	2.56841	1.873070056197928e-06	5.152975758209353e-06
786_M1A	HNRNPA1L3	4.74823	0.80271	2.0520489473005847e-06	5.622978868404532e-06
786_M1A	ZFAS1	4.72749	0.552532	2.2731489493836376e-06	6.199951005499659e-06
786_M1A	HOXD-AS2	4.70187	0.828378	2.577842371561059e-06	6.995145436297949e-06
786_M1A	ENSG00000274834	4.69986	1.88362	2.603461138018335e-06	7.060806456942956e-06
786_M1A	ENSG00000286451	4.68372	1.23471	2.8171136579474915e-06	7.618988698862708e-06
786_M1A	LINC01568	4.67764	0.738969	2.901957328417571e-06	7.840116726192383e-06
786_M1A	ENSG00000279030	4.6742	2.25124	2.9510862175939326e-06	7.96686355336681e-06
786_M1A	EGOT	4.67294	1.96824	2.9691551189791255e-06	8.014675084475353e-06
786_M1A	PTGER4	4.66851	0.781929	3.0339789865291126e-06	8.18224434890333e-06
786_M1A	CCDC127	4.66215	0.885476	3.1291677921501477e-06	8.429294728601139e-06
786_M1A	KRBA1	4.65625	0.849204	3.2202588542299626e-06	8.667362572980416e-06
786_M1A	ENSG00000228957	4.64892	1.29689	3.3368519225659667e-06	8.967676708760692e-06
786_M1A	RPS20	4.64831	1.02401	3.3467102799672026e-06	8.993089485857652e-06
786_M1A	ENSG00000285523	4.64771	1.4748	3.356481081561435e-06	9.018260907042821e-06
786_M1A	B3GALT5	4.64692	0.609881	3.369346253770483e-06	9.050107763822591e-06
786_M1A	UCHL1	4.6466	1.21341	3.3745405863218934e-06	9.062426350219654e-06
786_M1A	ENSG00000226334	4.63762	1.17544	3.524415353349165e-06	9.452427427369835e-06
786_M1A	ENSG00000289828	4.63368	0.633395	3.592230492189993e-06	9.629552100603894e-06
786_M1A	ENSG00000287636	4.63135	0.972839	3.6329631930954682e-06	9.734790968024814e-06
786_M1A	ENSG00000268818	4.63075	0.998613	3.6433567425479847e-06	9.760301206396825e-06
786_M1A	CDK5RAP1	4.62579	0.77244	3.7317979810142642e-06	9.99004554127088e-06
786_M2B	TRIO	84.8226	1.64184	0	0
786_M2B	PRKAG2	73.2319	1.42427	0	0
786_M2B	CMIP	64.7187	1.43943	0	0
786_M2B	PVT1	62.944	1.0324	0	0
786_M2B	CREB3L2	62.1104	1.83549	0	0
786_M2B	ASAP1	60.6825	1.11833	0	0
786_M2B	EXT1	59.9761	1.16781	0	0
786_M2B	NEK6	59.1178	1.75782	0	0
786_M2B	AOPEP	55.9	1.15779	0	0
786_M2B	ERGIC1	54.9892	1.5934	0	0
786_M2B	FRMD4A	51.2206	0.857365	0	0
786_M2B	ADAM12	50.9325	1.35703	0	0
786_M2B	CDK6	50.6068	1.0958	0	0
786_M2B	LINC-PINT	49.3235	0.823611	0	0
786_M2B	PALLD	47.9012	1.08538	0	0
786_M2B	KCNMA1	47.6813	0.825276	0	0
786_M2B	SORCS2	47.4082	0.915254	0	0
786_M2B	GLIS3	47.3678	1.22115	0	0
786_M2B	RAI14	46.6491	1.4684	0	0
786_M2B	MET	45.8323	1.48772	0	0
786_M2B	CDH13	45.6479	0.903719	0	0
786_M2B	SUSD1	45.4025	1.57473	0	0
786_M2B	GTF2IRD1	45.2775	1.29034	0	0
786_M2B	ABCA1	44.0631	1.5435	0	0
786_M2B	ENSG00000286536	43.779	1.45854	0	0
786_M2B	HIPK2	43.6204	1.14403	0	0
786_M2B	DGKI	43.5532	1.0746	0	0
786_M2B	CUX1	43.2723	0.753356	0	0
786_M2B	RUNX1	43.0563	1.02065	0	0
786_M2B	EGFR	42.2928	1.05792	0	0
786_M2B	CELSR1	41.8058	1.21568	0	0
786_M2B	Y_RNA	41.5863	0.588037	0	0
786_M2B	PRKY	40.0289	3.68518	0	0
786_M2B	KAZN	39.9576	0.61447	0	0
786_M2B	NR6A1	39.8005	1.01429	0	0
786_M2B	POR	39.4334	1.62715	0	0
786_M2B	LINC00513	38.8939	1.06542	0	0
786_M2B	PLEC	38.7238	0.997891	0	0
786_M2B	NDRG1	37.8162	1.58809	0	0
786_M2B	LINC00511	37.4362	0.66961	1.0059988388502956e-306	2.5996638202104808e-304
786_M2B	HAS2-AS1	37.2773	1.01979	3.8250710141341096e-304	9.716115043061335e-302
786_M2B	PARD3	37.1626	0.645261	2.7441092306047436e-302	6.815452625745315e-300
786_M2B	SLC2A1	36.7436	1.48726	1.4700339758828774e-295	3.4228822357197873e-293
786_M2B	PTPN14	36.5398	0.965351	2.593658416202772e-292	5.768760853470703e-290
786_M2B	MCC	36.2535	0.780039	8.766093859689885e-288	1.8485707174117735e-285
786_M2B	HOXA3	34.5456	1.34391	1.6574060087091674e-261	2.7141389386575836e-259
786_M2B	LINC00607	34.2019	1.10622	2.2647966028606615e-256	3.565140736883406e-254
786_M2B	DNAJB6	34.1696	1.26497	6.84754344537224e-256	1.066642081075998e-253
786_M2B	PFKP	34.1294	1.47335	2.7023838926285874e-255	4.137423777529234e-253
786_M2B	MKLN1	33.929	0.742311	2.485266106111671e-252	3.7283995483163884e-250
786_M2B	CUBN	33.7085	0.863201	4.3381150918699764e-249	6.296745886270752e-247
786_M2B	ECE1	33.6966	1.00922	6.482783371965107e-249	9.379265806701362e-247
786_M2B	ROR1	33.5127	0.759168	3.146857682524651e-246	4.342080850461329e-244
786_M2B	PDE10A	33.4362	0.728623	4.089900929486402e-245	5.608684385080339e-243
786_M2B	ENSG00000285837	33.4353	1.06402	4.2075106320435684e-245	5.752323251258097e-243
786_M2B	TGFBI	33.1656	1.73214	3.378371782182155e-241	4.4421614380657476e-239
786_M2B	SPTBN1	32.7842	0.74606	9.883525386368376e-236	1.2411597919184963e-233
786_M2B	PIP4K2A	32.742	1.06074	3.942913107243852e-235	4.882877378738051e-233
786_M2B	ADAMTS16	32.3758	1.20623	6.01540757824195e-230	7.095641456276638e-228
786_M2B	COL27A1	32.3175	1.02029	3.970017661275816e-229	4.586139782041256e-227
786_M2B	ZMIZ1	32.0115	0.60783	7.545973816205777e-225	8.350255084834046e-223
786_M2B	WDR91	31.8269	1.95819	2.7487378423955323e-222	2.968238501983929e-220
786_M2B	NIBAN2	31.7933	1.02182	8.014858062536673e-222	8.592619773231763e-220
786_M2B	MYH9	31.7381	0.853826	4.636900807342749e-221	4.935649702215832e-219
786_M2B	ENSG00000237813	31.6459	0.866954	8.632985678744779e-220	8.996416264661167e-218
786_M2B	PAPPA	31.4846	1.15678	1.410129037081832e-217	1.445899741554596e-215
786_M2B	HPCAL1	31.4284	0.948552	8.274021554110215e-217	8.406781990864802e-215
786_M2B	ERRFI1-DT	31.4113	1.15576	1.4181490797203498e-216	1.4376365704756908e-214
786_M2B	PALM2AKAP2	31.1171	0.629134	1.4123480146846155e-212	1.3320765895462113e-210
786_M2B	PLEKHG4B	31.1016	1.31141	2.2933413516000115e-212	2.1539100517779435e-210
786_M2B	CAPZB	30.9783	1.00746	1.0573407337759946e-210	9.746283473028786e-209
786_M2B	RBFOX1	30.8847	0.547276	1.9176486377594613e-209	1.76037782340194e-207
786_M2B	SVIL	30.8532	0.779918	5.073446121361144e-209	4.638312521504525e-207
786_M2B	ENSG00000289601	30.7461	1.48805	1.3775913107968804e-207	1.2416652649291397e-205
786_M2B	ENSG00000254138	30.6669	1.40904	1.573347286227444e-206	1.4067612755616823e-204
786_M2B	MTSS1	30.6389	0.979286	3.7163097329757716e-206	3.3095885044305746e-204
786_M2B	RIPK4	30.2281	1.59446	1.0134414259970596e-200	8.679485132303553e-199
786_M2B	LINC00299	30.1457	0.827319	1.220721468358538e-199	1.0335904159931212e-197
786_M2B	MAMDC2	29.8943	1.31034	2.332788076058737e-196	1.8927336429815226e-194
786_M2B	TOX	29.7256	0.924016	3.590179631059572e-194	2.8508449482442134e-192
786_M2B	RXRA	29.4791	0.792226	5.331291217628733e-191	4.09520111985069e-189
786_M2B	EVC	29.4047	1.47213	4.77547332876446e-190	3.6432134920775417e-188
786_M2B	SEMA5A	29.3544	0.758472	2.1003690767365706e-189	1.5834586837198168e-187
786_M2B	SMAD3	29.2713	0.741709	2.4082317332426695e-188	1.8064162393682347e-186
786_M2B	FNDC3B	29.2687	0.60014	2.5991240620725568e-188	1.946339033819359e-186
786_M2B	SORBS1	29.2199	0.905	1.0821061587278222e-187	8.08973878462977e-186
786_M2B	ANXA2R-OT1	29.2195	1.06215	1.0966643285071507e-187	8.184887390691266e-186
786_M2B	WWOX	29.097	0.680787	3.922566647180493e-186	2.870086162501655e-184
786_M2B	TMEM178B	29.0413	0.838075	1.9814381264599986e-185	1.435691618825295e-183
786_M2B	TNIP1	28.8455	1.30727	5.769753945647535e-183	4.030353435845605e-181
786_M2B	HOXA-AS2	28.7803	1.6006	3.7861532358834295e-182	2.624244442843482e-180
786_M2B	MICAL2	28.6024	0.699928	6.269030870709936e-180	4.2658035632565966e-178
786_M2B	UTY	28.5088	2.78833	9.103735065278225e-179	6.120174132756817e-177
786_M2B	NAV1	28.3441	0.575527	9.88195824785243e-177	6.496806256301335e-175
786_M2B	NRP2	28.223	1.01667	3.0560866841790125e-175	1.9829522685472704e-173
786_M2B	TMEM132D	28.0784	0.855575	1.7971518355578436e-173	1.1412424710291046e-171
786_M2B	BICC1	27.9601	0.978257	4.963005505313097e-172	3.111867098464619e-170
786_M2B	RGS3	27.8653	0.887006	7.03206278168879e-171	4.354229899143755e-169
786_M2B	P3H2	27.7089	1.00703	5.460162981557115e-169	3.303140003430208e-167
786_M2B	PAX8	27.3101	1.43138	3.2183306103071092e-164	1.8351873503110922e-162
786_M2B	SHB	27.2489	0.786709	1.7140159608285312e-163	9.687332180126462e-162
786_M2B	ENSG00000257184	27.2431	1.7426	2.0066119660741755e-163	1.13124331091188e-161
786_M2B	TNFSF10	27.2006	2.43318	6.391078755646366e-163	3.5894417945970654e-161
786_M2B	MICAL3	26.9776	0.701734	2.7098936218920425e-160	1.4684667183067351e-158
786_M2B	DELEC1	26.9345	0.547725	8.659094677716169e-160	4.652806330071864e-158
786_M2B	ASTN2	26.8732	0.547808	4.516614824250924e-159	2.406672018271297e-157
786_M2B	SLC44A3-AS1	26.826	0.752513	1.6070976538059238e-158	8.482515668364538e-157
786_M2B	LINC02669	26.648	1.39331	1.887782396283556e-156	9.779281553679334e-155
786_M2B	ENSG00000235609	26.5274	1.25188	4.688387619279383e-155	2.3899550388540946e-153
786_M2B	PLOD2	26.4492	1.44246	3.731101869510334e-154	1.8720835036849498e-152
786_M2B	BTBD16	25.9922	1.5278	6.059707993338534e-149	2.839678255243108e-147
786_M2B	IL1R1	25.9634	1.3667	1.2848774159958937e-148	5.977287175807744e-147
786_M2B	ENSG00000236453	25.9087	1.93059	5.310213395411188e-148	2.454998966445218e-146
786_M2B	HSPA12A	25.8471	1.01342	2.623968478106593e-147	1.1994594558510566e-145
786_M2B	SPOCK1	25.6137	0.636926	1.073279620163882e-144	4.769586351793887e-143
786_M2B	BASP1-AS1	25.6034	0.926729	1.3990554195974904e-144	6.204977340131489e-143
786_M2B	ENSG00000284461	25.5647	0.756402	3.767606465027977e-144	1.6627306478335712e-142
786_M2B	TGFA	25.4646	1.14516	4.864499220894809e-143	2.129993165223539e-141
786_M2B	FHL2	25.4493	1.16035	7.183818399149804e-143	3.133266198559914e-141
786_M2B	EFNA5	25.1455	0.579374	1.5818670085263392e-139	6.646517526614523e-138
786_M2B	ASAP2	25.0658	0.670809	1.1756698646807236e-138	4.866620089853373e-137
786_M2B	ACTR3C	24.953	1.56825	1.9816552711537542e-137	8.090582698831026e-136
786_M2B	CAMK1D	24.9313	0.622615	3.406202636338668e-137	1.3830853320631834e-135
786_M2B	MYOF	24.7206	0.770178	6.420551658439227e-135	2.5289619598430317e-133
786_M2B	GPR107	24.6105	1.27852	9.743015267351884e-134	3.774447491700462e-132
786_M2B	APBB2	24.5532	0.573663	3.9994288824136024e-133	1.5400384807681526e-131
786_M2B	LOXL2	24.5313	1.12055	6.852844052398427e-133	2.6274720943955753e-131
786_M2B	MB21D2	24.1868	0.965008	3.0647551674950095e-129	1.12305692227895e-127
786_M2B	NRIP1	24.1452	1.27757	8.383124401374895e-129	3.0618950938551147e-127
786_M2B	ENSG00000223725	23.9602	0.779166	7.235954182441719e-127	2.5735128693734245e-125
786_M2B	WWTR1	23.9316	0.659154	1.4361890822744019e-126	5.083631758682456e-125
786_M2B	DPP6	23.9221	0.618532	1.8024284919998056e-126	6.369910526746506e-125
786_M2B	PTPRE	23.8955	0.847232	3.4075309634282884e-126	1.1995045610316934e-124
786_M2B	PAX8-AS1	23.761	1.27939	8.462958943973908e-125	2.9215833401490157e-123
786_M2B	DAPK1	23.7094	0.897106	2.886489055689872e-124	9.873250170135533e-123
786_M2B	COMETT	23.5987	1.14839	3.975809679723839e-123	1.333402457177299e-121
786_M2B	ETV6	23.5122	0.633742	3.0611778289766804e-122	1.0182516073082699e-120
786_M2B	BABAM2	23.4519	0.516001	1.2647175951332549e-121	4.163509926953409e-120
786_M2B	PMEPA1	23.4351	0.904274	1.8749887032173876e-121	6.16347389456151e-120
786_M2B	LRRFIP1	23.3721	0.745839	8.224515787281664e-121	2.666317641669428e-119
786_M2B	TBXAS1	23.2047	0.805239	4.080045779618909e-119	1.2918025964847236e-117
786_M2B	LINC01508	22.9864	1.57026	6.373608652793041e-117	1.9529715451114852e-115
786_M2B	LINC00298	22.8917	0.861848	5.61590709475555e-116	1.706762356071663e-114
786_M2B	CDCP1	22.8415	1.22561	1.7762235427927056e-115	5.358154500950789e-114
786_M2B	ABLIM1	22.8349	0.782172	2.065892984751079e-115	6.22357222212141e-114
786_M2B	TNIK	22.8254	0.546971	2.5639358498134523e-115	7.7031798455484e-114
786_M2B	BTBD11	22.7561	0.653757	1.2483524296029204e-114	3.708228818460343e-113
786_M2B	NLGN4Y	22.7469	2.63683	1.5402857078890455e-114	4.563287797010449e-113
786_M2B	COL4A2	22.6192	0.690786	2.80255976949356e-113	8.172944361055389e-112
786_M2B	TMEM51	22.5958	1.11811	4.760943225343191e-113	1.3856948426575044e-111
786_M2B	SYNPO	22.563	1.05481	1.00185831025689e-112	2.906494329548639e-111
786_M2B	CRIM1	22.3914	0.686776	4.768368612931652e-111	1.3492068810741927e-109
786_M2B	RGS20	22.3858	0.971419	5.4100784786242496e-111	1.5278772486757784e-109
786_M2B	HIP1	22.3699	0.742294	7.723246382656116e-111	2.1770205093507204e-109
786_M2B	NRCAM	22.2746	0.690376	6.509321807436473e-110	1.8131198798956695e-108
786_M2B	ENSG00000243797	22.2329	0.554287	1.652958054936433e-109	4.584190000247405e-108
786_M2B	TGM2	22.1695	1.08897	6.763455023348976e-109	1.85615113734708e-107
786_M2B	ENSG00000286263	21.8732	0.92412	4.677639550462035e-106	1.2410596661303011e-104
786_M2B	PREX2	21.8577	1.14071	6.564692135076953e-106	1.7396628725000016e-104
786_M2B	TLE1	21.7587	1.0625	5.709333751478363e-105	1.494388025138125e-103
786_M2B	FGGY	21.6756	0.563545	3.486569821234931e-104	8.973551550266483e-103
786_M2B	USP9Y	21.5333	2.23229	7.598562487695383e-103	1.918132888621738e-101
786_M2B	IGSF21	21.3274	0.884877	6.320742947189756e-101	1.545815832587884e-99
786_M2B	FIGN	21.2924	1.08697	1.335772303045117e-100	3.2490226648495644e-99
786_M2B	SYNJ2	21.271	0.787053	2.1065232801761603e-100	5.109833410936268e-99
786_M2B	MYO1E	21.2587	0.599742	2.7410790381480067e-100	6.634687573332149e-99
786_M2B	AHDC1	21.2442	0.827375	3.7297249239725215e-100	9.01790602764281e-99
786_M2B	ANKRD11	21.192	0.539141	1.1318248119817234e-99	2.714557942299084e-98
786_M2B	BRINP1	21.0631	1.44163	1.7336016052731483e-98	4.0790733350179667e-97
786_M2B	CRISPLD2	21.0292	1.06054	3.548038551183193e-98	8.282956212490645e-97
786_M2B	ENSG00000239462	21.0036	0.907532	6.084511756907413e-98	1.417478804608144e-96
786_M2B	FMNL2	20.9891	0.52881	8.249321046642397e-98	1.914819037960514e-96
786_M2B	SCIRT	20.8969	0.732943	5.716992044163418e-97	1.3160857174375373e-95
786_M2B	CDH2	20.8135	0.931223	3.2648157354528308e-96	7.446778176997666e-95
786_M2B	SNTG1	20.7234	0.602166	2.129689110471e-95	4.801305162517222e-94
786_M2B	ENSG00000283782	20.7171	0.522191	2.4284589358482008e-95	5.466600462539258e-94
786_M2B	ENSG00000285848	20.7138	1.31367	2.601216034248033e-95	5.852539709466158e-94
786_M2B	TBC1D2	20.5536	1.14975	7.150285003320809e-94	1.5770135242153926e-92
786_M2B	FAM107B	20.515	0.714707	1.5820931477943055e-93	3.47562930050576e-92
786_M2B	GLS	20.5079	1.09004	1.831089191048153e-93	4.018687941826152e-92
786_M2B	LINC02929	20.4995	1.14644	2.1735700566550776e-93	4.765650954037366e-92
786_M2B	PXDN	20.4425	0.920393	7.010766243926238e-93	1.5266600862200019e-91
786_M2B	SERPINE1	20.4379	1.60515	7.695809562905735e-93	1.6742037095827922e-91
786_M2B	BNC2	20.2555	0.63633	3.174396383636512e-91	6.744988817816251e-90
786_M2B	WWC1	20.2266	0.707636	5.713080759211155e-91	1.208750536778485e-89
786_M2B	ENSG00000285130	20.1898	0.717047	1.2029394220121133e-90	2.5307581082575782e-89
786_M2B	PRUNE2	20.1172	0.704553	5.214524602510397e-90	1.0868090297427964e-88
786_M2B	DENND3	20.0938	0.861593	8.356540469174605e-90	1.736808452882008e-88
786_M2B	ITPR1	20.0162	0.576879	3.982106332787507e-89	8.207655404038649e-88
786_M2B	ALPK2	20.0066	0.973844	4.822162164831709e-89	9.934542937371722e-88
786_M2B	FOSL2	19.8905	1.11977	4.920470066064812e-88	9.98976088889616e-87
786_M2B	LINC01004	19.7307	0.79471	1.1757033407606965e-86	2.3433345319682435e-85
786_M2B	KCNJ15	19.7292	1.56249	1.210514743272704e-86	2.4116431422793895e-85
786_M2B	WDR1	19.6246	1.10518	9.53438233532936e-86	1.8769004697632513e-84
786_M2B	ZHX2	19.5799	0.645914	2.2938306210431132e-85	4.48787710040934e-84
786_M2B	ENSG00000286239	19.194	0.670204	4.154032457294765e-82	7.718627391347456e-81
786_M2B	UBE2H	19.0345	0.772342	8.827728097964746e-81	1.5977830459417487e-79
786_M2B	LIMS1	19.0069	0.697685	1.4955294384146214e-80	2.6959330271679058e-79
786_M2B	TBL1Y	18.9943	2.58535	1.9021796615201577e-80	3.4234639270499263e-79
786_M2B	ZNF474	18.942	1.4871	5.144901920445669e-80	9.181955499219325e-79
786_M2B	ENSG00000228613	18.7885	1.1118	9.372182070669145e-79	1.6386107612488653e-77
786_M2B	SIPA1L2	18.5806	0.618121	4.6166018430574085e-77	7.844538274257868e-76
786_M2B	PRICKLE2	18.5381	0.524648	1.0165931915324596e-76	1.718903752672093e-75
786_M2B	CPA6	18.4666	0.766246	3.8355578600852816e-76	6.436653517003476e-75
786_M2B	RFTN1P1	18.4354	2.85982	6.825252767011709e-76	1.1423801954400056e-74
786_M2B	NXNL2	18.356	1.51258	2.95362095941075e-75	4.8887293080865235e-74
786_M2B	STX16-NPEPL1	18.3471	0.983642	3.4829704735382567e-75	5.752112227188818e-74
786_M2B	CLIP2	18.3255	0.799649	5.176919924792784e-75	8.524470797708516e-74
786_M2B	ENSG00000235007	18.2765	0.768542	1.272476257311339e-74	2.0792150423742954e-73
786_M2B	WDR70	18.2288	0.547734	3.0507059000422412e-74	4.957646600046835e-73
786_M2B	ARHGAP29-AS1	18.1326	0.737775	1.7634522716374425e-73	2.827722283207443e-72
786_M2B	IRF1-AS1	18.0864	0.78813	4.078567887215699e-73	6.502726674959525e-72
786_M2B	ENSG00000250866	18.074	1.74429	5.105965767592617e-73	8.123391658576354e-72
786_M2B	ABL1	17.9949	0.671167	2.1364034339306452e-72	3.3535832836131822e-71
786_M2B	MED15	17.956	0.763827	4.3082921729561746e-72	6.727436600914381e-71
786_M2B	UGT1A8	17.9372	1.08358	6.045013019245461e-72	9.436045811396215e-71
786_M2B	ARHGAP35	17.8744	0.638516	1.8671088983896966e-71	2.887269817067097e-70
786_M2B	HSF2BP	17.8735	0.987946	1.8982511589238417e-71	2.934412735506545e-70
786_M2B	NDST1	17.8433	0.973143	3.260259625651618e-71	5.011926614782107e-70
786_M2B	MAPKAP1	17.8225	0.61401	4.7304318872800164e-71	7.257333148687043e-70
786_M2B	DENND11	17.799	1.44496	7.200317688241872e-71	1.1016338212544186e-69
786_M2B	KIAA1671	17.797	0.5165	7.45754764938412e-71	1.1405991283385783e-69
786_M2B	PPP2R2C	17.7527	0.630726	1.642850135024979e-70	2.4989880277790647e-69
786_M2B	ENSG00000262801	17.7504	0.985326	1.7105105024201426e-70	2.601023215006629e-69
786_M2B	BAALC-AS1	17.7146	0.860584	3.236107160996338e-70	4.899201040958425e-69
786_M2B	AKNA	17.7088	1.05017	3.585364722286384e-70	5.420605859808424e-69
786_M2B	MATN2	17.6813	0.729494	5.845629886744024e-70	8.805078494500617e-69
786_M2B	YWHAZ	17.6762	0.908895	6.39939011221516e-70	9.6197422446769e-69
786_M2B	MIR181A2HG	17.6431	1.24235	1.1502150844864662e-69	1.717485489881495e-68
786_M2B	PDLIM1	17.5688	1.20431	4.271990560624068e-69	6.292705436680711e-68
786_M2B	LINC01358	17.5622	0.620882	4.79814196349541e-69	7.06307983602324e-68
786_M2B	RNF220	17.5344	0.563252	7.828276511120468e-69	1.1485754174799856e-67
786_M2B	DNM2	17.5237	0.783841	9.449561822728838e-69	1.3855431644700408e-67
786_M2B	STAT1	17.5116	1.03705	1.1688047325287875e-68	1.710395560472405e-67
786_M2B	ENSG00000289826	17.5095	3.40528	1.2129494901983417e-68	1.7744149184819064e-67
786_M2B	VAV2	17.4823	0.508916	1.9534525920686e-68	2.8493002147151337e-67
786_M2B	EPHA2	17.4465	1.00978	3.662944803389994e-68	5.31674059676471e-67
786_M2B	FIBCD1	17.4459	1.09093	3.6955317981942017e-68	5.362299401819864e-67
786_M2B	LINC02984	17.4087	1.6235	7.093029915000652e-68	1.0245589511470731e-66
786_M2B	MANCR	17.3522	1.12739	1.8984603859213593e-67	2.7194030763537417e-66
786_M2B	ENSG00000284292	17.317	0.847778	3.5003378825469676e-67	4.986810241464141e-66
786_M2B	MIRLET7BHG	17.3115	1.10009	3.852015924718382e-67	5.482592293233363e-66
786_M2B	FLNA	17.2733	1.15594	7.480477786642449e-67	1.059975403897424e-65
786_M2B	LINC01592	17.2516	1.0252	1.0881520810461804e-66	1.5379995869506968e-65
786_M2B	ABLIM3	17.2502	0.788607	1.1157822461494241e-66	1.5765537641073374e-65
786_M2B	ZFY	17.2471	2.43296	1.1758105054814871e-66	1.6601788604128237e-65
786_M2B	MGLL	17.2053	0.603855	2.421353674950008e-66	3.3987138898686048e-65
786_M2B	ZNF608	17.0489	0.697971	3.5639811285443644e-65	4.884467821358197e-64
786_M2B	PTPN3	17.0306	0.86449	4.868153620029427e-65	6.661636845333199e-64
786_M2B	TGFB2	16.9669	0.8431	1.4446402125304563e-64	1.9570934951935327e-63
786_M2B	ENSG00000250481	16.9564	1.56162	1.7265304597901208e-64	2.3326162204707505e-63
786_M2B	CA12	16.9377	1.04179	2.370832916869279e-64	3.191522324045709e-63
786_M2B	PPP1R9A	16.9303	0.656341	2.6884897412344456e-64	3.6126126351556097e-63
786_M2B	MARCHF3	16.9103	0.882045	3.776927775575777e-64	5.058458152633034e-63
786_M2B	ENSG00000248837	16.9067	1.20407	4.0180577577243456e-64	5.373355971188292e-63
786_M2B	CTTNBP2	16.8406	0.939168	1.2293923510333177e-63	1.6222318313251328e-62
786_M2B	CXXC5	16.8186	0.85926	1.7820493835945674e-63	2.336999112437041e-62
786_M2B	CARD10	16.7079	1.15567	1.1486250933859639e-62	1.4854044959477264e-61
786_M2B	ITGB5	16.687	0.610832	1.629292335752067e-62	2.1021397737989004e-61
786_M2B	SH3BP2	16.6616	0.961771	2.49361536396055e-62	3.205277989109268e-61
786_M2B	TTTY14	16.5941	2.41399	7.684991551063717e-62	9.779824431592786e-61
786_M2B	OSMR	16.5827	0.959761	9.296125055179408e-62	1.1816678041423106e-60
786_M2B	LINC02112	16.4413	0.819148	9.688344215520658e-61	1.2064822186603525e-59
786_M2B	LINC01151	16.2953	0.634952	1.0659633844637263e-59	1.2977930028822262e-58
786_M2B	ENSG00000230479	16.2823	1.36148	1.3187018285423238e-59	1.602443162457546e-58
786_M2B	STX16	16.1036	1.29311	2.4056279546775968e-58	2.8511665785211196e-57
786_M2B	UGT1A10	16.0536	1.0583	5.3908786673865386e-58	6.347237864213394e-57
786_M2B	ENSG00000228509	16.046	0.779425	6.094249229152919e-58	7.171611109200063e-57
786_M2B	ENSG00000237525	16	0.877573	1.2769660929312146e-57	1.4960179808852956e-56
786_M2B	FBXL13	15.9747	0.546084	1.9165778678611803e-57	2.2359741691180044e-56
786_M2B	KPNA7	15.8977	1.0365	6.570674403913606e-57	7.586481660675662e-56
786_M2B	ENSG00000248973	15.8848	0.772061	8.078570870129735e-57	9.305864192734344e-56
786_M2B	PFKFB3	15.8808	0.713522	8.606412077618571e-57	9.911341018599069e-56
786_M2B	EFHD2	15.8404	1.22301	1.636523791724267e-56	1.87355781390077e-55
786_M2B	DPYSL3	15.7728	0.859501	4.789632956839849e-56	5.4318957627722544e-55
786_M2B	ASB4	15.6961	1.35429	1.6083518312083282e-55	1.802531385460003e-54
786_M2B	DNAH5	15.6758	0.621831	2.2124796024780503e-55	2.472777827709593e-54
786_M2B	APCDD1L-DT	15.6524	0.858085	3.1979835253670445e-55	3.559100111651956e-54
786_M2B	AFAP1	15.6318	0.612955	4.417945390125963e-55	4.8997436519715035e-54
786_M2B	ITGB1-DT	15.5538	0.726811	1.498579040474106e-54	1.6408394460797302e-53
786_M2B	ENSG00000285791	15.4961	0.762367	3.68399022788193e-54	4.002344280138264e-53
786_M2B	RGS12	15.4942	0.708871	3.7992951692287816e-54	4.12560820586694e-53
786_M2B	ENSG00000249417	15.4508	0.772533	7.452534465494709e-54	8.0437712654371425e-53
786_M2B	LIMK1	15.4296	1.04805	1.0346514749609669e-53	1.1132401646114316e-52
786_M2B	STEAP1B-AS1	15.394	1.35284	1.7948727908953335e-53	1.9164457365599898e-52
786_M2B	GNG12	15.3325	0.62233	4.637639852454064e-53	4.9177022591036856e-52
786_M2B	NRP1	15.3127	0.597717	6.290568810724146e-53	6.653044527611591e-52
786_M2B	COL15A1	15.2932	0.759573	8.492227149039632e-53	8.954092144456741e-52
786_M2B	GYG2P1	15.2734	2.1739	1.15063311142763e-52	1.2097884261402546e-51
786_M2B	PRKDC	15.2643	0.663143	1.3227707650828536e-52	1.38849001699446e-51
786_M2B	SH3BP4	15.2507	0.579523	1.6282221156004626e-52	1.7063126558845355e-51
786_M2B	ENSG00000251127	15.2064	1.80613	3.205563991750972e-52	3.3358459919743704e-51
786_M2B	ENSG00000232328	15.1887	1.7707	4.199945468422761e-52	4.35240524133769e-51
786_M2B	NEDD9	15.1813	0.506193	4.703246336943983e-52	4.8672067300791126e-51
786_M2B	CCDC149	15.1683	0.944827	5.7325760483111495e-52	5.907804168183455e-51
786_M2B	VCL	15.1456	0.70982	8.09686973919195e-52	8.321348472650927e-51
786_M2B	HTRA1	15.1192	1.17152	1.2094899200834943e-51	1.2381831089364024e-50
786_M2B	ENSG00000222032	14.8599	1.84614	6.00290552732802e-50	5.9399268372006746e-49
786_M2B	PBX3	14.8434	0.681786	7.682060527190162e-50	7.581328872595218e-49
786_M2B	ENSG00000287932	14.8301	2.23807	9.359849690690556e-50	9.22083385350401e-49
786_M2B	SMURF1	14.8006	0.648214	1.4509900779654716e-49	1.4228550652670404e-48
786_M2B	JAG1	14.7982	0.94422	1.5035829028809895e-49	1.4741047643902965e-48
786_M2B	LINC02004	14.7178	1.44411	4.954137208730534e-49	4.801206547875726e-48
786_M2B	ENSG00000285402	14.6785	1.00075	8.857436193358599e-49	8.523042239782383e-48
786_M2B	UGCG	14.5839	1.0934	3.558138634855251e-48	3.3758519908709435e-47
786_M2B	ENSG00000275830	14.5663	1.11951	4.6001747118938863e-48	4.3524954639138216e-47
786_M2B	RASEF	14.5228	1.07108	8.688659784456469e-48	8.165550227536492e-47
786_M2B	KIRREL1	14.5031	0.607702	1.1580695736820187e-47	1.0846984781275576e-46
786_M2B	ENSG00000253608	14.4944	0.746682	1.3148417220364718e-47	1.2299919235271501e-46
786_M2B	COL14A1	14.4854	0.598697	1.4988188354361658e-47	1.401510036749827e-46
786_M2B	TLE4	14.4186	0.858719	3.951808034250256e-47	3.6638226872499366e-46
786_M2B	EVA1A	14.3715	0.961946	7.815994747446193e-47	7.188271161887051e-46
786_M2B	PDXK	14.3433	0.916336	1.1727906404297217e-46	1.0750620949569641e-45
786_M2B	BAALC	14.3274	0.972651	1.4744416853763068e-46	1.3474323382345293e-45
786_M2B	TTLL11	14.314	0.549013	1.78864763745107e-46	1.630572619899827e-45
786_M2B	SMIM3	14.2834	1.36459	2.7766140775405963e-46	2.5178764493008092e-45
786_M2B	ENSG00000285367	14.2711	0.762884	3.3109093586010093e-46	2.998734071831781e-45
786_M2B	RAD54B	14.2487	0.865471	4.56450031769175e-46	4.119106806675966e-45
786_M2B	ZFHX4-AS1	14.1718	0.757926	1.370110642253183e-45	1.2204057854666427e-44
786_M2B	PTPA	14.1577	0.909004	1.6728819893845296e-45	1.4865406920577376e-44
786_M2B	TCF7L2	14.1539	0.514629	1.7669036331333015e-45	1.5691536317611715e-44
786_M2B	ENSG00000249526	14.1283	0.844403	2.5431465695492537e-45	2.2491376961081887e-44
786_M2B	LINC00705	14.0956	1.21999	4.04402369457811e-45	3.56381082771159e-44
786_M2B	LIPA	14.0943	0.562907	4.1143189579871067e-45	3.6250442123723217e-44
786_M2B	RASSF4	14.0889	0.966676	4.4456769726301115e-45	3.9139116726743163e-44
786_M2B	ENSG00000284977	14.0722	0.753916	5.631110473705325e-45	4.946834836656913e-44
786_M2B	ACTR3-AS1	14.0067	1.02489	1.418098019543474e-44	1.2341345155092574e-43
786_M2B	HOXA9	14.0062	2.38682	1.4288712565096526e-44	1.2432681664756818e-43
786_M2B	SMAD7	13.9988	0.851	1.5841895400802974e-44	1.3765360073630665e-43
786_M2B	CDK15	13.9442	0.878715	3.412960964015681e-44	2.9432838128334304e-43
786_M2B	IARS1	13.8183	1.07776	1.9779964955328766e-43	1.6754132498918678e-42
786_M2B	IGFBP7	13.8043	0.902395	2.4016563766811947e-43	2.0284989604366048e-42
786_M2B	ANKRD33B	13.7946	0.674107	2.74596548019695e-43	2.3158108424388764e-42
786_M2B	AKR1B1	13.7827	1.43797	3.2388685963148894e-43	2.7248185823645736e-42
786_M2B	UGT1A9	13.7078	1.06281	9.12351359046542e-43	7.589799005868013e-42
786_M2B	ENSG00000279881	13.6688	2.33949	1.5594289784974675e-42	1.2915122621842863e-41
786_M2B	ATP1B1	13.5966	0.976672	4.1942123285561684e-42	3.4455431157742016e-41
786_M2B	ENSG00000285616	13.5504	1.888	7.880908305492822e-42	6.423407232549901e-41
786_M2B	CFLAR	13.5327	0.767096	1.0026735965219985e-41	8.141214276446143e-41
786_M2B	GNA12	13.5074	0.643272	1.4134239132068776e-41	1.1434768270688865e-40
786_M2B	LPCAT1	13.4612	0.814374	2.6458999636426517e-41	2.1244181712393748e-40
786_M2B	PTGES	13.4234	1.51564	4.4110181614584264e-41	3.5232978010748685e-40
786_M2B	ENSG00000286201	13.4198	3.57721	4.632400240773764e-41	3.696824083613565e-40
786_M2B	SLC7A5	13.3054	0.752444	2.1528753155893136e-40	1.6906102908613358e-39
786_M2B	GFRA1	13.3029	0.800087	2.225662576778158e-40	1.7450100167913773e-39
786_M2B	DLG5	13.2939	0.647757	2.509817604601227e-40	1.9643540936852672e-39
786_M2B	LINC02068	13.2884	1.393	2.703779872691331e-40	2.1139416402332747e-39
786_M2B	CDH6	13.2528	0.934711	4.345591022572804e-40	3.38279631299216e-39
786_M2B	CHST15	13.2344	0.936426	5.5539211084095776e-40	4.3091564920610656e-39
786_M2B	DCBLD2	13.1628	0.769813	1.4358542470941818e-39	1.1023750638947704e-38
786_M2B	LINC01182	13.1397	0.587673	1.950316121597088e-39	1.492993707741771e-38
786_M2B	MIR155HG	13.1195	1.88756	2.5467472836115004e-39	1.9439112866849197e-38
786_M2B	PEX14	13.1155	0.67464	2.6841956982933848e-39	2.0467278336671338e-38
786_M2B	ABCC1	13.0744	0.540192	4.6127964108815344e-39	3.495248751607964e-38
786_M2B	IRS2	12.9925	0.975991	1.3493234981380523e-38	1.0100947137937e-37
786_M2B	ADGRG1	12.9909	0.762526	1.3775699228737694e-38	1.0308945592901696e-37
786_M2B	MOB3A	12.9273	1.08137	3.1578111372876067e-38	2.3411791824805926e-37
786_M2B	HAVCR1	12.9154	1.82425	3.684142423234603e-38	2.72868242500209e-37
786_M2B	LINC00475	12.9102	1.31375	3.943245755097246e-38	2.9191380150252934e-37
786_M2B	ENSG00000253235	12.904	1.66881	4.272927591962781e-38	3.160580756556719e-37
786_M2B	ENSG00000285471	12.8683	0.568136	6.783634147769404e-38	4.992084744200477e-37
786_M2B	CALD1	12.816	0.53674	1.334710683698559e-37	9.754712412200061e-37
786_M2B	PCDH11Y	12.7803	2.09447	2.113151797652903e-37	1.5358570031843715e-36
786_M2B	ENSG00000285155	12.7759	0.89855	2.2356319450780887e-37	1.6230295832520468e-36
786_M2B	LINC02703	12.7321	1.53558	3.921848712711732e-37	2.826538264557322e-36
786_M2B	RHEB	12.7282	0.868119	4.120818656430575e-37	2.9685033653623153e-36
786_M2B	ZBTB17	12.7141	1.0395	4.936348378467737e-37	3.5462701367150673e-36
786_M2B	C8orf34	12.6575	0.582962	1.0165452086324993e-36	7.242337864083588e-36
786_M2B	LFNG	12.6548	0.93841	1.0527094710853468e-36	7.496404844590875e-36
786_M2B	SORCS3	12.6153	0.524448	1.739407418059225e-36	1.2329466946528573e-35
786_M2B	GAL3ST1	12.596	1.44033	2.2209351119718238e-36	1.5687964151653082e-35
786_M2B	INHBA	12.5905	1.18188	2.3804948364115944e-36	1.680973024113359e-35
786_M2B	LINC00887	12.573	1.0268	2.9708341364569207e-36	2.0915608016447732e-35
786_M2B	HLCS	12.5495	0.52458	3.998391182445848e-36	2.805274265574766e-35
786_M2B	ENSG00000261633	12.5097	1.24464	6.605937071877439e-36	4.608692614471797e-35
786_M2B	TPST1	12.4554	0.726161	1.306697406715502e-35	9.044312473234746e-35
786_M2B	TPK1	12.4514	0.608147	1.374201478306974e-35	9.504184914788301e-35
786_M2B	UBE2H-DT	12.4201	0.730218	2.0321710263459951e-35	1.3994183287711656e-34
786_M2B	ENSG00000253837	12.4046	1.14867	2.465926654431757e-35	1.6921215197701628e-34
786_M2B	ENPP2	12.2117	0.757568	2.6915235019543837e-34	1.796197188809862e-33
786_M2B	LINC01714	12.1706	1.52273	4.458819997531368e-34	2.9553151491421395e-33
786_M2B	NFIL3	12.154	1.26768	5.465686221720062e-34	3.6156994410804546e-33
786_M2B	ARPC1B	12.1075	1.02337	9.635341291191532e-34	6.336380880328549e-33
786_M2B	HOXA10-AS	12.074	1.86122	1.4498088291894811e-33	9.491163203652795e-33
786_M2B	ATPSCKMT	12.0391	1.08785	2.2126123716754394e-33	1.441309175114705e-32
786_M2B	PRKAG2-AS2	11.9755	2.21026	4.772710631493103e-33	3.0793592364198395e-32
786_M2B	SNHG18	11.9601	1.53593	5.74680539212716e-33	3.6977069928099714e-32
786_M2B	PLCXD2	11.9577	0.539957	5.9145616645238826e-33	3.8040050895440186e-32
786_M2B	ENSG00000285552	11.9492	1.38317	6.555656615225083e-33	4.209669414539681e-32
786_M2B	TANGO6	11.8892	0.55563	1.3461379858690746e-32	8.569050946356663e-32
786_M2B	LINC01111	11.8703	1.05472	1.68932914224427e-32	1.072010626446733e-31
786_M2B	ENSG00000230746	11.848	1.61496	2.2027149766342095e-32	1.393442418924706e-31
786_M2B	ENSG00000253821	11.8413	1.26849	2.387853678764059e-32	1.5092801719613463e-31
786_M2B	LINC02221	11.8268	1.72664	2.8392181243552055e-32	1.7907743435020292e-31
786_M2B	RELL1	11.8006	0.778776	3.875182892666385e-32	2.4328595197239633e-31
786_M2B	TENT4A	11.7456	0.952078	7.435799530232206e-32	4.6240764195098205e-31
786_M2B	SPATS2L	11.6881	0.539419	1.4660952000608678e-31	9.03670922568884e-31
786_M2B	CAV1	11.6558	0.981312	2.1444470897475732e-31	1.3134628249658175e-30
786_M2B	ENSG00000286001	11.6525	0.737537	2.2279089969077324e-31	1.3636486803909787e-30
786_M2B	SEMA6A	11.6443	0.765828	2.454290963793652e-31	1.5011839078856068e-30
786_M2B	RBM47	11.6418	0.522025	2.5248282020419003e-31	1.543272759098786e-30
786_M2B	TMEM273	11.5284	1.36734	9.487918247447532e-31	5.7050016566293125e-30
786_M2B	FHAD1	11.5141	0.565204	1.1201551195368715e-30	6.721832855572535e-30
786_M2B	ENSG00000284837	11.4942	0.781434	1.4111133229036769e-30	8.439495948325322e-30
786_M2B	ENSG00000273433	11.4924	0.880194	1.440565136256445e-30	8.613334891197088e-30
786_M2B	UGT1A6	11.4137	1.04299	3.5718875201917886e-30	2.1139105570253388e-29
786_M2B	NCS1	11.4082	0.834126	3.8051270745597184e-30	2.2495637529128108e-29
786_M2B	ERRFI1	11.3999	0.917676	4.187908945581732e-30	2.4696564743592786e-29
786_M2B	ENSG00000287865	11.3981	1.25011	4.274197862633297e-30	2.5198772207158664e-29
786_M2B	RARRES2	11.3641	2.31228	6.3086615103933754e-30	3.700275800100318e-29
786_M2B	HOXA2	11.3638	2.46528	6.333396778303475e-30	3.7138095011914366e-29
786_M2B	GCNT1	11.3568	1.02939	6.86476042219372e-30	4.021173734729985e-29
786_M2B	ZNF736P9Y	11.3077	3.2851	1.2022287767643012e-29	6.992823275308984e-29
786_M2B	ZNF365	11.2536	0.893402	2.223526289134983e-29	1.2847998743966466e-28
786_M2B	ENSG00000229672	11.2505	1.50281	2.3033446869247703e-29	1.3297175564780318e-28
786_M2B	RPS10P7	11.2091	0.66841	3.6807811475717874e-29	2.111277931528667e-28
786_M2B	DENND3-AS1	11.1593	1.17382	6.449172980362665e-29	3.667685119706059e-28
786_M2B	HOXA10	11.1448	1.28916	7.595643621056563e-29	4.309274666534958e-28
786_M2B	HM13	11.0992	0.613105	1.2654155459501052e-28	7.127588181585663e-28
786_M2B	UGT1A7	11.0977	0.995055	1.2875179889816072e-28	7.251168961377139e-28
786_M2B	ENSG00000261305	11.0546	2.00073	2.0817544674504474e-28	1.166252070449119e-27
786_M2B	CAV2	11.0115	1.51857	3.3642461254478646e-28	1.8741680658476293e-27
786_M2B	GSN	10.9841	0.510503	4.5573395010729305e-28	2.528110432249242e-27
786_M2B	ENSG00000224814	10.9833	1.65815	4.597068350388253e-28	2.5498329736036875e-27
786_M2B	HRH1	10.9077	0.648284	1.0594340248432636e-27	5.820702656340536e-27
786_M2B	LINC01109	10.8694	2.13815	1.6125776008901369e-27	8.814267541923763e-27
786_M2B	DHCR24	10.8565	0.983658	1.85781874305062e-27	1.0136153859753603e-26
786_M2B	STX1A	10.8087	0.897269	3.130399468623597e-27	1.6963350138701398e-26
786_M2B	ENSG00000204876	10.8048	1.71864	3.265825642304998e-27	1.7688635954069207e-26
786_M2B	PLXNB2	10.7979	0.785225	3.5219848663204035e-27	1.9066826766011135e-26
786_M2B	LINC02649	10.7959	0.888559	3.600711545741936e-27	1.9483588763488135e-26
786_M2B	MIR193BHG	10.7913	1.08	3.7851607050480916e-27	2.046926266842627e-26
786_M2B	ENSG00000287560	10.743	1.75652	6.392773029458505e-27	3.435452711323139e-26
786_M2B	DOP1B	10.7302	0.638546	7.340452611894702e-27	3.935743277373046e-26
786_M2B	TTYH3	10.6766	0.707456	1.310432120887151e-26	6.964357869279715e-26
786_M2B	CYREN	10.6441	1.36113	1.858143975010816e-26	9.823815580278329e-26
786_M2B	LINC00501	10.5874	1.60674	3.411008615357258e-26	1.791921870248667e-25
786_M2B	ENSG00000254204	10.5461	2.49273	5.295376134701302e-26	2.767213155791425e-25
786_M2B	ANOS2P	10.5392	2.12196	5.699398135227288e-26	2.9738246152365913e-25
786_M2B	SLC15A4	10.5223	1.14958	6.819005427954018e-26	3.5480732851735605e-25
786_M2B	ENSG00000248525	10.4561	1.49294	1.3739992987413267e-25	7.085709153250635e-25
786_M2B	ENSG00000287161	10.3563	0.92944	3.9176439032817e-25	1.9909308666603578e-24
786_M2B	CDC42EP4	10.3242	0.771582	5.478310951341997e-25	2.772708812302675e-24
786_M2B	BCL10-AS1	10.2726	0.532588	9.364844522354058e-25	4.696710110122958e-24
786_M2B	MYH16	10.2565	0.838116	1.106698717044312e-24	5.536713612822629e-24
786_M2B	SLC4A2	10.2367	0.898416	1.357706537120036e-24	6.771266002731854e-24
786_M2B	RRAD	10.1813	1.62345	2.403488652133375e-24	1.1880845166107328e-23
786_M2B	LINC00824	10.1248	0.775407	4.2871099742426126e-24	2.099918248148244e-23
786_M2B	BCORP1	10.0797	1.92436	6.791168067896365e-24	3.3072544623461316e-23
786_M2B	GDNF-AS1	10.0682	0.633194	7.632803581031622e-24	3.7122728121583955e-23
786_M2B	ENSG00000285525	10.0591	1.97793	8.372055072744655e-24	4.066504716233404e-23
786_M2B	DDX3Y	9.96443	2.84793	2.181197662590992e-23	1.0436971283719672e-22
786_M2B	TXLNGY	9.9547	2.30934	2.4055489045107618e-23	1.1493263794491623e-22
786_M2B	FN1	9.94764	0.821067	2.582441041442475e-23	1.2323933518224517e-22
786_M2B	DPP9	9.94379	0.723814	2.684307766939371e-23	1.2801862921782753e-22
786_M2B	SYT13	9.91357	1.15275	3.634195651906359e-23	1.7256542837400498e-22
786_M2B	TBL1XR1	9.91044	0.528848	3.749889995393661e-23	1.7790786600240795e-22
786_M2B	AFAP1L2	9.90689	0.646419	3.8855557323524907e-23	1.8426610222822792e-22
786_M2B	BRI3	9.88823	0.992556	4.682329332725594e-23	2.214879009087191e-22
786_M2B	TRIP13	9.87504	0.91469	5.341383233486021e-23	2.5226270741202833e-22
786_M2B	TMEM245	9.83423	0.682494	8.017902824782344e-23	3.7605660982435204e-22
786_M2B	ENSG00000225750	9.81954	2.41282	9.276382384490942e-23	4.338424007543175e-22
786_M2B	SLC2A1-DT	9.80695	0.895614	1.0509464959303211e-22	4.904855835375397e-22
786_M2B	DDX60L	9.7981	0.88616	1.1472529184397187e-22	5.34539749575467e-22
786_M2B	NOP14-AS1	9.77362	0.978546	1.4613544794539633e-22	6.784849242753025e-22
786_M2B	ENSG00000251257	9.74321	1.39743	1.9723154977310061e-22	9.115510869591891e-22
786_M2B	ENSG00000272896	9.73793	1.05221	2.0774486431652984e-22	9.591492207099848e-22
786_M2B	ENSG00000225676	9.7235	0.909464	2.3941516765464616e-22	1.1030912589063806e-21
786_M2B	STARD4-AS1	9.65633	0.545694	4.6212087682271655e-22	2.1091961122242336e-21
786_M2B	LINC02855	9.64375	1.39382	5.224448952037906e-22	2.378938835300536e-21
786_M2B	GASAL1	9.62934	1.03444	6.011635592670193e-22	2.7326505420021723e-21
786_M2B	UBTD1	9.61562	0.724227	6.869341375840957e-22	3.1168250842215142e-21
786_M2B	RNASET2	9.55909	1.08432	1.187936890574691e-21	5.341235706530437e-21
786_M2B	ENSG00000287733	9.54298	1.37866	1.387910378192755e-21	6.2284602858347026e-21
786_M2B	PCAT5	9.50629	1.84356	1.975858105567841e-21	8.814760250226115e-21
786_M2B	DHRS9	9.49877	1.34545	2.1239193007009298e-21	9.464905926747984e-21
786_M2B	TMCO4	9.49754	0.669835	2.1491518218516133e-21	9.576396027877824e-21
786_M2B	LINC02599	9.4911	1.62472	2.2861491573551445e-21	1.0176698618811022e-20
786_M2B	RBKS	9.47025	0.700017	2.791751328272684e-21	1.2389123970792001e-20
786_M2B	VCAM1	9.46754	1.79369	2.8651773618211843e-21	1.2708663472326407e-20
786_M2B	STK40	9.43873	0.629482	3.773157826505573e-21	1.6686397644846983e-20
786_M2B	NBN	9.43138	0.874961	4.0473844519160144e-21	1.787614792603807e-20
786_M2B	CD70	9.41232	1.64224	4.853035562468168e-21	2.1364825982836232e-20
786_M2B	ENSG00000227482	9.41095	0.986472	4.9169304516086085e-21	2.1639721674504277e-20
786_M2B	ECE1-AS1	9.40588	1.77645	5.159735995876438e-21	2.2692686417280083e-20
786_M2B	ENSG00000287235	9.39444	1.90462	5.7521150017687685e-21	2.525327047717515e-20
786_M2B	TBX15	9.34806	0.877263	8.927451323606154e-21	3.8926230261692844e-20
786_M2B	RUNX3	9.32898	0.685527	1.0689671702219217e-20	4.650116406727764e-20
786_M2B	GNG11	9.31448	1.58025	1.2255147640596438e-20	5.3207597399291477e-20
786_M2B	GLUD1P2	9.30783	1.62389	1.3047513885409328e-20	5.658732593724384e-20
786_M2B	LINC00881	9.30507	0.686065	1.3390405838563457e-20	5.805755827939269e-20
786_M2B	ENSG00000287175	9.28405	1.5309	1.6316341157559972e-20	7.057259556790597e-20
786_M2B	VIM	9.282	0.939437	1.6631793419066282e-20	7.192309504669928e-20
786_M2B	MIR1302-7	9.27709	2.60454	1.7416654735538142e-20	7.52953260426427e-20
786_M2B	LINC02977	9.24268	1.6938	2.4038669865706687e-20	1.0338362434019078e-19
786_M2B	LINC02213	9.20618	1.43423	3.3794472086506525e-20	1.4457566211477135e-19
786_M2B	COL8A1	9.19551	0.582612	3.7323103635352784e-20	1.5941212105876386e-19
786_M2B	LINC01349	9.16609	1.91696	4.904876248803754e-20	2.086369149181928e-19
786_M2B	SPIN1	9.15572	0.850585	5.399800437995803e-20	2.2927483937794697e-19
786_M2B	PGS1	9.14025	0.786054	6.230677039307883e-20	2.638770819621999e-19
786_M2B	CCN4	9.09662	0.841582	9.318810315466889e-20	3.919528967572328e-19
786_M2B	ENSG00000285955	9.07691	1.36199	1.1170331502803518e-19	4.68550234719773e-19
786_M2B	ENSG00000234428	9.06338	1.48862	1.2646845729669234e-19	5.289950273115576e-19
786_M2B	LINC01135	9.0514	0.529958	1.4114774909312644e-19	5.895684640715044e-19
786_M2B	FLNC	9.04927	0.865065	1.4392291053204956e-19	6.009356157883448e-19
786_M2B	LAMB1	9.01371	0.637815	1.9920724925271118e-19	8.286739820500331e-19
786_M2B	TPM1	8.98974	0.879649	2.478227357315854e-19	1.027370476967383e-18
786_M2B	BIN1	8.98199	0.571143	2.6591464151117354e-19	1.1010447312585462e-18
786_M2B	KLF6	8.96525	0.843822	3.0957112889126717e-19	1.2783749203965444e-18
786_M2B	JPT2	8.95407	1.0505	3.4260223247411374e-19	1.412819426712271e-18
786_M2B	COBLL1	8.94242	0.642322	3.8074389020897337e-19	1.5679381315109032e-18
786_M2B	ENSG00000287023	8.94041	1.00517	3.877221219603809e-19	1.596087033550717e-18
786_M2B	SYTL3	8.90988	0.6569	5.108637785148386e-19	2.0927953891949394e-18
786_M2B	ENSG00000284523	8.88847	0.700257	6.195600541268312e-19	2.529271461948143e-18
786_M2B	AGXT2	8.86288	1.12675	7.7971165100029825e-19	3.1709077658163683e-18
786_M2B	TENT4B	8.83411	0.714135	1.0089653527542497e-18	4.0842815157761216e-18
786_M2B	MIR34AHG	8.82079	0.856278	1.1365541976806376e-18	4.591198333921621e-18
786_M2B	ENSG00000258114	8.76239	0.960865	1.9115087857639014e-18	7.64295785496476e-18
786_M2B	F3	8.73576	1.1831	2.420240728184612e-18	9.645149045660658e-18
786_M2B	SVIL-AS1	8.73451	0.744834	2.44708074896352e-18	9.751242709970863e-18
786_M2B	ENSG00000255491	8.7202	1.06591	2.777177063886718e-18	1.1046932807021943e-17
786_M2B	LINC00278	8.70362	1.68789	3.2145167719529686e-18	1.2747998474845155e-17
786_M2B	B4GALT5	8.66353	0.58653	4.573655186137642e-18	1.8040394278407396e-17
786_M2B	GTF2I	8.6397	0.699845	5.636051816001377e-18	2.2141066123563935e-17
786_M2B	BASP1	8.63044	0.732783	6.1114425921711196e-18	2.3981229924129032e-17
786_M2B	AGPAT4	8.62232	0.653683	6.560915616057374e-18	2.569083765713068e-17
786_M2B	CERNA2	8.61961	2.86209	6.718437871634558e-18	2.6296137584424312e-17
786_M2B	PBX3-DT	8.60945	1.2739	7.341140973433484e-18	2.866565187861974e-17
786_M2B	LITAF	8.5863	0.664632	8.981518581343233e-18	3.4927606967426106e-17
786_M2B	TLE1-DT	8.57318	0.78113	1.0066861174336133e-17	3.9083725198425634e-17
786_M2B	RABGEF1	8.55576	0.813643	1.170938046656064e-17	4.534646250329695e-17
786_M2B	FAM83F	8.54131	0.827785	1.3271103716007046e-17	5.1305600374248616e-17
786_M2B	INSIG1	8.53734	1.0472	1.3734976156669855e-17	5.3053036466224515e-17
786_M2B	LINC02970	8.51703	1.53936	1.636966791045543e-17	6.303922591134641e-17
786_M2B	FOXK1	8.50681	0.541251	1.787790269979704e-17	6.872308840044079e-17
786_M2B	LINC00840	8.49556	0.751292	1.969742221399337e-17	7.560684790064288e-17
786_M2B	MAF	8.47416	1.22099	2.3677843710035392e-17	9.055104199322859e-17
786_M2B	ENSG00000225528	8.4634	1.83755	2.5969319730392742e-17	9.913623156578755e-17
786_M2B	TTTY10	8.45765	2.13691	2.728278539167306e-17	1.0407032454949964e-16
786_M2B	PEX26	8.45209	1.09797	2.861295537821534e-17	1.0900475356953514e-16
786_M2B	CALU	8.44395	0.918903	3.06781125113127e-17	1.1672303812176557e-16
786_M2B	MYO1B	8.43266	0.503974	3.379057842163275e-17	1.283140744854764e-16
786_M2B	ZNF462	8.43172	0.613501	3.406233294714477e-17	1.2929110687171457e-16
786_M2B	GPRIN2	8.41438	0.988393	3.949657393652435e-17	1.494231898456679e-16
786_M2B	ENSG00000227200	8.41124	1.82564	4.0570353212291764e-17	1.5344654912933295e-16
786_M2B	PKIA	8.41034	0.839741	4.08816480865557e-17	1.5459778035506335e-16
786_M2B	APBB1IP	8.37188	0.681709	5.67065664695321e-17	2.1316099895626858e-16
786_M2B	PSMB7	8.35181	0.778515	6.722290290938667e-17	2.518661663985116e-16
786_M2B	IFIT3	8.33611	0.880251	7.677360396086668e-17	2.8704865256121984e-16
786_M2B	RAB11FIP5	8.29783	0.801186	1.0602803209347191e-16	3.9418621228862826e-16
786_M2B	SALL1	8.28766	1.34743	1.1549639495688521e-16	4.2888793362758617e-16
786_M2B	BCAR1	8.28289	0.567954	1.2022676873699314e-16	4.461944150054803e-16
786_M2B	LINC00484	8.28252	0.823896	1.2059398106405383e-16	4.474829446754308e-16
786_M2B	ENO1	8.27036	0.803032	1.3355560943021696e-16	4.945528928341985e-16
786_M2B	HLCS-IT1	8.24378	3.01488	1.6685740057565422e-16	6.149651236714919e-16
786_M2B	NCBP3	8.22765	1.01784	1.9091810751352586e-16	7.0207986464585735e-16
786_M2B	PISD	8.18915	0.705458	2.6307556421590326e-16	9.611847150895857e-16
786_M2B	LINC02130	8.1821	1.61369	2.789409132632459e-16	1.0181525529349013e-15
786_M2B	XGY2	8.16909	1.8376	3.107267665388802e-16	1.1314939174787959e-15
786_M2B	ZEB2	8.15469	0.528706	3.5008787036811605e-16	1.2716142616734643e-15
786_M2B	CHST3	8.14656	0.736084	3.744330145772882e-16	1.3581665192448069e-15
786_M2B	ENSG00000254380	8.1462	1.47733	3.7552956583608507e-16	1.362033487771217e-15
786_M2B	SH3GL1	8.10988	0.68704	5.066941227240476e-16	1.8287129612094353e-15
786_M2B	TMEM243	8.09281	1.00351	5.830451349773727e-16	2.096486431617343e-15
786_M2B	LINC00963	8.08539	0.738679	6.196429440233127e-16	2.226113585302653e-15
786_M2B	ENSG00000249319	8.06875	0.705161	7.102117672564422e-16	2.5469859832317106e-15
786_M2B	PKIA-AS1	8.06676	0.558253	7.218908271803553e-16	2.588246958049961e-15
786_M2B	IRAK2	8.04793	0.665389	8.420847973128903e-16	3.0085705225501536e-15
786_M2B	ENSG00000285635	8.02619	0.821648	1.005495543965141e-15	3.579810765987545e-15
786_M2B	FAM170B-AS1	8.02204	1.39017	1.0400481252539934e-15	3.700468880828097e-15
786_M2B	PSD2-AS1	7.99016	1.31197	1.3476817965221423e-15	4.772234645173774e-15
786_M2B	KLF7	7.97579	0.617707	1.5141452392290674e-15	5.353212895608912e-15
786_M2B	ENSG00000286657	7.94251	1.58053	1.9813284853805982e-15	6.97074614522901e-15
786_M2B	PUDPP1	7.93651	2.13667	2.079514322695214e-15	7.310432280444462e-15
786_M2B	EGLN3	7.9356	1.088	2.094818658431245e-15	7.36191831961538e-15
786_M2B	MIR6888	7.90572	2.5931	2.6639628227621356e-15	9.31303737522709e-15
786_M2B	ENSG00000251131	7.90178	1.15565	2.74954694170965e-15	9.606975035253741e-15
786_M2B	NUAK1	7.89001	0.666399	3.021506743505246e-15	1.0540731991817835e-14
786_M2B	ENSG00000287600	7.84974	1.23216	4.169098310944447e-15	1.4468538199742467e-14
786_M2B	ENSG00000243243	7.84489	0.675759	4.333379650744224e-15	1.5030496599128816e-14
786_M2B	ENSG00000244468	7.83119	0.979133	4.832785361935036e-15	1.674321934211622e-14
786_M2B	TRAF2	7.82713	0.847949	4.991189057899291e-15	1.727995802853293e-14
786_M2B	ZNF83	7.82711	0.739619	4.992087830246254e-15	1.7281731341101828e-14
786_M2B	ANXA2R-AS1	7.81965	0.848759	5.296907408256292e-15	1.8314272435692637e-14
786_M2B	ZBED10P	7.81746	1.36667	5.389824226501923e-15	1.8629772836709057e-14
786_M2B	KRBA1	7.7758	1.00514	7.497027292120603e-15	2.5730239683828013e-14
786_M2B	LINC01504	7.77484	0.941042	7.554295495984939e-15	2.592081774836923e-14
786_M2B	ENSG00000233942	7.76994	2.24909	7.852388877501056e-15	2.6931254097242975e-14
786_M2B	ADAMTS1	7.74232	1.03086	9.761814646908439e-15	3.335460758213763e-14
786_M2B	ENSG00000232806	7.74151	2.19785	9.824647906507887e-15	3.356416852425046e-14
786_M2B	MIR6509	7.73684	2.53034	1.019151765062635e-14	3.478827121393461e-14
786_M2B	RPS4Y1	7.71445	2.12473	1.215087507926283e-14	4.131870550646718e-14
786_M2B	DGKD	7.6879	0.517937	1.4957466862268453e-14	5.066973657229472e-14
786_M2B	IFFO2	7.66881	0.571513	1.7359339979349187e-14	5.867291548474973e-14
786_M2B	ENSG00000224611	7.65656	2.98602	1.9098131712900612e-14	6.440865090200171e-14
786_M2B	ENSG00000247311	7.62432	1.52001	2.4531469203463366e-14	8.235985748047711e-14
786_M2B	MLXIPL	7.58691	0.830339	3.276310028177319e-14	1.0935546970262448e-13
786_M2B	LASTR	7.58247	0.838414	3.3904176677937664e-14	1.130881237457197e-13
786_M2B	GTF3C1	7.57402	0.726986	3.618446211264703e-14	1.2055015747879858e-13
786_M2B	MAPKAPK2	7.56435	0.705727	3.897988923949604e-14	1.2973756166921604e-13
786_M2B	TAF12	7.5637	0.656059	3.9177200802821897e-14	1.3036516107859737e-13
786_M2B	LRP12	7.55567	0.736554	4.1670298243856246e-14	1.3843444700080533e-13
786_M2B	GTF2IP7	7.55498	1.38442	4.1892919005851325e-14	1.3914300424038555e-13
786_M2B	ROR1-AS1	7.52515	0.902752	5.2658972067667285e-14	1.7417667987993e-13
786_M2B	HOTAIRM1	7.50592	1.27127	6.099701022481983e-14	2.0121991876555457e-13
786_M2B	LRRC61	7.49516	1.22108	6.621816563187171e-14	2.180736141980447e-13
786_M2B	PHF19	7.48454	0.724308	7.179634971054436e-14	2.3616495108967465e-13
786_M2B	ZP3	7.48033	0.849609	7.4138417545871e-14	2.437620132974707e-13
786_M2B	C10orf99	7.4636	1.74502	8.418772433845572e-14	2.7603200618078485e-13
786_M2B	SLC23A4P	7.45207	0.772447	9.18878511796997e-14	3.007715825772188e-13
786_M2B	XGY1	7.44968	2.63163	9.35641990885469e-14	3.061242011455341e-13
786_M2B	ENSG00000275103	7.44448	1.9506	9.732462212116912e-14	3.1817144837652554e-13
786_M2B	AKR1B15	7.43952	1.11936	1.0105522642689751e-13	3.29981371166524e-13
786_M2B	CNKSR3	7.40984	0.540844	1.2645531601762316e-13	4.1100046222347225e-13
786_M2B	ENSG00000227496	7.37904	0.799216	1.5943859681531806e-13	5.163246584009859e-13
786_M2B	AMPD2	7.37648	0.93317	1.6252659741656724e-13	5.261342551850149e-13
786_M2B	PROSER2-AS1	7.35628	0.846712	1.8911027880989757e-13	6.098949736311702e-13
786_M2B	ENSG00000289513	7.32349	1.13554	2.416072223893699e-13	7.749528256664637e-13
786_M2B	EGOT	7.31412	2.30232	2.5906596290952147e-13	8.299393004538205e-13
786_M2B	ENSG00000288683	7.30159	0.841349	2.8439718848015457e-13	9.092655873699342e-13
786_M2B	ENSG00000289634	7.29841	1.52174	2.911825134026627e-13	9.304935985832337e-13
786_M2B	ATP10A	7.2698	0.51581	3.6002369149709547e-13	1.1457302927156286e-12
786_M2B	HS3ST3A1	7.25351	0.772558	4.0610803304637916e-13	1.2897254901876413e-12
786_M2B	STEAP3	7.25141	0.789702	4.1247160997129724e-13	1.3094699471223417e-12
786_M2B	ENSG00000233817	7.24184	1.46764	4.42620767548835e-13	1.4027934236522201e-12
786_M2B	ENSG00000289994	7.22141	1.85631	5.14496135193555e-13	1.6266664936324658e-12
786_M2B	UBE2D2	7.21346	0.659514	5.454907135421359e-13	1.7228334750699208e-12
786_M2B	TM4SF18	7.20901	1.53651	5.635989396168609e-13	1.7783917415663032e-12
786_M2B	ENSG00000285820	7.20509	1.27755	5.800360364838687e-13	1.8292248199102593e-12
786_M2B	ZNF655	7.2006	1.01841	5.994628165061177e-13	1.889941758796814e-12
786_M2B	ENSG00000235837	7.18957	1.23549	6.499332782657707e-13	2.045183158875874e-12
786_M2B	LINC01589	7.1891	1.31391	6.522022546612781e-13	2.051745408267335e-12
786_M2B	ENSG00000248624	7.17417	1.91024	7.274690430554641e-13	2.2819415547879298e-12
786_M2B	SDHAP3	7.15596	1.17079	8.308828869137482e-13	2.6003115395425993e-12
786_M2B	ENSG00000286076	7.14049	0.837931	9.299601108343063e-13	2.9022545699796505e-12
786_M2B	RFX8	7.12096	0.764588	1.0718132271553783e-12	3.3358731643837607e-12
786_M2B	MCM7	7.10452	0.86743	1.2074176748404816e-12	3.746447429998513e-12
786_M2B	AMZ1	7.08271	0.71631	1.4135773633305782e-12	4.374897168920515e-12
786_M2B	ENSG00000250803	7.07702	1.32021	1.4729238658860444e-12	4.5557308944445485e-12
786_M2B	ENSG00000286610	7.06741	1.73175	1.5785326954877319e-12	4.8759678494074865e-12
786_M2B	AGAP3	7.05918	0.525164	1.674864716124774e-12	5.167103857502874e-12
786_M2B	MSC	7.05538	1.45934	1.7213082141875557e-12	5.307822115013717e-12
786_M2B	SULT1C4	6.96467	1.86027	3.2917792923712233e-12	1.0002874187380908e-11
786_M2B	ARHGEF16	6.9565	0.822653	3.4883961174863216e-12	1.0584514512579306e-11
786_M2B	LINC01567	6.94216	1.31933	3.8615453646284666e-12	1.1683422243576085e-11
786_M2B	BACH1	6.92448	0.791596	4.375653141326419e-12	1.320226424621306e-11
786_M2B	WNT7B	6.89288	0.52309	5.467210072940906e-12	1.641264393774484e-11
786_M2B	CROCC	6.86811	0.698183	6.5059215124042e-12	1.9456400236373147e-11
786_M2B	LINC02246	6.85369	0.857015	7.19669242155008e-12	2.1460467675948365e-11
786_M2B	RAB2A	6.82792	0.663937	8.61563100811055e-12	2.5602924743990308e-11
786_M2B	CLDN4	6.81872	1.0967	9.185367829400003e-12	2.7257952484643646e-11
786_M2B	SEPTIN10	6.81366	0.702099	9.514622155496293e-12	2.821817023242784e-11
786_M2B	ZDHHC7	6.81045	0.757726	9.72910790206439e-12	2.8842804898520598e-11
786_M2B	TMEM51-AS1	6.80658	0.804353	9.994891000131168e-12	2.961306892781921e-11
786_M2B	ENSG00000285417	6.80005	1.16814	1.0458180615048928e-11	3.0975448693280604e-11
786_M2B	ENSG00000287625	6.78573	0.688115	1.1549723946854137e-11	3.412928539679166e-11
786_M2B	MIR7854	6.76929	2.70745	1.2941622400308292e-11	3.8146513551010916e-11
786_M2B	SEMA4B	6.72445	0.630657	1.7626252069546444e-11	5.15841336096585e-11
786_M2B	ENSG00000285108	6.69758	0.815334	2.119043430078555e-11	6.173604143701002e-11
786_M2B	KDM5D	6.69639	2.41635	2.1363029307170607e-11	6.221455202959867e-11
786_M2B	ENSG00000287815	6.6963	1.08979	2.1375892700173083e-11	6.224795851054832e-11
786_M2B	SPATA31D5P	6.67255	2.74665	2.514020104561663e-11	7.294378426436507e-11
786_M2B	VIM-AS1	6.66809	0.964801	2.591468692417829e-11	7.514704505625703e-11
786_M2B	LINC03009	6.64502	0.821785	3.0318196139353454e-11	8.77341754551062e-11
786_M2B	ENSG00000270866	6.64316	2.21269	3.0702798159320706e-11	8.88183832347995e-11
786_M2B	PARP12	6.61239	0.866727	3.781685997229851e-11	1.0905247641885939e-10
786_M2B	RHEX	6.59231	0.946797	4.330387028809786e-11	1.2455047894068316e-10
786_M2B	FGGY-DT	6.57331	0.543418	4.920937959303753e-11	1.4118563240189551e-10
786_M2B	RNA5SP180	6.56988	2.76445	5.035500055630687e-11	1.4439837427006125e-10
786_M2B	ETS2	6.55834	0.937574	5.4409261468409125e-11	1.5575465474845992e-10
786_M2B	ENSG00000253190	6.54882	0.990879	5.799500829721582e-11	1.6578584570211204e-10
786_M2B	ENSG00000236892	6.51744	1.25696	7.151860866304095e-11	2.0333953948676603e-10
786_M2B	ABCB8	6.48759	0.806399	8.722091419075255e-11	2.4694732044406484e-10
786_M2B	ENSG00000283973	6.4419	1.31427	1.1798862206226754e-10	3.316232451851963e-10
786_M2B	LINC02028	6.42089	0.746564	1.3547548940112387e-10	3.7946038651504567e-10
786_M2B	ENSG00000255317	6.41791	1.57336	1.3815969887838716e-10	3.8678486430316087e-10
786_M2B	ENSG00000274834	6.4178	1.95869	1.3825442921022036e-10	3.8700159741231683e-10
786_M2B	ENSG00000284633	6.40766	0.858062	1.4777522461041404e-10	4.130573459693116e-10
786_M2B	INSYN2A	6.38708	0.950854	1.6907861294643726e-10	4.710430903211456e-10
786_M2B	ENSG00000289123	6.35194	1.37874	2.1262320209113143e-10	5.885778868536298e-10
786_M2B	ARL2BPP3	6.34412	2.32347	2.2370717403311137e-10	6.187238877953648e-10
786_M2B	ENSG00000286153	6.32494	0.707611	2.5332867147734645e-10	6.991796263159804e-10
786_M2B	HK2	6.30536	0.522831	2.8751892948945626e-10	7.913939946900401e-10
786_M2B	HOXA5	6.30256	1.3699	2.9277080642071443e-10	8.054530259596589e-10
786_M2B	ENSG00000231794	6.29088	2.78686	3.156736795730033e-10	8.667551602377277e-10
786_M2B	ENSG00000287263	6.27794	0.986218	3.430910835598956e-10	9.402700859196114e-10
786_M2B	C9orf92	6.27709	0.537947	3.449590102202074e-10	9.451910707835619e-10
786_M2B	SPATA4	6.27213	1.36011	3.561426904336228e-10	9.745204503932882e-10
786_M2B	STRA8	6.26448	1.07505	3.74082627197997e-10	1.02229585741877e-09
786_M2B	PDIA5	6.26049	0.572929	3.837776077525718e-10	1.047957594196584e-09
786_M2B	ST7-AS2	6.25017	0.875691	4.1000600203303813e-10	1.1179390294516347e-09
786_M2B	TMEM51-AS2	6.23432	1.64331	4.5375130855285517e-10	1.2342057678366965e-09
786_M2B	MTAP	6.22519	0.613505	4.809721283845973e-10	1.305783686862319e-09
786_M2B	AP4M1	6.22351	0.863869	4.861649555278709e-10	1.3192406981383307e-09
786_M2B	LINC01348	6.19296	0.844428	5.904654646409597e-10	1.5947273317033837e-09
786_M2B	ENSG00000278987	6.1899	1.75567	6.020285878318263e-10	1.6251609231090892e-09
786_M2B	ENSG00000232465	6.18778	1.3639	6.101760928028684e-10	1.64675716298491e-09
786_M2B	FPR1	6.18129	0.936036	6.358161341447373e-10	1.715023295105263e-09
786_M2B	ENSG00000235978	6.17493	0.684351	6.619342036329775e-10	1.7840737027561277e-09
786_M2B	ENSG00000267737	6.16644	0.609349	6.984392910569496e-10	1.880309944959171e-09
786_M2B	LRRN4	6.14654	1.25361	7.919065510661007e-10	2.1246458784109165e-09
786_M2B	ENSG00000217825	6.13181	2.37521	8.688526458960081e-10	2.3263416414581626e-09
786_M2B	ENSG00000272235	6.12674	2.06095	8.969990121663221e-10	2.400121110484441e-09
786_M2B	KLHL30-AS1	6.11296	1.92702	9.780024625556844e-10	2.60999152883324e-09
786_M2B	APOL1	6.10722	1.26547	1.0137936293132642e-09	2.702925691321493e-09
786_M2B	JCAD	6.08597	0.942717	1.1578739449276839e-09	3.076424140136517e-09
786_M2B	ENSG00000229569	6.08231	2.06982	1.1846214673878525e-09	3.145995444994733e-09
786_M2B	TPST2	6.07227	0.668089	1.2611424500532998e-09	3.3444953129808994e-09
786_M2B	ENSG00000287636	6.07076	1.038	1.2730562395654212e-09	3.3750371965849326e-09
786_M2B	XXYLT1-AS1	6.06967	2.19181	1.2817714296904948e-09	3.3971350210898306e-09
786_M2B	EIF1AY	6.06413	2.67837	1.3266689153427546e-09	3.513212920821774e-09
786_M2B	ACKR3	6.039	1.26244	1.550752011999718e-09	4.092798833960646e-09
786_M2B	ENSG00000253660	6.00875	1.32222	1.8696056204089768e-09	4.9154662941662966e-09
786_M2B	ENSG00000286451	6.00215	1.29608	1.9472408302947982e-09	5.112665094212677e-09
786_M2B	ASTN2-AS1	5.99662	1.10951	2.0146394117273674e-09	5.286211382831534e-09
786_M2B	ENSG00000240687	5.99209	0.556312	2.071597040614421e-09	5.4327927082600046e-09
786_M2B	ENSG00000236717	5.97541	1.48002	2.295116067124148e-09	5.999968358391449e-09
786_M2B	LINC02100	5.96595	1.08971	2.4321640288129246e-09	6.34859140959366e-09
786_M2B	GASK1B	5.96582	0.890224	2.434046317634637e-09	6.353133738683681e-09
786_M2B	LINC01127	5.96382	1.07491	2.4641127584340474e-09	6.428232769945295e-09
786_M2B	ENSG00000289828	5.96068	0.714984	2.511961582363501e-09	6.550382320411962e-09
786_M2B	NSMCE1	5.95672	0.757608	2.573439744515937e-09	6.708349692030873e-09
786_M2B	DAB2	5.94163	0.709071	2.822044869874802e-09	7.340994876796399e-09
786_M2B	KLHDC7A	5.898	1.73938	3.67932044950663e-09	9.510708298100225e-09
786_M2B	UCHL1	5.86468	1.28063	4.500018705604946e-09	1.1582580243697087e-08
786_M2B	ENSG00000245748	5.82787	0.930415	5.613824213264072e-09	1.437656099433944e-08
786_M2B	IWS1	5.82627	0.807866	5.668108165747176e-09	1.4510590600577978e-08
786_M2B	OLFML2A	5.82354	0.723361	5.761516714800666e-09	1.4739591774070305e-08
786_M2B	TNPO3	5.81929	0.693179	5.9097467785105855e-09	1.5110159535607333e-08
786_M2B	SCG5	5.76597	0.786956	8.118999932133351e-09	2.0603281544301164e-08
786_M2B	ENSG00000271119	5.7597	1.19039	8.426333526245704e-09	2.1363787592828245e-08
786_M2B	ENSG00000284691	5.74546	1.04544	9.16712726369936e-09	2.3189361820344232e-08
786_M2B	ENSG00000273184	5.72252	0.732387	1.0495696021037164e-08	2.646627482184486e-08
786_M2B	CDA	5.70863	0.889192	1.1388669956250695e-08	2.865015356840603e-08
786_M2B	PLIN2	5.68316	1.26722	1.3223142877307894e-08	3.314014045705386e-08
786_M2B	ZNF706	5.67705	0.7446	1.3703802443846255e-08	3.430823722095485e-08
786_M2B	ENSG00000226334	5.65988	1.19698	1.5147499357813008e-08	3.784208473262858e-08
786_M2B	SLC16A3	5.63718	0.636366	1.728536671400245e-08	4.302909985612748e-08
786_M2B	ENPEP	5.63081	0.806991	1.793650020278418e-08	4.4610246345795244e-08
786_M2B	PLIN3	5.59771	0.892183	2.172079037565829e-08	5.373227393394088e-08
786_M2B	LINC00279	5.58901	1.3389	2.2836233294707897e-08	5.643541435451693e-08
786_M2B	MCM4	5.58601	0.887981	2.3234267614646613e-08	5.739687064045928e-08
786_M2B	CREB3L2-AS1	5.56997	1.43407	2.5478044597047656e-08	6.280098482415022e-08
786_M2B	ADHFE1	5.55942	0.707712	2.706672639656052e-08	6.663977697349018e-08
786_M2B	ZYX	5.55899	0.863918	2.7133335893990776e-08	6.679273798120983e-08
786_M2B	GLIS3-AS2	5.55743	1.143	2.737716424764575e-08	6.738553679762434e-08
786_M2B	ZFY-AS1	5.55154	1.84497	2.8315638343143367e-08	6.963796499992118e-08
786_M2B	ENSG00000289612	5.53355	1.80416	3.138148852071378e-08	7.701695354671884e-08
786_M2B	DPP4-DT	5.52617	1.46037	3.2729616845574376e-08	8.023745616901996e-08
786_M2B	OTULIN	5.51701	0.75439	3.4482613072805404e-08	8.439150928082545e-08
786_M2B	MMP2	5.48205	0.51443	4.20416265379323e-08	1.0244810618144563e-07
786_M2B	ENSG00000280042	5.46647	1.92834	4.590979438644701e-08	1.1162469504761516e-07
786_M2B	ENSG00000279030	5.45077	2.22463	5.0152036014536094e-08	1.2170096738130871e-07
786_M2B	ENSG00000288755	5.44742	0.778111	5.1106057854076605e-08	1.2396893230734393e-07
786_M2B	ENSG00000284914	5.43077	2.30985	5.611138946043218e-08	1.3572016324287622e-07
786_M2B	LINC01638	5.4303	1.69621	5.625901512429006e-08	1.3605515147389977e-07
786_M2B	ENSG00000274864	5.42801	2.01215	5.698601481834883e-08	1.3777604123460618e-07
786_M2B	DUSP5	5.42299	0.816844	5.8610753397814535e-08	1.4165057527314827e-07
786_M2B	NCOA4	5.42274	0.844444	5.869312732037491e-08	1.4183432162079354e-07
786_M2B	SNORD123	5.41858	1.97108	6.007510398480934e-08	1.4510333344561492e-07
786_M2B	HMOX2	5.39469	0.736334	6.864031671252829e-08	1.6524684970114646e-07
786_M2B	ST8SIA5	5.39223	0.690284	6.95901951226656e-08	1.674614739559634e-07
786_M2B	CSF1	5.38697	0.925812	7.165461688233122e-08	1.7225312159711242e-07
786_M2B	YWHAG	5.37934	0.662885	7.47604035746148e-08	1.7962264750936362e-07
786_M2B	LINC02577	5.37304	0.734238	7.741866419567472e-08	1.858496913242675e-07
786_M2B	MAEA	5.35307	0.74255	8.647357647747826e-08	2.0698654548386483e-07
786_M2B	GEM	5.3525	1.03089	8.67473150124972e-08	2.0759731625441356e-07
786_M2B	MTHFR	5.34822	0.785858	8.882302430436483e-08	2.1246239296687716e-07
786_M2B	ZNF395	5.34371	0.71766	9.106146797118738e-08	2.177118555601852e-07
786_M2B	PDZK1IP1	5.33522	1.21556	9.542800272784511e-08	2.278103428179123e-07
786_M2B	ENSG00000272382	5.32702	2.5702	9.98400776987519e-08	2.3805163803004238e-07
786_M2B	ENSG00000223726	5.3245	1.639	1.01231317826494e-07	2.4121347909344636e-07
786_M2B	SVIL2P	5.32405	0.771221	1.0148015662859014e-07	2.417806375100059e-07
786_M2B	INSIG1-DT	5.32182	0.959594	1.0273378126226668e-07	2.446718617919607e-07
786_M2B	VXN	5.32011	0.841739	1.0370542856150094e-07	2.468850785063348e-07
786_M2B	ENSG00000278847	5.31462	2.17286	1.0688051970301792e-07	2.5424074246265397e-07
786_M2B	ENSG00000287269	5.31422	1.15889	1.0711475174873375e-07	2.547843624197335e-07
786_M2B	CLEC4OP	5.3047	1.52829	1.1286077345584131e-07	2.6818080887194866e-07
786_M2B	ST3GAL1-DT	5.30148	0.904444	1.1486799244886175e-07	2.727908882028586e-07
786_M2B	ENSG00000273413	5.29867	1.39441	1.1664698044312221e-07	2.76927402033361e-07
786_M2B	ENSG00000261103	5.29711	1.38387	1.1764812986469231e-07	2.7921523033025083e-07
786_M2B	GPRACR	5.29254	1.77174	1.2062650925244655e-07	2.8605605360915956e-07
786_M2B	PTPRD-AS1	5.29225	1.60602	1.2081784532256924e-07	2.8649459465288183e-07
786_M2B	HMGXB3	5.28734	0.653708	1.241087201331708e-07	2.9416938417957764e-07
786_M2B	ENSG00000284430	5.28214	0.975273	1.2768314643354348e-07	3.0229321317894375e-07
786_M2B	ENSG00000274396	5.28177	2.03081	1.2794295275091528e-07	3.0289227100627086e-07
786_M2B	ENSG00000225111	5.28039	2.23032	1.289113049643994e-07	3.0510396525694526e-07
786_M2B	ADGRA3	5.26989	0.643794	1.3650267126968628e-07	3.2263073157470934e-07
786_M2B	MTHFD2L	5.25022	0.616704	1.519178538885057e-07	3.5788794730144574e-07
786_M2B	ENSG00000277694	5.23365	2.04966	1.6619697947340266e-07	3.906004712615887e-07
786_M2B	ENSG00000233393	5.23317	2.05843	1.6662838289717734e-07	3.915731962679358e-07
786_M2B	ENSG00000260788	5.22851	1.01192	1.7088440482473816e-07	4.0130053065581467e-07
786_M2B	ZNF250	5.22441	0.819708	1.7471481828750978e-07	4.101449625268543e-07
786_M2B	HS1BP3	5.21201	0.679376	1.868050152454234e-07	4.378830228377673e-07
786_M2B	ENSG00000224326	5.2024	1.33711	1.9672765440358272e-07	4.6056276276532095e-07
786_M2B	BCL2L15	5.20208	1.68522	1.970677881766253e-07	4.613107413459111e-07
786_M2B	ZC3HAV1	5.19466	0.50506	2.0509021846940167e-07	4.795127507396617e-07
786_M2B	PABPC1	5.19054	0.682414	2.096872057697579e-07	4.898764747670777e-07
786_M2B	ENSG00000235204	5.18614	1.26376	2.147029921883736e-07	5.012277790482209e-07
786_M2B	PTPDC1	5.17539	0.805751	2.2743320796672893e-07	5.301714983502233e-07
786_M2B	ARHGAP11A-SCG5	5.16167	0.655111	2.4476239825468284e-07	5.69498687226702e-07
786_M2B	ITGB1	5.156	0.575324	2.5227499620274934e-07	5.863986887245937e-07
786_M2B	RAC2	5.15593	0.869773	2.5237689013163727e-07	5.866050353657573e-07
786_M2B	ENSG00000272426	5.14217	1.03421	2.7157876997284533e-07	6.302533477162595e-07
786_M2B	ENSG00000287201	5.13613	2.05545	2.8044788748612847e-07	6.501946407693232e-07
786_M2B	AP1S3	5.1028	0.579739	3.3467159235542283e-07	7.723530658052414e-07
786_M2B	CCL26	5.06886	1.09662	4.0019553954550956e-07	9.189081556713687e-07
786_M2B	ENSG00000261692	5.06205	1.89952	4.147624972842888e-07	9.512323502586269e-07
786_M2B	ENSG00000289993	5.05507	1.18594	4.3022541652662797e-07	9.857853247521617e-07
786_M2B	RN7SKP249	5.05415	1.80605	4.323014634928231e-07	9.903391866210684e-07
786_M2B	RAB42	5.04552	1.56828	4.522803724183804e-07	1.0344117424329112e-06
786_M2B	RARRES1	5.03112	0.735305	4.876292212879438e-07	1.1124694818788944e-06
786_M2B	ENSG00000251423	5.01241	1.22912	5.375374211873105e-07	1.2228969493460843e-06
786_M2B	ENSG00000279450	4.9755	1.39529	6.507836948351432e-07	1.4718437730206863e-06
786_M2B	ENSG00000276771	4.96716	1.63743	6.794200425752674e-07	1.5349783921250203e-06
786_M2B	TAGLN2	4.96671	0.851951	6.809794887287528e-07	1.538346085048389e-06
786_M2B	MIR23AHG	4.96526	0.559797	6.86088193405916e-07	1.5494169920390425e-06
786_M2B	ENSG00000227531	4.96218	0.768212	6.970644618416055e-07	1.5737280997419865e-06
786_M2B	TUBA4A	4.95012	1.04332	7.416576730906008e-07	1.6722083888031268e-06
786_M2B	C6orf223	4.93169	1.05732	8.152233724806517e-07	1.8340064457588574e-06
786_M2B	LINC00839	4.9308	1.16879	8.189487152404276e-07	1.8420165658854175e-06
786_M2B	HPS4	4.92976	0.789185	8.232931881547457e-07	1.8515088922806007e-06
786_M2B	ENSG00000270292	4.89918	2.10967	9.62360522346975e-07	2.15601551050082e-06
786_M2B	RIPK2	4.89461	0.763029	9.850087709269127e-07	2.20509775228135e-06
786_M2B	FPR3	4.89353	1.04657	9.90445581552382e-07	2.216491974214386e-06
786_M2B	LMCD1	4.89318	0.697795	9.921931356529152e-07	2.220069385510472e-06
786_M2B	NDUFB10P1	4.87994	1.96495	1.0611625986090857e-06	2.3709498292477278e-06
786_M2B	RABGEF1P1	4.87887	0.639422	1.066935451654868e-06	2.3832525383073113e-06
786_M2B	FHAD1-AS1	4.86915	1.05828	1.120794562961783e-06	2.500061956479866e-06
786_M2B	ENSG00000285973	4.86769	1.32614	1.12907717816404e-06	2.517783535864005e-06
786_M2B	LINC01568	4.86158	0.771374	1.1645350911187137e-06	2.5949113185243093e-06
786_M2B	MAB21L3	4.86041	0.972854	1.1714113783704095e-06	2.609713314467909e-06
786_M2B	CD58	4.85567	0.633089	1.199807159372296e-06	2.6709779338162465e-06
786_M2B	GLUD1	4.84493	0.755736	1.2665517147923231e-06	2.816757584394866e-06
786_M2B	DIO1	4.83716	1.17188	1.3170676435710854e-06	2.9264824092191324e-06
786_M2B	ENSG00000286009	4.8206	2.43755	1.4312632435318775e-06	3.1745413060793864e-06
786_M2B	ENSG00000289616	4.81919	1.32329	1.4414064477340452e-06	3.1964045958530865e-06
786_M2B	CCDC183	4.79669	0.849769	1.6131078526146852e-06	3.5670771953797355e-06
786_M2B	ENSG00000253607	4.78607	0.91703	1.700769125618718e-06	3.7549797288710753e-06
786_M2B	ENSG00000287031	4.78231	0.849695	1.732888515444788e-06	3.82457118737533e-06
786_M2B	EEF1D	4.7773	0.696538	1.7766261895165375e-06	3.918007617823911e-06
786_M2B	RPL36P4	4.76915	2.56997	1.8500350442563125e-06	4.0738679287027246e-06
786_M2B	MSANTD3	4.75958	0.83567	1.9399185540781227e-06	4.267171761396209e-06
786_M2B	ENSG00000248600	4.7591	1.81094	1.944543839639022e-06	4.276924967770448e-06
786_M2B	TGFB2-AS1	4.75721	1.12552	1.962903997789963e-06	4.316033155872423e-06
786_M2B	MUC12-AS1	4.74929	1.28967	2.041361415320032e-06	4.483033032042901e-06
786_M2B	ENSG00000257042	4.74455	1.09026	2.0896831608927617e-06	4.586448789379538e-06
786_M2B	ENSG00000236883	4.7304	2.03473	2.2407661077967524e-06	4.908888597792993e-06
786_M2B	PLPP4	4.72586	0.630555	2.291402466807319e-06	5.01490373922201e-06
786_M2B	ENSG00000253737	4.72116	2.08505	2.345039686922326e-06	5.128777664671469e-06
786_M2B	ENSG00000287124	4.71988	0.664728	2.359797477091772e-06	5.159791940275104e-06
786_M2B	TERF1	4.71696	0.877121	2.3939986729805297e-06	5.2327827054352694e-06
786_M2B	PTBP3	4.70463	0.568595	2.543256859437482e-06	5.550313241419219e-06
786_M2B	PNPLA8	4.70136	0.730451	2.5843648411433057e-06	5.636757310247969e-06
786_M2B	MEAK7	4.70021	0.776674	2.598965347811516e-06	5.667220019474277e-06
786_M2B	ENSG00000259375	4.69213	2.1573	2.7037007954429826e-06	5.888996236836734e-06
786_M2B	ENSG00000290122	4.68995	1.04789	2.7326641235314557e-06	5.949762933161119e-06
786_M2B	ENSG00000272679	4.67259	0.710231	2.974213668327082e-06	6.459952206006439e-06
786_M2B	LINC01116	4.67066	0.974948	3.0024030538447788e-06	6.518962162466473e-06
786_M2B	HILPDA-AS1	4.64501	0.866818	3.4005805548623584e-06	7.3581314692259135e-06
786_M2B	ENSG00000225330	4.6343	0.646897	3.5815548495942133e-06	7.739607072020442e-06
786_M2B	HOXD4	4.63401	1.78979	3.586547657157456e-06	7.749647151323405e-06
786_M2B	ACOX3	4.6255	0.563624	3.736894481150864e-06	8.067101486036532e-06
786_M2B	ENSG00000288773	4.61402	1.93944	3.949637061454361e-06	8.513209318228565e-06
786_M2B	MIR196B	4.60258	1.65307	4.172863080551232e-06	8.9783432899761e-06
786_M2B	ENSG00000249141	4.58202	0.650605	4.605118385465826e-06	9.875589894979383e-06
786_O_TGL	TRIO	62.2096	1.37136	0	0
786_O_TGL	EXT1	50.3404	1.1361	0	0
786_O_TGL	Y_RNA	50.1059	0.821906	0	0
786_O_TGL	ASAP1	45.4787	0.964569	0	0
786_O_TGL	PVT1	42.029	0.742177	0	0
786_O_TGL	BICC1	39.2426	1.55786	0	0
786_O_TGL	GLIS3	35.2759	1.15946	1.3762687137427263e-272	4.129360343394787e-270
786_O_TGL	KCNMA1	34.5941	0.681206	3.099236591527937e-262	7.740473243622791e-260
786_O_TGL	FRMD4A	34.5747	0.642269	6.063430553380607e-262	1.5059540351079634e-259
786_O_TGL	CDK6	33.0467	0.866929	1.734636426355749e-239	3.19130271920412e-237
786_O_TGL	EGFR	31.2534	0.986573	2.005513624910487e-214	2.6370144739778895e-212
786_O_TGL	HOXA3	31.2359	1.55703	3.4738394029060612e-214	4.5542951421207736e-212
786_O_TGL	SMAD3	30.4629	0.939653	8.080696430241674e-204	8.964159171473555e-202
786_O_TGL	EFNA5	29.2692	0.811989	2.559629357941137e-188	2.2349763686741498e-186
786_O_TGL	ZFPM2-AS1	28.9713	0.89627	1.5151348197306532e-184	1.2520446811622658e-182
786_O_TGL	MTSS1	28.7842	1.17044	3.383183017072353e-182	2.6960531187386207e-180
786_O_TGL	AOPEP	28.7676	0.728008	5.461143693930463e-182	4.321166194351421e-180
786_O_TGL	CREB5	27.9518	0.717486	6.269241751905975e-172	4.285515623252424e-170
786_O_TGL	TNIK	27.8308	0.805944	1.84171672139348e-170	1.2325716728535466e-168
786_O_TGL	ADAM12	27.5623	1.01699	3.1502369281619126e-167	1.9976523703603756e-165
786_O_TGL	PTPN14	27.327	0.921194	2.0295432092364893e-164	1.2311093448049726e-162
786_O_TGL	PARD3	26.9793	0.53036	2.5839457300824042e-160	1.4475924537476687e-158
786_O_TGL	RAI14	26.6597	1.20047	1.3808929743243585e-156	7.323155552804837e-155
786_O_TGL	ZMIZ1	25.7787	0.56863	1.53766505801757e-146	6.986062406883484e-145
786_O_TGL	HOXA-AS2	24.1613	1.78732	5.6746945817372756e-129	1.8890014592043683e-127
786_O_TGL	ERGIC1	24.1238	1.02017	1.4053123894784639e-128	4.640021837815673e-127
786_O_TGL	SPTBN1	23.9168	0.675693	2.0496028384156374e-126	6.535630848374429e-125
786_O_TGL	CMIP	23.5576	0.677133	1.0489910703926651e-122	3.1495093883797506e-121
786_O_TGL	CREB3L2	23.5196	1.08422	2.5721442267997787e-122	7.66601865355406e-121
786_O_TGL	NR6A1	23.4333	0.823961	1.9582333866416057e-121	5.721881162300629e-120
786_O_TGL	PIP4K2A	23.3802	1.06716	6.791718071851744e-121	1.9741908200273344e-119
786_O_TGL	SUSD1	23.29	1.23636	5.601625280404107e-120	1.601190919346202e-118
786_O_TGL	ANXA2R-OT1	23.2345	1.14315	2.0400091179325738e-119	5.77950872156487e-118
786_O_TGL	SVIL	22.8911	0.747023	5.695117239209542e-116	1.504763069125897e-114
786_O_TGL	MET	22.873	1.13019	8.637854133899492e-116	2.2715523935888866e-114
786_O_TGL	RUNX1	22.8483	0.703708	1.5186313889947658e-115	3.967968140058445e-114
786_O_TGL	UTY	22.3937	2.8879	4.534777428135413e-111	1.0940731770222438e-109
786_O_TGL	ENSG00000257184	22.1383	1.92642	1.352593180765887e-108	3.137988102715088e-107
786_O_TGL	ROR1	21.5011	0.613707	1.519604981838343e-102	3.174554220470325e-101
786_O_TGL	HIPK2	20.5024	0.763107	2.0487475984887985e-93	3.663652405521609e-92
786_O_TGL	PTPRD	20.454	0.554969	5.534832076676137e-93	9.807380214819e-92
786_O_TGL	PDE10A	19.1151	0.529184	1.8910271896738041e-81	2.7052883693298267e-80
786_O_TGL	ENSG00000289601	18.6641	1.38876	9.693146384270887e-78	1.297042209683371e-76
786_O_TGL	ENSG00000254138	18.4255	1.30744	8.204376399687196e-76	1.0585421394644034e-74
786_O_TGL	EVC	18.2878	1.43284	1.0346016343268189e-74	1.3040005825828802e-73
786_O_TGL	TGFA	17.704	1.17477	3.907983629666163e-70	4.452352603156358e-69
786_O_TGL	LINC00607	17.2513	0.883475	1.0945186149240695e-66	1.1597902156623714e-65
786_O_TGL	ABCA1	17.2205	1.05704	1.8645183880784644e-66	1.9677799588629802e-65
786_O_TGL	CRIM1	17.1489	0.716963	6.407286732122468e-66	6.677020061684546e-65
786_O_TGL	MYO1E	16.9667	0.641553	1.4492191256347172e-64	1.4569100569063565e-63
786_O_TGL	WWTR1	16.9374	0.626992	2.3830084171969334e-64	2.38439512755609e-63
786_O_TGL	ENSG00000286536	16.8793	0.956431	6.393607916326569e-64	6.346195282133561e-63
786_O_TGL	GLS	16.8034	1.2226	2.3046591255187927e-63	2.265437354121441e-62
786_O_TGL	ZFHX4-AS1	16.6863	1.12889	1.6483927201810472e-62	1.5834345713024044e-61
786_O_TGL	SPOCK1	16.6134	0.538038	5.57676952732154e-62	5.278743563168257e-61
786_O_TGL	NEK6	16.4409	0.861423	9.743072965957483e-61	8.953213155520971e-60
786_O_TGL	FMNL2	16.4028	0.539308	1.8259665148088956e-60	1.6659522247152342e-59
786_O_TGL	FHOD3	16.4012	0.548309	1.8734697152685163e-60	1.7085952078905405e-59
786_O_TGL	RIPK4	16.036	1.41194	7.163990976620581e-58	6.114421164581895e-57
786_O_TGL	PLOD2	15.9231	1.37359	4.378649970000165e-57	3.668514347054486e-56
786_O_TGL	DCBLD2	15.4285	1.08522	1.0525599106548232e-53	8.167981837482126e-53
786_O_TGL	SNTG1	15.2986	0.609037	7.811749491172032e-53	5.935283357449641e-52
786_O_TGL	PAX8	15.282	1.31565	1.008121393533304e-52	7.634944099491765e-52
786_O_TGL	NDRG1	14.7685	1.14547	2.338757796103897e-49	1.6336954067597e-48
786_O_TGL	SIPA1L2	14.627	0.692757	1.8880318763378282e-48	1.290419707438602e-47
786_O_TGL	FHL2	14.4016	1.08443	5.054445857593766e-47	3.3411807852962725e-46
786_O_TGL	PREX2	14.3741	1.16034	7.5211989868608e-47	4.944745910391161e-46
786_O_TGL	HAS2-AS1	14.0971	0.619038	3.958078355878481e-45	2.4933049313499137e-44
786_O_TGL	FIGN	14.0319	1.11035	9.946122353933622e-45	6.207613373655682e-44
786_O_TGL	SLC2A1	13.9907	1.05766	1.7757873195451363e-44	1.1010866561384863e-43
786_O_TGL	LINC01508	13.9264	1.53548	4.3816326949373715e-44	2.690362192828872e-43
786_O_TGL	NRIP1	13.738	1.18359	6.009635307186765e-43	3.5860485323423856e-42
786_O_TGL	PRKY	13.7173	2.37885	8.003535202509167e-43	4.7586919106712967e-42
786_O_TGL	ZNF608	13.6108	0.785848	3.455167211738847e-42	2.019964762233515e-41
786_O_TGL	NLGN4Y	13.4347	2.41676	3.784758663856629e-41	2.157630972027218e-40
786_O_TGL	HSPA12A	13.3902	0.878096	6.902586966430131e-41	3.911611774891944e-40
786_O_TGL	ENSG00000235609	13.3008	1.09377	2.2897096220173023e-40	1.2824324525420386e-39
786_O_TGL	SEMA6A	13.2568	1.07158	4.120687986524813e-40	2.2944261692063554e-39
786_O_TGL	ENSG00000239462	13.1102	0.90005	2.8781476276849276e-39	1.5676226589093858e-38
786_O_TGL	USP9Y	12.9087	2.10814	4.0181022916010206e-38	2.1233248350864685e-37
786_O_TGL	PRICKLE2	12.9022	0.509992	4.373622678601824e-38	2.307922278913753e-37
786_O_TGL	GTF2IRD1	12.84	0.657623	9.791763614869495e-38	5.114506182572212e-37
786_O_TGL	PLEC	12.6845	0.51835	7.209280653283635e-37	3.680882833322273e-36
786_O_TGL	ADAMTS16	12.66	0.884332	9.853039233768947e-37	5.008983079200302e-36
786_O_TGL	ASPH	12.4934	0.764353	8.106711684829044e-36	4.0201736281970855e-35
786_O_TGL	ENSG00000226829	12.4388	1.52263	1.6098567078262694e-35	7.921877157961607e-35
786_O_TGL	HAVCR1	12.3127	2.21292	7.741757924891332e-35	3.7448932026638376e-34
786_O_TGL	ENSG00000286263	12.2837	0.84471	1.1082790206758252e-34	5.337360971489113e-34
786_O_TGL	SYNJ2	12.1011	0.717201	1.0419213136597915e-33	4.881078722464072e-33
786_O_TGL	BNC2	12.0782	0.584025	1.37739379845316e-33	6.429084062815512e-33
786_O_TGL	ERRFI1-DT	11.8776	0.803702	1.5466550090939814e-32	7.004128731417699e-32
786_O_TGL	LINC01592	11.515	1.10072	1.1091218706116254e-30	4.770483196802321e-30
786_O_TGL	IL1R1	11.4923	1.14632	1.4424555222519456e-30	6.179819509132293e-30
786_O_TGL	UGT1A8	11.3619	1.10818	6.472478374524773e-30	2.717747893411332e-29
786_O_TGL	ENSG00000285837	11.3043	0.670415	1.2491057516578819e-29	5.196103259850866e-29
786_O_TGL	TOX	11.2749	0.601415	1.74670556310247e-29	7.235080042996297e-29
786_O_TGL	IGFBP7	11.2236	1.07343	3.1235509810861987e-29	1.283233506344786e-28
786_O_TGL	COBLL1	11.0384	0.957198	2.4933258081016376e-28	9.966615126698125e-28
786_O_TGL	TMEM132D	11.0048	0.585796	3.622820204620518e-28	1.4391487477142783e-27
786_O_TGL	PLEKHG4B	10.8785	0.931077	1.4589466265894547e-27	5.6934067639933805e-27
786_O_TGL	PLXDC2	10.5479	0.839967	5.197022014094639e-26	1.935827913365397e-25
786_O_TGL	TGFB2	10.4025	0.852204	2.4157703934026704e-25	8.816280098568145e-25
786_O_TGL	PAX8-AS1	10.4024	1.11095	2.417149981387819e-25	8.820594814131404e-25
786_O_TGL	UGT1A10	10.3552	1.10921	3.9652215782593085e-25	1.439378873341566e-24
786_O_TGL	NRP1	10.0967	0.632073	5.711472599671638e-24	1.999663983404497e-23
786_O_TGL	HOXA9	10.0127	2.44026	1.340683710976927e-23	4.6397744219642744e-23
786_O_TGL	DAPK1	9.96624	0.734883	2.1418223066309065e-23	7.36953036560004e-23
786_O_TGL	ANKRD33B	9.89386	0.765057	4.4262276376519585e-23	1.5078787835774478e-22
786_O_TGL	ACTR3C	9.84841	1.2778	6.963859163971179e-23	2.3590686351784153e-22
786_O_TGL	TNFSF10	9.55834	1.77859	1.1965820845164977e-21	3.884286862503234e-21
786_O_TGL	MYOF	9.55069	0.522294	1.2883596624549672e-21	4.177660627381719e-21
786_O_TGL	SLC4A4	9.5452	0.563436	1.358399077838363e-21	4.401579268960054e-21
786_O_TGL	HOXA10	9.50521	1.57144	1.9964249389624486e-21	6.432589068198575e-21
786_O_TGL	STAT1	9.21734	0.989616	3.045773959131247e-20	9.419228736643714e-20
786_O_TGL	HOXA2	9.21712	2.66608	3.051915359931002e-20	9.436915761590495e-20
786_O_TGL	ZFY	9.07509	2.11727	1.135863496867234e-19	3.4378114881149927e-19
786_O_TGL	UGT1A9	8.91342	1.14433	4.948205527659255e-19	1.4681077536470313e-18
786_O_TGL	P3H2	8.84028	0.658329	9.548317239548203e-19	2.805014262789078e-18
786_O_TGL	ENSG00000285635	8.8383	1.15693	9.718678262603762e-19	2.854498590158096e-18
786_O_TGL	HOXA10-AS	8.74012	2.04377	2.3286095869813758e-18	6.7485297676383625e-18
786_O_TGL	LINC02213	8.56752	1.78094	1.0573382102279501e-17	2.995523575820706e-17
786_O_TGL	DPYSL3	8.5631	0.856896	1.0987307091562463e-17	3.111608709206838e-17
786_O_TGL	TTTY14	8.54146	2.2677	1.325382121314915e-17	3.742107686971365e-17
786_O_TGL	IRF1-AS1	8.45773	0.718428	2.726392770861411e-17	7.614550834892874e-17
786_O_TGL	ENSG00000250866	8.31937	1.57972	8.843043805619143e-17	2.4235968389774977e-16
786_O_TGL	CDH2	8.1542	0.748226	3.515008925534619e-16	9.428330774881545e-16
786_O_TGL	TBL1Y	8.14129	2.05883	3.9108929061443335e-16	1.0478267904955566e-15
786_O_TGL	ENSG00000251127	8.1334	1.69089	4.174009226687305e-16	1.1175855332591643e-15
786_O_TGL	ZPLD1	8.13221	0.524214	4.2154248795250175e-16	1.1284717644553618e-15
786_O_TGL	VCL	8.12359	0.708868	4.525987623587276e-16	1.2100879295502228e-15
786_O_TGL	ENSG00000273433	8.07907	1.03471	6.526227205022291e-16	1.732756345336302e-15
786_O_TGL	ENSG00000250481	8.00162	1.45159	1.2279024836219535e-15	3.227196262951385e-15
786_O_TGL	ABLIM1	7.94906	0.541342	1.8793864450555932e-15	4.914016283346318e-15
786_O_TGL	ENSG00000285367	7.91017	0.816368	2.570341984493494e-15	6.687406666982841e-15
786_O_TGL	LINC01111	7.86497	1.18323	3.691938967490887e-15	9.543326017961699e-15
786_O_TGL	RFTN1P1	7.76115	2.2777	8.416529799005386e-15	2.145819111458995e-14
786_O_TGL	DNM2	7.74493	0.691504	9.56378890086614e-15	2.4329051246279824e-14
786_O_TGL	PFKP	7.73547	0.862015	1.0301818553146569e-14	2.6173738363092208e-14
786_O_TGL	LINC01109	7.72475	2.25435	1.120716206615891e-14	2.84383804818765e-14
786_O_TGL	TBXAS1	7.63566	0.561434	2.246624592307909e-14	5.6403436302418926e-14
786_O_TGL	ENSG00000225718	7.52304	1.17239	5.351900386636715e-14	1.3249643298536992e-13
786_O_TGL	UGT1A6	7.43656	1.1517	1.0334032175710825e-13	2.531053757997743e-13
786_O_TGL	ENSG00000286201	7.41151	3.22278	1.2486474031046543e-13	3.0494348579016113e-13
786_O_TGL	BTBD16	7.36166	1.08427	1.8163758009677403e-13	4.4124814735675597e-13
786_O_TGL	NFKBIZ	7.31494	1.12126	2.5748596844502127e-13	6.218555294313176e-13
786_O_TGL	TPM1	7.22452	1.09042	5.02893424527967e-13	1.2006597296100023e-12
786_O_TGL	UGT1A7	7.21112	1.10365	5.549306175139282e-13	1.322920502670382e-12
786_O_TGL	SH3BP4	7.21099	0.52574	5.554584818986247e-13	1.3241082911250889e-12
786_O_TGL	DHRS9	7.20007	1.60034	6.017995663728942e-13	1.4330484400909027e-12
786_O_TGL	LINC00824	7.19437	0.932456	6.274968353703205e-13	1.4932861451115484e-12
786_O_TGL	ENSG00000244468	7.09279	1.2747	1.3143701678727736e-12	3.0937836426536206e-12
786_O_TGL	TNIP1	7.03073	0.817143	2.054500414919327e-12	4.799775060063933e-12
786_O_TGL	SYNPO	6.98896	0.790329	2.7693790995639142e-12	6.4426217424730366e-12
786_O_TGL	TM4SF18	6.95604	1.99186	3.49969638493365e-12	8.10996405685485e-12
786_O_TGL	CDH6	6.9501	0.980017	3.6501848405302595e-12	8.452562078149061e-12
786_O_TGL	UGCG	6.89272	1.087	5.473416825298988e-12	1.2586521917175894e-11
786_O_TGL	ZFHX4	6.83091	0.718078	8.438027447767319e-12	1.9258242550535317e-11
786_O_TGL	NXNL2	6.80328	1.28935	1.0226142300651851e-11	2.325144531039272e-11
786_O_TGL	RAD54B	6.79409	0.861305	1.0900069579885088e-11	2.474580791096087e-11
786_O_TGL	LINC01182	6.7922	0.576828	1.1043894999664413e-11	2.506362606502854e-11
786_O_TGL	GYG2P1	6.74359	1.83956	1.5452187479185123e-11	3.487683614098299e-11
786_O_TGL	MB21D2	6.71489	0.633541	1.8821328905945326e-11	4.234443812939418e-11
786_O_TGL	PPP1R9A	6.56387	0.502921	5.242733541074985e-11	1.1565834970999175e-10
786_O_TGL	ENSG00000224814	6.52258	1.66022	6.911026389850397e-11	1.5185508000818434e-10
786_O_TGL	FAM110B	6.49398	0.854142	8.359624134732462e-11	1.8310894491295907e-10
786_O_TGL	LINC00278	6.3833	1.92596	1.7331734405558126e-10	3.746410010322414e-10
786_O_TGL	ZNF736P9Y	6.35962	2.97691	2.022485951411393e-10	4.36018985117412e-10
786_O_TGL	ENSG00000289826	6.3492	2.42618	2.164323148991334e-10	4.658781390476508e-10
786_O_TGL	LINC02649	6.33238	1.01066	2.4141184145114174e-10	5.187981437251715e-10
786_O_TGL	TXLNGY	6.2882	2.22237	3.2117063355699255e-10	6.863082234978686e-10
786_O_TGL	KCNJ15	6.21506	1.22433	5.130361897557336e-10	1.0861294643756133e-09
786_O_TGL	ENSG00000254204	6.09388	2.31661	1.1020949792786153e-09	2.3024561027912415e-09
786_O_TGL	ENSG00000287932	5.99563	1.84573	2.02695078006968e-09	4.1872770007760785e-09
786_O_TGL	NBN	5.89306	1.03555	3.791082813433959e-09	7.741476648123993e-09
786_O_TGL	ERRFI1	5.80907	0.926488	6.282087083123433e-09	1.2703409857884756e-08
786_O_TGL	PLCXD2	5.80792	0.527395	6.325439245804914e-09	1.278991799741992e-08
786_O_TGL	APBB1IP	5.76325	0.815882	8.25085864134341e-09	1.6604973729175228e-08
786_O_TGL	NHS	5.71664	0.603206	1.0865254367970609e-08	2.1755814116293905e-08
786_O_TGL	NRP2	5.67772	0.566369	1.364995495284546e-08	2.7223183713504153e-08
786_O_TGL	ALPK2	5.67653	0.734741	1.3745623255391645e-08	2.7406646742286098e-08
786_O_TGL	PCDH11Y	5.63201	1.8173	1.781187007344796e-08	3.535485785657171e-08
786_O_TGL	CERNA2	5.60012	2.84626	2.1420255236627933e-08	4.237792320257948e-08
786_O_TGL	ANXA2R-AS1	5.58298	1.02895	2.3642839451621593e-08	4.669450346899607e-08
786_O_TGL	ENSG00000236453	5.55596	1.20822	2.76082201345794e-08	5.439634593814485e-08
786_O_TGL	ZNF474	5.53347	1.15074	3.139600728229872e-08	6.172610499856839e-08
786_O_TGL	TBX15	5.53196	0.995026	3.166758611047172e-08	6.224635528731747e-08
786_O_TGL	LINC02984	5.49687	1.29836	3.8659959563030715e-08	7.569448395851843e-08
786_O_TGL	VCAM1	5.36287	1.77313	8.19094695518193e-08	1.581410866059608e-07
786_O_TGL	CDK15	5.3621	0.826844	8.2258219038346e-08	1.5880272547560337e-07
786_O_TGL	ITGB1-DT	5.34898	0.61905	8.845312608697042e-08	1.7055792343515634e-07
786_O_TGL	DDX3Y	5.24543	2.43731	1.5591665711596562e-07	2.970556178575052e-07
786_O_TGL	ENSG00000270866	5.13351	2.43088	2.8439544845285466e-07	5.350186382146659e-07
786_O_TGL	PKIA	4.99052	0.970332	6.021784791929322e-07	1.1157572567473153e-06
786_O_TGL	KIRREL1	4.93126	0.513772	8.170127519036177e-07	1.5042779163380063e-06
786_O_TGL	MIR155HG	4.91513	1.52607	8.872293886635126e-07	1.6306054285546142e-06
786_O_TGL	PFKFB3	4.90123	0.583157	9.523723468814655e-07	1.7481731939923136e-06
786_O_TGL	ENSG00000232328	4.88827	1.42194	1.0172761911766757e-06	1.8647074255912282e-06
786_O_TGL	YWHAZ	4.88332	0.684652	1.0431642777185664e-06	1.911142619444563e-06
786_O_TGL	BCORP1	4.87595	1.75602	1.0828352501758705e-06	1.981791979955069e-06
786_O_TGL	TTTY10	4.83025	2.06965	1.3636191487011749e-06	2.485200067747033e-06
786_O_TGL	TGFBI	4.76897	0.917963	1.8516912521180978e-06	3.352164774941959e-06
786_O_TGL	ENSG00000272896	4.75566	1.1376	1.977966106322832e-06	3.5751173586669575e-06
786_O_TGL	RARRES2	4.74275	1.95206	2.1083240705740567e-06	3.8041222060412387e-06
786_O_TGL	ENSG00000285525	4.69649	1.74726	2.6467561495249756e-06	4.754716725092966e-06
786_O_TGL	STX16	4.68777	1.05157	2.7619322797073226e-06	4.9572404246264485e-06
786_O_TGL	NR3C1	4.64573	0.552575	3.3887566984411215e-06	6.058213978506369e-06
786_O_TGL	RPS4Y1	4.61936	2.05808	3.849194174429134e-06	6.863516064216212e-06
786_O_TGL	ENSG00000224326	4.61743	1.6372	3.885147725430382e-06	6.9265199478820655e-06
786_O_TGL	SNHG18	4.60502	1.35566	4.1242418416688035e-06	7.340487131684272e-06
786_O_TGL	ENSG00000285791	4.59024	0.616563	4.427430668713544e-06	7.86977517695152e-06
A375	SOX5	76.6237	1.81718	0	0
A375	GLIS3	65.6252	1.6862	0	0
A375	CDH13	56.3682	1.24088	0	0
A375	BNC2	55.8973	1.49672	0	0
A375	SORCS1	54.1821	1.56323	0	0
A375	NFATC2	53.7817	1.31387	0	0
A375	STK32B	53.6476	1.51155	0	0
A375	RYR2	53.1099	1.23624	0	0
A375	AGMO	52.7487	1.62719	0	0
A375	WWTR1	52.4089	1.32213	0	0
A375	ENSG00000284418	52.1739	1.73517	0	0
A375	MEOX2	51.8461	2.68654	0	0
A375	MTAP	51.5588	1.93015	0	0
A375	GPC5	49.6798	1.12356	0	0
A375	KDM4C	49.038	1.27725	0	0
A375	WWOX	47.4384	1.13567	0	0
A375	CACNA1A	47.2125	1.12567	0	0
A375	CACNA2D3	47.0248	1.06722	0	0
A375	NFIB	46.8915	1.23752	0	0
A375	EPHA3	46.7984	1.48674	0	0
A375	MIR31HG	46.313	1.78987	0	0
A375	TRPM3	46.1264	1.01723	0	0
A375	SORBS2	45.2231	1.21219	0	0
A375	ENSG00000250349	44.7546	0.987609	0	0
A375	ENSG00000258077	44.3522	0.996253	0	0
A375	ENSG00000259345	43.7057	0.959589	0	0
A375	GPC6	43.0992	0.941777	0	0
A375	HMCN1	42.7005	1.0617	0	0
A375	MMP16	42.2924	1.21901	0	0
A375	EBF3	42.0024	1.56507	0	0
A375	ENSG00000237153	41.9144	1.71741	0	0
A375	NEGR1	41.7971	1.0791	0	0
A375	C9orf92	41.5943	1.38733	0	0
A375	KANK1	41.5556	1.18318	0	0
A375	GRM7	40.7362	1.13352	0	0
A375	CHRM3	40.5808	1.04977	0	0
A375	OPCML	40.4478	0.982965	0	0
A375	KMT2C	40.3953	1.05729	0	0
A375	C10orf90	40.1948	1.2033	0	0
A375	PTPRD	40.0052	0.972532	0	0
A375	ENSG00000273167	39.9497	0.990096	0	0
A375	SPATA13	39.8027	0.995575	0	0
A375	ENSG00000264545	39.3144	1.2035	0	0
A375	KCNT2	39.235	1.18091	0	0
A375	AGBL4	38.9056	0.865501	0	0
[truncated: 194,923 more rows]

## Sheet: Supplementary Data 4
Region	Gene	rho_R2G	TF	eRegulon_name	rho_TF2G
chr6:64147569-64148070	EYS	0.1013954459869291	BACH1	BACH1_direct_+/+	0.5458819270891621
chr12:79982340-79982841	OTOGL	0.3826679122958424	BACH1	BACH1_direct_+/+	0.1507518484227192
chr3:149436082-149436583	WWTR1	0.3039717930579423	BACH1	BACH1_direct_+/+	0.6691788668766661
chr12:94561320-94561821	TMCC3	0.4334242406225473	BACH1	BACH1_direct_+/+	0.4313283716454202
chr19:48760741-48761242	NUCB1	0.1168336242819026	BACH1	BACH1_direct_+/+	0.6221794891292602
chr14:69658593-69659094	SUSD6	0.1548760548017432	BACH1	BACH1_direct_+/+	0.4999295518862626
chr5:112689432-112689933	APC	0.0644467	BACH1	BACH1_direct_+/+	0.7370777608677893
chr3:100231587-100232088	TOMM70	0.2230774743343411	BACH1	BACH1_direct_+/+	0.7124454626343357
chr12:109823027-109823528	TCHP	0.3918944311297397	BACH1	BACH1_direct_+/+	0.741125
chr14:50677440-50677941	SAV1	0.3762108849794095	BACH1	BACH1_direct_+/+	0.662928
chr7:44621268-44621769	ZMIZ2	0.2107500154579668	BACH1	BACH1_direct_+/+	0.6853717054732418
chr2:27854861-27855362	MRPL33	0.282139	BACH1	BACH1_direct_+/+	0.6869946190051786
chr2:47065904-47066405	MCFD2	0.3870124105021735	BACH1	BACH1_direct_+/+	0.7077865790564292
chr3:167877005-167877506	PDCD10	0.289267	BACH1	BACH1_direct_+/+	0.731966
chr20:14360369-14360870	FLRT3	0.2709105753684534	BACH1	BACH1_direct_+/+	0.5869890792978871
chr17:50495882-50496383	XYLT2	0.1697955576599977	BACH1	BACH1_direct_+/+	0.6722368265207415
chr15:70778615-70779116	LRRC49	0.2910830798092925	BACH1	BACH1_direct_+/+	0.5485888524883861
chr22:40532206-40532707	MRTFA	0.1964021475736196	BACH1	BACH1_direct_+/+	0.6051032465684056
chr20:4686090-4686591	PRNP	0.1169781343131172	BACH1	BACH1_direct_+/+	0.5273627217985297
chr20:365964-366465	RBCK1	0.1218776912060533	BACH1	BACH1_direct_+/+	0.6003873340433539
chr15:75061211-75061712	PPCDC	0.2271569128097851	BACH1	BACH1_direct_+/+	0.3460313150860618
chr2:47220980-47221481	STPG4	0.39129	BACH1	BACH1_direct_+/+	0.5818831417585932
chr3:168220566-168221067	GOLIM4	0.3812925205722444	BACH1	BACH1_direct_+/+	0.6908828380469713
chr15:70863386-70863887	LRRC49	0.1497952811772077	BACH1	BACH1_direct_+/+	0.5485888524883861
chr10:29835131-29835632	SVIL	0.1435578974227969	BACH1	BACH1_direct_+/+	0.6904051027622723
chr8:140725664-140726165	PTK2	0.1467202408048946	BACH1	BACH1_direct_+/+	0.6847631819653958
chr1:239817191-239817692	CHRM3	0.1780741521513109	BACH1	BACH1_direct_+/+	0.4041255714709298
chr3:186583734-186584235	DNAJB11	0.2622445541344306	BACH1	BACH1_direct_+/+	0.6931606166170581
chrX:46587014-46587515	CHST7	0.2691013959045851	BACH1	BACH1_direct_+/+	0.5471405749911621
chr6:18260641-18261142	NHLRC1	0.0966062	BACH1	BACH1_direct_+/+	0.2312926580583969
chr10:102368023-102368524	PITX3	0.0565741	BACH1	BACH1_direct_+/+	0.1946375093768672
chr5:38872057-38872558	RICTOR	0.2424480599317072	BACH1	BACH1_direct_+/+	0.7602354139606994
chr14:79412780-79413281	NRXN3	0.1074101797573055	BACH1	BACH1_direct_+/+	0.7204713216541929
chr20:31452510-31453011	HM13	0.3583231119521614	BACH1	BACH1_direct_+/+	0.7575330727780935
chr11:66141850-66142351	SF3B2	0.1498956151481922	BACH1	BACH1_direct_+/+	0.6704802175317637
chr4:186844998-186845499	FAT1	0.436023	BACH1	BACH1_direct_+/+	0.6547054701061802
chr14:102931193-102931694	CDC42BPB	0.3311080751257945	BACH1	BACH1_direct_+/+	0.6298470894165972
chrX:41350072-41350573	USP9X	0.2948380507273188	BACH1	BACH1_direct_+/+	0.4899092817250904
chr7:28688555-28689056	CREB5	0.5716575721599536	BACH1	BACH1_direct_+/+	0.5806334398129248
chr16:82583371-82583872	CDH13	0.363497	BACH1	BACH1_direct_+/+	0.4322672243407144
chrX:46588149-46588650	CHST7	0.2460623145288339	BACH1	BACH1_direct_+/+	0.5471405749911621
chr3:179108030-179108531	PIK3CA	0.3301989633233456	BACH1	BACH1_direct_+/+	0.7545588798463169
chr20:25300717-25301218	PYGB	0.4163667492566748	BACH1	BACH1_direct_+/+	0.6393009411915095
chr1:169240384-169240885	NME7	0.3887310800456638	BACH1	BACH1_direct_+/+	0.7501408219141217
chr8:117985028-117985529	EXT1	0.371625	BACH1	BACH1_direct_+/+	0.5351263035352013
chr4:93658442-93658943	GRID2	0.3514692584471966	BACH1	BACH1_direct_+/+	0.3830651307439477
chr15:40493902-40494403	CHST14	0.194201	BACH1	BACH1_direct_+/+	0.49804
chr20:1528762-1529263	NSFL1C	0.3152523464380292	BACH1	BACH1_direct_+/+	0.6681256736680604
chr13:33497083-33497584	STARD13	0.3689015908491904	BACH1	BACH1_direct_+/+	0.8054215732500932
chr3:61452471-61452972	PTPRG	0.4520118129039798	BACH1	BACH1_direct_+/+	0.6164236222558525
chr13:49859493-49859994	SPRYD7	0.1626874471023005	BACH1	BACH1_direct_+/+	0.5266391565309186
chr2:68191478-68191979	PNO1	0.1634807846368246	BACH1	BACH1_direct_+/+	0.7039968882467842
chr15:52483653-52484154	ARPP19	0.2095040383021586	BACH1	BACH1_direct_+/+	0.7198481807140469
chr19:45783349-45783850	DMWD	0.3844583194080141	BACH1	BACH1_direct_+/+	0.6894289380898224
chr2:85288356-85288857	TGOLN2	0.3293542124137625	BACH1	BACH1_direct_+/+	0.7473321980613864
chr15:40190559-40191060	CCDC9B	0.3983964639392731	BACH1	BACH1_direct_+/+	0.5782847551636701
chr19:34134309-34134810	GARRE1	0.184629	BACH1	BACH1_direct_+/+	0.6457709772318087
chr10:93466280-93466781	MYOF	0.5936983438593132	BACH1	BACH1_direct_+/+	0.5651305261639237
chr1:222798100-222798601	BROX	0.2705214740197328	BACH1	BACH1_direct_+/+	0.5935643388636074
chr11:33372453-33372954	HIPK3	0.2986467113507592	BACH1	BACH1_direct_+/+	0.8462241272603203
chr7:43669657-43670158	HECW1	0.6198284483895471	BACH1	BACH1_direct_+/+	0.3785090456209617
chr2:233330145-233330646	DGKD	0.3283701648910507	BACH1	BACH1_direct_+/+	0.7023675249653603
chr9:117672871-117673372	TLR4	0.6301524668433994	BACH1	BACH1_direct_+/+	0.3302305616786552
chr11:12942104-12942605	TEAD1	0.1928920797419419	BACH1	BACH1_direct_+/+	0.675923
chr15:39624682-39625183	FSIP1	0.0821556	BACH1	BACH1_direct_+/+	0.5211841068842044
chr12:12870397-12870898	DDX47	0.2126254029969663	BACH1	BACH1_direct_+/+	0.6233128185882966
chr3:136266402-136266903	PPP2R3A	0.2672299107267371	BACH1	BACH1_direct_+/+	0.6707594854920913
chr4:88533876-88534377	HERC6	0.1838671726047472	BACH1	BACH1_direct_+/+	0.4235989938017812
chr6:139060308-139060809	HECA	0.2416035186539399	BACH1	BACH1_direct_+/+	0.5445360347909002
chr15:85588044-85588545	AKAP13	0.331432	BACH1	BACH1_direct_+/+	0.7009824924785002
chr13:33494789-33495290	STARD13	0.5211043034550893	BACH1	BACH1_direct_+/+	0.8054215732500932
chr6:37134519-37135020	PIM1	0.3760963219057014	BACH1	BACH1_direct_+/+	0.4263826356077062
chr6:18259999-18260500	DEK	0.3392523208282289	BACH1	BACH1_direct_+/+	0.7191488897624266
chr22:21555952-21556453	HIC2	0.0601262	BACH1	BACH1_direct_+/+	0.635978
chr17:31413811-31414312	NF1	0.1582957821771019	BACH1	BACH1_direct_+/+	0.7680445003000979
chr5:5350021-5350522	ICE1	0.3820193288748494	BACH1	BACH1_direct_+/+	0.837497
chr16:19092080-19092581	ITPRIPL2	0.5232954160729105	BACH1	BACH1_direct_+/+	0.6534799238536079
chr9:13049234-13049735	MPDZ	0.1797202248454472	BACH1	BACH1_direct_+/+	0.6804158806020766
chr6:152095101-152095602	SYNE1	0.2973079036756346	BACH1	BACH1_direct_+/+	0.5859483129574037
chr12:94570947-94571448	TMCC3	0.480973	BACH1	BACH1_direct_+/+	0.4313283716454202
chr3:61937950-61938451	PTPRG	0.4091217887818997	BACH1	BACH1_direct_+/+	0.6164236222558525
chr7:154914902-154915403	DPP6	0.1382322157189315	BACH1	BACH1_direct_+/+	0.111654
chr12:10540632-10541133	MAGOHB	0.1365961780465805	BACH1	BACH1_direct_+/+	0.6615315578300469
chr13:110576688-110577189	NAXD	0.1727791808037436	BACH1	BACH1_direct_+/+	0.6824170337664108
chr5:16592934-16593435	ZNF622	0.2426414932495998	BACH1	BACH1_direct_+/+	0.6521893502721008
chr5:148352032-148352533	FBXO38	0.2875878193470843	BACH1	BACH1_direct_+/+	0.7488438651190092
chr6:161010404-161010905	MAP3K4	0.1851561816091261	BACH1	BACH1_direct_+/+	0.7821892068764026
chr4:83618935-83619436	GPAT3	0.4954983191395958	BACH1	BACH1_direct_+/+	0.6087096714973969
chr22:40499714-40500215	MRTFA	0.1268165261187665	BACH1	BACH1_direct_+/+	0.6051032465684056
chr2:46881973-46882474	MCFD2	0.3970189364911591	BACH1	BACH1_direct_+/+	0.7077865790564292
chr5:35924836-35925337	SPEF2	0.0571789	BACH1	BACH1_direct_+/+	0.5490921927894746
chr6:13813509-13814010	RANBP9	0.1027597349163349	BACH1	BACH1_direct_+/+	0.7555633731365656
chr7:130292844-130293345	CPA4	0.5104887053687867	BACH1	BACH1_direct_+/+	0.3551382324284967
chr9:70588985-70589486	TRPM3	0.4026166322187388	BACH1	BACH1_direct_+/+	0.606993
chr1:235067526-235068027	TOMM20	0.1746922525083817	BACH1	BACH1_direct_+/+	0.6544797819811118
chr17:66493288-66493789	PRKCA	0.3860265079188313	BACH1	BACH1_direct_+/+	0.6541388381252866
chr11:95108993-95109494	SESN3	0.2355008352540371	BACH1	BACH1_direct_+/+	0.4996750036696691
chr7:94698242-94698743	SGCE	0.4938970809392027	BACH1	BACH1_direct_+/+	0.6729853938967361
chr13:113410373-113410874	TMCO3	0.3250502395940685	BACH1	BACH1_direct_+/+	0.6833762096875975
chr8:23355040-23355541	ENTPD4	0.3973329508139374	BACH1	BACH1_direct_+/+	0.7991189704055176
chr19:44734860-44735361	NECTIN2	0.3789368122402565	BACH1	BACH1_direct_+/+	0.5665479414128549
chr4:92969889-92970390	GRID2	0.2660517121353916	BACH1	BACH1_direct_+/+	0.3830651307439477
chr4:51942111-51942612	SGCB	0.3013321921898098	BACH1	BACH1_direct_+/+	0.6637802730980693
chr19:38270599-38271100	SIPA1L3	0.4229639192982206	BACH1	BACH1_direct_+/+	0.6939893494944734
chr4:121689952-121690453	ANXA5	0.4589914139662049	BACH1	BACH1_direct_+/+	0.5296455544032855
chr15:101070565-101071066	CHSY1	0.3360307687203429	BACH1	BACH1_direct_+/+	0.6986021704979279
chr7:128532921-128533422	METTL2B	0.2442678721923013	BACH1	BACH1_direct_+/+	0.7804673141169273
chr9:83424654-83425155	FRMD3	0.1664151464361817	BACH1	BACH1_direct_+/+	0.6337442484504227
chr7:6443566-6444067	KDELR2	0.2867166755322624	BACH1	BACH1_direct_+/+	0.6705963657109622
chr10:22598407-22598908	SPAG6	0.2380849598465516	BACH1	BACH1_direct_+/+	0.3695670377444139
chr4:158997823-158998324	RAPGEF2	0.4065465368617747	BACH1	BACH1_direct_+/+	0.7151342325771911
chr1:15261147-15261648	EFHD2	0.4432870826192979	BACH1	BACH1_direct_+/+	0.4835355499785885
chr1:216409011-216409512	USH2A	0.3031916638758171	BACH1	BACH1_direct_+/+	0.099293
chr14:77302865-77303366	NGB	0.069478	BACH1	BACH1_direct_+/+	0.4673205229276519
chr13:113187849-113188350	LAMP1	0.2947771862691572	BACH1	BACH1_direct_+/+	0.6091945435147043
chr7:925549-926050	COX19	0.1338336282884048	BACH1	BACH1_direct_+/+	0.5718644937040022
chr8:105646067-105646568	ZFPM2	0.3274644690829303	BACH1	BACH1_direct_+/+	0.5610659223944336
chr8:123148981-123149482	DERL1	0.3039236811365798	BACH1	BACH1_direct_+/+	0.6778343147053659
chr10:122849076-122849577	C10orf88	0.3142201995849581	BACH1	BACH1_direct_+/+	0.673751
chr5:145848885-145849386	PRELID2	0.4307242858441427	BACH1	BACH1_direct_+/+	0.5452461844048037
chr5:75611651-75612152	POC5	0.0859368	BACH1	BACH1_direct_+/+	0.700222
chr7:122132281-122132782	AASS	0.5406783334784225	BACH1	BACH1_direct_+/+	0.7083002396263095
chrX:46551388-46551889	CHST7	0.3254890504239752	BACH1	BACH1_direct_+/+	0.5471405749911621
chr5:82975198-82975699	TMEM167A	0.146018	BACH1	BACH1_direct_+/+	0.7589181141226073
chr6:35917751-35918252	SRPK1	0.3078115078390837	BACH1	BACH1_direct_+/+	0.606194
chr4:153770975-153771476	TLR2	0.0733144	BACH1	BACH1_direct_+/+	0.4736380928925445
chr2:190794613-190795114	NAB1	0.1056897882823832	BACH1	BACH1_direct_+/+	0.7562461244964984
chr7:130281189-130281690	CPA4	0.1479624892156323	BACH1	BACH1_direct_+/+	0.3551382324284967
chr21:45228304-45228805	ADARB1	0.2493100763654943	BACH1	BACH1_direct_+/+	0.6853011347185719
chr22:30829896-30830397	TUG1	0.0592199	BACH1	BACH1_direct_+/+	0.7384167245247977
chr1:38690719-38691220	RRAGC	0.1236811514151194	BACH1	BACH1_direct_+/+	0.5684582894111868
chr6:143409288-143409789	FUCA2	0.2187866993619497	BACH1	BACH1_direct_+/+	0.6017544271364356
chr3:170751287-170751788	EIF5A2	0.4527178460889403	BACH1	BACH1_direct_+/+	0.5228026751964732
chr17:43970339-43970840	LSM12	0.232895	BACH1	BACH1_direct_+/+	0.7476136055959299
chr7:22647360-22647861	STEAP1B	0.5486183050339213	BACH1	BACH1_direct_+/+	0.2950399400576323
chr14:79411350-79411851	NRXN3	0.4624050982863911	BACH1	BACH1_direct_+/+	0.7204713216541929
chr7:42193058-42193559	GLI3	0.4357000243991477	BACH1	BACH1_direct_+/+	0.692403
chr8:105633633-105634134	ZFPM2	0.415496	BACH1	BACH1_direct_+/+	0.5610659223944336
chr12:121036646-121037147	C12orf43	0.2826862995252412	BACH1	BACH1_direct_+/+	0.7053640802252491
chr22:37122072-37122573	KCTD17	0.0517398	BACH1	BACH1_direct_+/+	0.4933632974204676
chr7:34837683-34838184	DPY19L1	0.4721320514766417	BACH1	BACH1_direct_+/+	0.7954703686635438
chr12:88238541-88239042	TMTC3	0.2531225672008035	BACH1	BACH1_direct_+/+	0.7421526455254984
chr10:31427235-31427736	ZEB1	0.4701542196747567	BACH1	BACH1_direct_+/+	0.641123
chr11:46612288-46612789	AMBRA1	0.0720082	BACH1	BACH1_direct_+/+	0.757873
chr1:236148264-236148765	NID1	0.2060687304655805	BACH1	BACH1_direct_+/+	0.6293316023135965
chr15:85588548-85589049	AKAP13	0.2727432908217851	BACH1	BACH1_direct_+/+	0.7009824924785002
chr12:11697920-11698421	ETV6	0.2604213972368587	BACH1	BACH1_direct_+/+	0.7438148108592564
chr11:68191624-68192125	LRP5	0.4833990576674734	BACH1	BACH1_direct_+/+	0.4108389595497899
chr3:11557212-11557713	ATG7	0.1770273993421044	BACH1	BACH1_direct_+/+	0.7377046928350077
chr7:130352570-130353071	CPA4	0.3465695712699034	BACH1	BACH1_direct_+/+	0.3551382324284967
chr7:28755269-28755770	CREB5	0.4851322138321908	BACH1	BACH1_direct_+/+	0.5806334398129248
chr1:239884723-239885224	CHRM3	0.3110238680261113	BACH1	BACH1_direct_+/+	0.4041255714709298
chr6:44966671-44967172	SUPT3H	0.2596056652267249	BACH1	BACH1_direct_+/+	0.6988609124690605
chr9:19116365-19116866	DENND4C	0.2346327012046905	BACH1	BACH1_direct_+/+	0.7097420643204484
chr5:111782022-111782523	NREP	0.2195176454910347	BACH1	BACH1_direct_+/+	0.5844912868574238
chr6:157770909-157771410	SNX9	0.2870253183435113	BACH1	BACH1_direct_+/+	0.6041449057545324
chr9:70435886-70436387	TRPM3	0.1071146679918737	BACH1	BACH1_direct_+/+	0.606993
chr11:36362867-36363368	TRAF6	0.275579	BACH1	BACH1_direct_+/+	0.7288557546937696
chr17:62498812-62499313	TLK2	0.24669	BACH1	BACH1_direct_+/+	0.7487589867889918
chr17:42895102-42895603	VPS25	0.250217	BACH1	BACH1_direct_+/+	0.5847245437322298
chr8:72675642-72676143	KCNB2	0.1538004168631714	BACH1	BACH1_direct_+/+	0.131546
chr15:48896334-48896835	SHC4	0.5895360765207938	BACH1	BACH1_direct_+/+	0.4298539816184431
chr9:73149425-73149926	ANXA1	0.5932219183759557	BACH1	BACH1_direct_+/+	0.4844939125835177
chr12:1475320-1475821	FBXL14	0.2046017213929418	BACH1	BACH1_direct_+/+	0.6283809620053897
chr2:75621123-75621624	EVA1A	0.4368661139444596	BACH1	BACH1_direct_+/+	0.4910341103563613
chr1:231377088-231377589	EGLN1	0.174151	BACH1	BACH1_direct_+/+	0.7025503730943741
chr14:74659444-74659945	AREL1	0.3872897385895309	BACH1	BACH1_direct_+/+	0.7757099490193615
chr6:154341228-154341729	CNKSR3	0.164131	BACH1	BACH1_direct_+/+	0.7112906063862087
chr6:63741357-63741858	EYS	0.1222466204746857	BACH1	BACH1_direct_+/+	0.5458819270891621
chr8:115718739-115719240	TRPS1	0.161686	BACH1	BACH1_direct_+/+	0.5247182181905375
chr2:74583466-74583967	AUP1	0.2829660837260341	BACH1	BACH1_direct_+/+	0.7169832906155265
chr17:10217905-10218406	GAS7	0.2948462497262707	BACH1	BACH1_direct_+/+	0.6552394066625982
chr1:218585757-218586258	TGFB2	0.5294983378659748	BACH1	BACH1_direct_+/+	0.4259764808113317
chr5:149404657-149405158	AFAP1L1	0.574094	BACH1	BACH1_direct_+/+	0.5878840030031406
chrX:48613645-48614146	PORCN	0.150206	BACH1	BACH1_direct_+/+	0.3751462085202248
chr1:170544689-170545190	PRRX1	0.4691693149885746	BACH1	BACH1_direct_+/+	0.3117095314364327
chr11:111945207-111945708	CRYAB	0.0758495	BACH1	BACH1_direct_+/+	0.0711826
chr20:51985548-51986049	ZFP64	0.2422559227076743	BACH1	BACH1_direct_+/+	0.6318831774125179
chr12:122951284-122951785	PITPNM2	0.2254749948872021	BACH1	BACH1_direct_+/+	0.8113967194131388
chr7:32143186-32143687	PDE1C	0.3923953836931504	BACH1	BACH1_direct_+/+	0.5260095330890476
chr21:35563921-35564422	RUNX1	0.2038234724578899	BACH1	BACH1_direct_+/+	0.5908062294906943
chr5:150641210-150641711	RBM22	0.2326271019744121	BACH1	BACH1_direct_+/+	0.6749832957790779
chr11:65880875-65881376	MUS81	0.1512704541174398	BACH1	BACH1_direct_+/+	0.6759222428500108
chr13:93480536-93481037	GPC6	0.3316586968048486	BACH1	BACH1_direct_+/+	0.6213952056244523
chr7:39592481-39592982	RALA	0.3945185148289906	BACH1	BACH1_direct_+/+	0.7287516584112995
chr19:44742375-44742876	PVR	0.3495543655142162	BACH1	BACH1_direct_+/+	0.5955262276535445
chr6:149336509-149337010	TAB2	0.2079706643044649	BACH1	BACH1_direct_+/+	0.7863687045936638
chr6:34608689-34609190	ILRUN	0.2913217231451327	BACH1	BACH1_direct_+/+	0.7310653091099347
chr2:20149215-20149716	MATN3	0.2446341087330133	BACH1	BACH1_direct_+/+	0.400419
chr18:50947834-50948335	ELAC1	0.2204955796723226	BACH1	BACH1_direct_+/+	0.3864060465436075
chr6:44805180-44805681	SUPT3H	0.1067895681940464	BACH1	BACH1_direct_+/+	0.6988609124690605
chr1:92031287-92031788	EPHX4	0.4594300124743411	BACH1	BACH1_direct_+/+	0.4003214966740649
chr18:59344945-59345446	CCBE1	0.2744153216566157	BACH1	BACH1_direct_+/+	0.4358321474609273
chr7:90474243-90474744	CDK14	0.1866147929674471	BACH1	BACH1_direct_+/+	0.578832
chr13:93794219-93794720	GPC6	0.2701380350054346	BACH1	BACH1_direct_+/+	0.6213952056244523
chr7:42233103-42233604	GLI3	0.2719242979063243	BACH1	BACH1_direct_+/+	0.692403
chr3:171060025-171060526	TNIK	0.2843837546371889	BACH1	BACH1_direct_+/+	0.636378
chr3:15428532-15429033	METTL6	0.4427933850513149	BACH1	BACH1_direct_+/+	0.7215414163952071
chr3:58383379-58383880	PXK	0.366277	BACH1	BACH1_direct_+/+	0.5520892331421753
chr5:142445242-142445743	SPRY4	0.6280799757406528	BACH1	BACH1_direct_+/+	0.6484314007790414
chr6:117915171-117915672	SLC35F1	0.2823442874270511	BACH1	BACH1_direct_+/+	0.4555733755459086
chr6:149895917-149896418	ULBP2	0.2292114620742707	BACH1	BACH1_direct_+/+	0.3955874264179344
chrX:19839846-19840347	SH3KBP1	0.1719059328086425	BACH1	BACH1_direct_+/+	0.7753321971579843
chr7:90623887-90624388	CDK14	0.1984602984161309	BACH1	BACH1_direct_+/+	0.578832
chr9:137261479-137261980	NELFB	0.2030022522804855	BACH1	BACH1_direct_+/+	0.6945031306936627
chr5:131610274-131610775	FNIP1	0.2501265322587127	BACH1	BACH1_direct_+/+	0.7186948318336325
chr4:107854599-107855100	SGMS2	0.3074727047261963	BACH1	BACH1_direct_+/+	0.5408660588462887
chr8:120857464-120857965	SNTB1	0.6354302117650755	BACH1	BACH1_direct_+/+	0.5923110753382395
chr3:192886980-192887481	MB21D2	0.5287874462819182	BACH1	BACH1_direct_+/+	0.6287529279615616
chr10:106741014-106741515	SORCS1	0.2989544124960315	BACH1	BACH1_direct_+/+	0.2301523832159772
chr7:99618667-99619168	ZSCAN25	0.222664	BACH1	BACH1_direct_+/+	0.721825
chr7:44861924-44862425	PURB	0.1970199868766343	BACH1	BACH1_direct_+/+	0.6436533434246046
chr20:13930221-13930722	ESF1	0.4634679953941599	BACH1	BACH1_direct_+/+	0.770736
chr2:9179762-9180263	ASAP2	0.512938	BACH1	BACH1_direct_+/+	0.7682677022699997
chr6:37570339-37570840	CMTR1	0.2446654309935181	BACH1	BACH1_direct_+/+	0.7157411477057832
chr5:123125008-123125509	PPIC	0.1391285256622993	BACH1	BACH1_direct_+/+	0.5108338748395979
chr3:138905327-138905828	FOXL2NB	0.1238280422216175	BACH1	BACH1_direct_+/+	0.0552804
chr11:125871344-125871845	DDX25	0.0665214	BACH1	BACH1_direct_+/+	0.2511349387310672
chr10:125903093-125903594	ADAM12	0.1613592171172613	BACH1	BACH1_direct_+/+	0.6011324538382753
chr6:33112649-33113150	HLA-DMA	0.1101623500631116	BACH1	BACH1_direct_+/+	0.629405
chr17:10435016-10435517	MYH4	0.2653909103161991	BACH1	BACH1_direct_+/+	0.1018636076867627
chr12:7079696-7080197	PEX5	0.2148145176353472	BACH1	BACH1_direct_+/+	0.5971864027452088
chr12:69687991-69688492	BEST3	0.2508840767334639	BACH1	BACH1_direct_+/+	0.294183
chr3:127791065-127791566	MGLL	0.3123776132765951	BACH1	BACH1_direct_+/+	0.655657
chr6:43077765-43078266	KLHDC3	0.339603	BACH1	BACH1_direct_+/+	0.6590276063631672
chr15:43440770-43441271	ZSCAN29	0.0637029	BACH1	BACH1_direct_+/+	0.6001698180342697
chr3:115251449-115251950	ZBTB20	0.3786325497612308	BACH1	BACH1_direct_+/+	0.7135245275988732
chr4:7328884-7329385	SORCS2	0.4277346412570534	BACH1	BACH1_direct_+/+	0.397081
chr3:25592435-25592936	TOP2B	0.3161947518704653	BACH1	BACH1_direct_+/+	0.7216215979444812
chr11:128468057-128468558	ETS1	0.6858657962972382	BACH1	BACH1_direct_+/+	0.6653216415418745
chr13:34966310-34966811	NBEA	0.3308600263588997	BACH1	BACH1_direct_+/+	0.5938877501295604
chr14:70279321-70279822	SYNJ2BP	0.2144368832507815	BACH1	BACH1_direct_+/+	0.722332
chr13:94080430-94080931	GPC6	0.2367527724564061	BACH1	BACH1_direct_+/+	0.6213952056244523
chr21:35635192-35635693	RUNX1	0.5135852937019298	BACH1	BACH1_direct_+/+	0.5908062294906943
chr15:62979240-62979741	TLN2	0.1808380236143943	BACH1	BACH1_direct_+/+	0.7228705461189894
chr4:112735647-112736148	LARP7	0.2309391296625642	BACH1	BACH1_direct_+/+	0.751017
chr14:34650801-34651302	BAZ1A	0.073954	BACH1	BACH1_direct_+/+	0.7436211705871929
chr15:66927254-66927755	SMAD3	0.0754276	BACH1	BACH1_direct_+/+	0.7399654180785175
chrX:129679830-129680331	OCRL	0.2012308950520786	BACH1	BACH1_direct_+/+	0.6995569102853262
chr3:114764100-114764601	ZBTB20	0.3654418277440629	BACH1	BACH1_direct_+/+	0.7135245275988732
chr8:66546727-66547228	MYBL1	0.274395	BACH1	BACH1_direct_+/+	0.6339747169822822
chr3:196563866-196564367	FBXO45	0.229814	BACH1	BACH1_direct_+/+	0.6261035630595551
chr14:61565818-61566319	HIF1A	0.4412403186503018	BACH1	BACH1_direct_+/+	0.7279078786943601
chr12:54423121-54423622	ITGA5	0.4292777883726926	BACH1	BACH1_direct_+/+	0.6519160498762444
chr7:77539877-77540378	PTPN12	0.382079	BACH1	BACH1_direct_+/+	0.7659078859880106
chr12:6229801-6230302	LTBR	0.475136	BACH1	BACH1_direct_+/+	0.4776421003437726
chr7:33987236-33987737	BBS9	0.2022388315897639	BACH1	BACH1_direct_+/+	0.6696991454341025
chr2:231162498-231162999	HTR2B	0.1469207080281939	BACH1	BACH1_direct_+/+	0.4398195500316354
chr6:167957065-167957566	AFDN	0.3867505895999972	BACH1	BACH1_direct_+/+	0.6740591744256397
chr6:43436477-43436978	ZNF318	0.1422794032183039	BACH1	BACH1_direct_+/+	0.6307946810381121
chr7:121385725-121386226	FAM3C	0.2842791196385693	BACH1	BACH1_direct_+/+	0.757419
chr12:78210862-78211363	NAV3	0.4078562998574696	BACH1	BACH1_direct_+/+	0.6704939942926673
chr2:24110512-24111013	MFSD2B	0.0927877	BACH1	BACH1_direct_+/+	0.5756743963826156
chr17:42895102-42895603	BECN1	0.2478695230017675	BACH1	BACH1_direct_+/+	0.7833136194692046
chr5:169629803-169630304	SPDL1	0.3930854515011237	BACH1	BACH1_direct_+/+	0.6241719838505096
chr3:64299140-64299641	PRICKLE2	0.3609984069165816	BACH1	BACH1_direct_+/+	0.5973914492388394
chr9:76321131-76321632	PCSK5	0.4872545350064121	BACH1	BACH1_direct_+/+	0.4760449076825027
chr16:83652848-83653349	CDH13	0.4497079435745105	BACH1	BACH1_direct_+/+	0.4322672243407144
chr17:50038167-50038668	ITGA3	0.4909850460512007	BACH1	BACH1_direct_+/+	0.5487802137157822
chr7:19707250-19707751	POLR1F	0.223454	BACH1	BACH1_direct_+/+	0.6376701581639179
chr12:21413530-21414031	SLCO1A2	0.1753115396006808	BACH1	BACH1_direct_+/+	0.2072046782410078
chr15:41929953-41930454	MAPKBP1	0.3360414407449665	BACH1	BACH1_direct_+/+	0.7189854863642067
chr11:5422785-5423286	HBG2	0.1512936631643982	BACH1	BACH1_direct_+/+	0.4633818375642548
chr5:134082573-134083074	PPP2CA	0.3256383406973903	BACH1	BACH1_direct_+/+	0.709931
chr6:32071639-32072140	STK19	0.2712748262270563	BACH1	BACH1_direct_+/+	0.7092044663331378
chr5:10566078-10566579	DAP	0.254051	BACH1	BACH1_direct_+/+	0.731317
chr11:33448680-33449181	HIPK3	0.2868133482464071	BACH1	BACH1_direct_+/+	0.8462241272603203
chr2:74566663-74567164	AUP1	0.4276934094426509	BACH1	BACH1_direct_+/+	0.7169832906155265
chr3:113084646-113085147	GTPBP8	0.163268	BACH1	BACH1_direct_+/+	0.670528
chr17:44009591-44010092	HROB	0.105988	BACH1	BACH1_direct_+/+	0.6854385448324622
chr13:93399382-93399883	GPC6	0.2341758054160023	BACH1	BACH1_direct_+/+	0.6213952056244523
chr6:33556802-33557303	BAK1	0.1912313849786577	BACH1	BACH1_direct_+/+	0.5181392043479875
chr5:10823293-10823794	DAP	0.1693830551745124	BACH1	BACH1_direct_+/+	0.731317
chr3:185635251-185635752	IGF2BP2	0.4636715422398904	BACH1	BACH1_direct_+/+	0.7308106210415168
chr11:11786172-11786673	USP47	0.0672259	BACH1	BACH1_direct_+/+	0.8214823467252795
chr3:132593225-132593726	UBA5	0.1894400855347938	BACH1	BACH1_direct_+/+	0.72057
chr11:128488493-128488994	ETS1	0.5069543932834811	BACH1	BACH1_direct_+/+	0.6653216415418745
chr3:196626978-196627479	SMCO1	0.0515346	BACH1	BACH1_direct_+/+	0.2301040261601896
chr3:196793096-196793597	NCBP2	0.1054216968490684	BACH1	BACH1_direct_+/+	0.7055167348063499
chr19:4869432-4869933	DPP9	0.2931353906160612	BACH1	BACH1_direct_+/+	0.7266881423384965
chr4:159410020-159410521	RAPGEF2	0.2680730917122738	BACH1	BACH1_direct_+/+	0.7151342325771911
chr4:88106241-88106742	PKD2	0.175738	BACH1	BACH1_direct_+/+	0.8198176131783314
chr11:95085070-95085571	SESN3	0.4066997866762522	BACH1	BACH1_direct_+/+	0.4996750036696691
chr6:13807648-13808149	RANBP9	0.3676037935755514	BACH1	BACH1_direct_+/+	0.7555633731365656
chr16:2895809-2896310	THOC6	0.221651	BACH1	BACH1_direct_+/+	0.588931
chr3:43766707-43767208	ANO10	0.4680379749740636	BACH1	BACH1_direct_+/+	0.7315616615705167
chr6:152909012-152909513	MTRF1L	0.1561519886043862	BACH1	BACH1_direct_+/+	0.6667365637245471
chr18:59516820-59517321	CCBE1	0.3797096512874611	BACH1	BACH1_direct_+/+	0.4358321474609273
chr9:14212718-14213219	NFIB	0.2430398492026343	BACH1	BACH1_direct_+/+	0.4067169668226956
chr5:143527724-143528225	NR3C1	0.5154175913232052	BACH1	BACH1_direct_+/+	0.7480504454862359
chr9:133252319-133252820	ABO	0.2372632189566222	BACH1	BACH1_direct_+/+	0.3226693936366077
chr12:55842786-55843287	DNAJC14	0.1412849921504966	BACH1	BACH1_direct_+/+	0.6358282123809514
chr12:47867551-47868052	COL2A1	0.101924	BACH1	BACH1_direct_+/+	0.3292256635305898
chr6:131107079-131107580	EPB41L2	0.6168678539763719	BACH1	BACH1_direct_+/+	0.8261344855853576
chr11:12703981-12704482	TEAD1	0.3338409783101813	BACH1	BACH1_direct_+/+	0.675923
chr5:37840335-37840836	GDNF	0.5005109457060759	BACH1	BACH1_direct_+/+	0.5784815546698232
chr20:49276412-49276913	STAU1	0.3122186381196147	BACH1	BACH1_direct_+/+	0.6986825826716954
chr15:70777493-70777994	UACA	0.3000077121145086	BACH1	BACH1_direct_+/+	0.6752514015894393
chr5:145855852-145856353	PRELID2	0.5277424289069735	BACH1	BACH1_direct_+/+	0.5452461844048037
chr6:29147000-29147501	OR2J2	0.1205095508749573	BACH1	BACH1_direct_+/+	0.0733665
chr9:35367430-35367931	RUSC2	0.480188	BACH1	BACH1_direct_+/+	0.6160027119611671
chr11:9726588-9727089	WEE1	0.0920963	BACH1	BACH1_direct_+/+	0.6797466796378051
chr8:94206465-94206966	GEM	0.4091161624279329	BACH1	BACH1_direct_+/+	0.4981624819998066
chr9:83281169-83281670	FRMD3	0.5388655900625211	BACH1	BACH1_direct_+/+	0.6337442484504227
chr13:102825830-102826331	POGLUT2	0.2498222962317894	BACH1	BACH1_direct_+/+	0.5360306403646946
chr20:44692868-44693369	PKIG	0.2107451059014587	BACH1	BACH1_direct_+/+	0.7140024790631981
chr4:156948738-156949239	PDGFC	0.7310407903687698	BACH1	BACH1_direct_+/+	0.531417
chr5:95715747-95716248	ARSK	0.2667458106052378	BACH1	BACH1_direct_+/+	0.7386352415766096
chr15:67096820-67097321	SMAD3	0.4648132574028494	BACH1	BACH1_direct_+/+	0.7399654180785175
chr16:85301354-85301855	GSE1	0.2602403790418021	BACH1	BACH1_direct_+/+	0.3364605401192174
chr12:122419741-122420242	CLIP1	0.3049341734603479	BACH1	BACH1_direct_+/+	0.7494798467431998
chr2:186569844-186570345	ITGAV	0.3778135103479748	BACH1	BACH1_direct_+/+	0.606513
chr6:158069738-158070239	SYNJ2	0.6288300728260323	BACH1	BACH1_direct_+/+	0.6547349945879859
chr9:6703486-6703987	GLDC	0.0509868	BACH1	BACH1_direct_+/+	0.4118702009902571
chr15:70833773-70834274	LRRC49	0.2911349533553074	BACH1	BACH1_direct_+/+	0.5485888524883861
chr11:95253637-95254138	SESN3	0.1284879599014168	BACH1	BACH1_direct_+/+	0.4996750036696691
chr5:95762277-95762778	RHOBTB3	0.52283	BACH1	BACH1_direct_+/+	0.6839513266455567
chr12:30931720-30932221	DDX11	0.0780822	BACH1	BACH1_direct_+/+	0.660952
chr5:39091848-39092349	OSMR	0.5295787275853691	BACH1	BACH1_direct_+/+	0.5094277674483916
chr11:118537532-118538033	IFT46	0.293476	BACH1	BACH1_direct_+/+	0.6234367253294866
chr11:107562740-107563241	ALKBH8	0.4066925132078391	BACH1	BACH1_direct_+/+	0.7907898689487016
chr3:41265073-41265574	ULK4	0.2268629260527906	BACH1	BACH1_direct_+/+	0.6874389187795276
chr2:213834286-213834787	SPAG16	0.4893913512592691	BACH1	BACH1_direct_+/+	0.6753659238429652
chr6:37615850-37616351	CMTR1	0.3419623634376505	BACH1	BACH1_direct_+/+	0.7157411477057832
chr17:63293962-63294463	TANC2	0.244045	BACH1	BACH1_direct_+/+	0.7182176174032745
chr16:71338106-71338607	ZNF23	0.0924569	BACH1	BACH1_direct_+/+	0.5607941319984758
chr5:151740540-151741041	GLRA1	0.0538846	BACH1	BACH1_direct_+/+	0.4995546326387681
chr12:53530884-53531385	ATF7	0.1321658333429417	BACH1	BACH1_direct_+/+	0.738515
chr20:986848-987349	RSPO4	0.1669636229887418	BACH1	BACH1_direct_+/+	0.1164643467478279
chr8:115333743-115334244	TRPS1	0.2130443995609265	BACH1	BACH1_direct_+/+	0.5247182181905375
chr8:94024630-94025131	PDP1	0.5296285189962755	BACH1	BACH1_direct_+/+	0.6424302581329001
chr3:101092465-101092966	IMPG2	0.1038178563786977	BACH1	BACH1_direct_+/+	0.6205044444796269
chr2:120103932-120104433	TMEM185B	0.1824856345160328	BACH1	BACH1_direct_+/+	0.4986912084921081
chr20:45826639-45827140	ACOT8	0.3466781196023599	BACH1	BACH1_direct_+/+	0.6645031309802186
chr12:27772104-27772605	PPFIBP1	0.1002410642853249	BACH1	BACH1_direct_+/+	0.7518319392040786
chr6:89298585-89299086	GABRR2	0.2172684452759077	BACH1	BACH1_direct_+/+	0.43661
chr15:55253495-55253996	RSL24D1	0.1514263567014132	BACH1	BACH1_direct_+/+	0.5939364521437218
chr1:91582500-91583001	CDC7	0.3442508741432425	BACH1	BACH1_direct_+/+	0.7146990551812968
chrX:48490644-48491145	TBC1D25	0.0704681	BACH1	BACH1_direct_+/+	0.6788181329316235
chr11:132330311-132330812	NTM	0.1124127676381059	BACH1	BACH1_direct_+/+	0.4878184973293341
chr7:42340366-42340867	GLI3	0.4269960116538225	BACH1	BACH1_direct_+/+	0.692403
chr5:95327141-95327642	FAM81B	0.1218757760730091	BACH1	BACH1_direct_+/+	0.2676493353977263
chr3:149625295-149625796	WWTR1	0.4861185057168406	BACH1	BACH1_direct_+/+	0.6691788668766661
chr2:100364793-100365294	LONRF2	0.1289685832006415	BACH1	BACH1_direct_+/+	0.2641747459842085
chr15:78301842-78302343	IREB2	0.2697221745880688	BACH1	BACH1_direct_+/+	0.7206624419495901
chr6:143505086-143505587	PHACTR2	0.3947939300475003	BACH1	BACH1_direct_+/+	0.6021428536789113
chr9:113178063-113178564	ZFP37	0.0581417	BACH1	BACH1_direct_+/+	0.4906054876253197
chr11:9604094-9604595	SWAP70	0.4689102808311105	BACH1	BACH1_direct_+/+	0.649912
chr4:156639190-156639691	PDGFC	0.6421759147938776	BACH1	BACH1_direct_+/+	0.531417
chr15:89458440-89458941	KIF7	0.3766256452484076	BACH1	BACH1_direct_+/+	0.6777290629003228
chr15:70802587-70803088	LARP6	0.4717426083147882	BACH1	BACH1_direct_+/+	0.5553296247725282
chr20:44495669-44496170	PKIG	0.1138415755333389	BACH1	BACH1_direct_+/+	0.7140024790631981
chr6:36353356-36353857	BRPF3	0.2324005284917337	BACH1	BACH1_direct_+/+	0.6484358891780646
chr6:110517017-110517518	DDO	0.2777565526600746	BACH1	BACH1_direct_+/+	0.3486099436214281
chr3:99751570-99752071	FILIP1L	0.3475914455527186	BACH1	BACH1_direct_+/+	0.6683417551488509
chr5:131745515-131746016	FNIP1	0.6485969346506012	BACH1	BACH1_direct_+/+	0.7186948318336325
chr8:117949746-117950247	EXT1	0.436654	BACH1	BACH1_direct_+/+	0.5351263035352013
chr20:21433237-21433738	XRN2	0.239138	BACH1	BACH1_direct_+/+	0.7671502290749729
chr7:22496894-22497395	STEAP1B	0.2668947386941189	BACH1	BACH1_direct_+/+	0.2950399400576323
chr15:70912129-70912630	LRRC49	0.0879451	BACH1	BACH1_direct_+/+	0.5485888524883861
chr12:116427190-116427691	MED13L	0.3429579860040561	BACH1	BACH1_direct_+/+	0.8040165138186179
chr15:62737485-62737986	TLN2	0.2135503982207351	BACH1	BACH1_direct_+/+	0.7228705461189894
chr11:95289353-95289854	SESN3	0.2825317914558846	BACH1	BACH1_direct_+/+	0.4996750036696691
chr8:141015394-141015895	PTK2	0.3022725211599583	BACH1	BACH1_direct_+/+	0.6847631819653958
chr16:83653652-83654153	CDH13	0.4701416941550411	BACH1	BACH1_direct_+/+	0.4322672243407144
chr3:124117396-124117897	KALRN	0.3454778325881872	BACH1	BACH1_direct_+/+	0.5145018770100261
chr15:63233674-63234175	APH1B	0.3426033050548121	BACH1	BACH1_direct_+/+	0.6063583319319861
chr7:116150574-116151075	CAV2	0.200058	BACH1	BACH1_direct_+/+	0.395105
chr6:167781298-167781799	AFDN	0.2253319898414879	BACH1	BACH1_direct_+/+	0.6740591744256397
chr12:71935501-71936002	RAB21	0.2856662080029155	BACH1	BACH1_direct_+/+	0.7292000667977292
chr3:56323979-56324480	ERC2	0.2742979872075636	BACH1	BACH1_direct_+/+	0.3132805239759946
chr5:145495688-145496189	PRELID2	0.4568235928373491	BACH1	BACH1_direct_+/+	0.5452461844048037
chr2:28286666-28287167	FOSL2	0.2402347885074802	BACH1	BACH1_direct_+/+	0.4909032456925804
chr17:50211085-50211586	ITGA3	0.4814095478403984	BACH1	BACH1_direct_+/+	0.5487802137157822
chr6:56357629-56358130	DST	0.546434	BACH1	BACH1_direct_+/+	0.7218013439793114
chr8:104835754-104836255	ZFPM2	0.2354816184334908	BACH1	BACH1_direct_+/+	0.5610659223944336
chr3:149646113-149646614	WWTR1	0.5203523618567362	BACH1	BACH1_direct_+/+	0.6691788668766661
chr3:149654161-149654662	WWTR1	0.5903477115474408	BACH1	BACH1_direct_+/+	0.6691788668766661
chr3:172066379-172066880	FNDC3B	0.3089311457105417	BACH1	BACH1_direct_+/+	0.6533536541434791
chr10:22433838-22434339	SPAG6	0.153121	BACH1	BACH1_direct_+/+	0.3695670377444139
chr3:108463623-108464124	MYH15	0.3094799860556985	BACH1	BACH1_direct_+/+	0.2841548609321486
chr14:50231716-50232217	CDKL1	0.1820942524012346	BACH1	BACH1_direct_+/+	0.7180014331094087
chr5:132389619-132390120	P4HA2	0.4425174559418403	BACH1	BACH1_direct_+/+	0.5255131961338871
chr22:44449777-44450278	RTL6	0.0809901	BACH1	BACH1_direct_+/+	0.6020114810617317
chr7:130369281-130369782	MEST	0.165968	BACH1	BACH1_direct_+/+	0.3686358463149026
chr11:120424116-120424617	ARHGEF12	0.2776349542272403	BACH1	BACH1_direct_+/+	0.680059
chr1:246732545-246733046	CNST	0.2434403749650866	BACH1	BACH1_direct_+/+	0.6953924288498602
chr5:159038861-159039362	RNF145	0.3785527662402836	BACH1	BACH1_direct_+/+	0.7798509428821502
chr5:122141644-122142145	ZNF474	0.1375498815201772	BACH1	BACH1_direct_+/+	0.566134
chr12:117853528-117854029	KSR2	0.2666434670594295	BACH1	BACH1_direct_+/+	0.1562644585025695
chr20:45905589-45906090	WFDC3	0.3692530884481343	BACH1	BACH1_direct_+/+	0.3091706793932884
chr7:26307157-26307658	SNX10	0.4454442007012213	BACH1	BACH1_direct_+/+	0.4402175829250473
chr1:183608267-183608768	RGL1	0.367725	BACH1	BACH1_direct_+/+	0.5548243022072706
chr6:161029127-161029628	MAP3K4	0.1110102217431847	BACH1	BACH1_direct_+/+	0.7821892068764026
chr12:1443327-1443828	WNT5B	0.2121920526616613	BACH1	BACH1_direct_+/+	0.4115031314935888
chr6:13807648-13808149	MCUR1	0.3581866945324279	BACH1	BACH1_direct_+/+	0.7273318284141206
chr14:54606150-54606651	SAMD4A	0.5737845942123635	BACH1	BACH1_direct_+/+	0.5726404780319635
chr12:132029659-132030160	EP400	0.2471394599836903	BACH1	BACH1_direct_+/+	0.7657560046932494
chr4:83487728-83488229	GPAT3	0.3180793589798833	BACH1	BACH1_direct_+/+	0.6087096714973969
chr9:109012194-109012695	CTNNAL1	0.2639687103296929	BACH1	BACH1_direct_+/+	0.7149904547361514
chr10:103861423-103861924	SH3PXD2A	0.4379108976305837	BACH1	BACH1_direct_+/+	0.728738
chr21:35664649-35665150	RUNX1	0.5214240573178329	BACH1	BACH1_direct_+/+	0.5908062294906943
chr12:82650556-82651057	TMTC2	0.1815582304341801	BACH1	BACH1_direct_+/+	0.4695656316922147
chr13:29503780-29504281	SLC7A1	0.0614037	BACH1	BACH1_direct_+/+	0.6926552859343721
chrX:54178012-54178513	PHF8	0.1829321149222005	BACH1	BACH1_direct_+/+	0.6121935699794131
chr6:43149179-43149680	CUL7	0.2994665337195509	BACH1	BACH1_direct_+/+	0.6794417437739556
chr17:47306105-47306606	EFCAB13	0.2589534916463547	BACH1	BACH1_direct_+/+	0.7636572644395679
chr4:152696858-152697359	ARFIP1	0.3274290933744253	BACH1	BACH1_direct_+/+	0.7031330821617473
chr8:141039828-141040329	PTK2	0.2190518691556024	BACH1	BACH1_direct_+/+	0.6847631819653958
chr2:230230045-230230546	SP140L	0.4455639451266063	BACH1	BACH1_direct_+/+	0.7470239309301437
chr20:23445517-23446018	NXT1	0.1432737918094551	BACH1	BACH1_direct_+/+	0.5823374311023102
chrX:136259939-136260440	FHL1	0.4144956051376183	BACH1	BACH1_direct_+/+	0.4786931673161853
chr8:141035250-141035751	PTK2	0.3131140244620702	BACH1	BACH1_direct_+/+	0.6847631819653958
chr6:142444932-142445433	ADGRG6	0.2500018759428207	BACH1	BACH1_direct_+/+	0.3444907986517169
chr3:172209638-172210139	FNDC3B	0.364224	BACH1	BACH1_direct_+/+	0.6533536541434791
chr7:116576969-116577470	CAV2	0.4984718487257322	BACH1	BACH1_direct_+/+	0.395105
chr17:48486476-48486977	HOXB6	0.4335966439988759	BACH1	BACH1_direct_+/+	0.5779472525038033
chr19:45876653-45877154	DMWD	0.4602963190468146	BACH1	BACH1_direct_+/+	0.6894289380898224
chr11:9364191-9364692	DENND5A	0.1653176515352289	BACH1	BACH1_direct_+/+	0.7932832858097777
chrX:41468530-41469031	CASK	0.122477	BACH1	BACH1_direct_+/+	0.6643415614483291
chr15:101138844-101139345	CHSY1	0.1575874052498484	BACH1	BACH1_direct_+/+	0.6986021704979279
chr1:91941502-91942003	EPHX4	0.297779	BACH1	BACH1_direct_+/+	0.4003214966740649
chr12:115962499-115963000	MED13L	0.3512969339775157	BACH1	BACH1_direct_+/+	0.8040165138186179
chr6:36266872-36267373	MAPK13	0.5332573757376338	BACH1	BACH1_direct_+/+	0.3529927116016271
chrX:134513012-134513513	PHF6	0.3166207153288369	BACH1	BACH1_direct_+/+	0.66813
chr10:103504274-103504775	SH3PXD2A	0.4388633622505569	BACH1	BACH1_direct_+/+	0.728738
chr14:52903018-52903519	GNPNAT1	0.1811656411838522	BACH1	BACH1_direct_+/+	0.5727521641088484
chr7:32536557-32537058	PDE1C	0.3437932196127714	BACH1	BACH1_direct_+/+	0.5260095330890476
chr6:136077847-136078348	PDE7B	0.3584453771574391	BACH1	BACH1_direct_+/+	0.3094072341351403
chr5:146079565-146080066	LARS1	0.1354428094849064	BACH1	BACH1_direct_+/+	0.7144956271001554
chr12:11822896-11823397	ETV6	0.2185185763321951	BACH1	BACH1_direct_+/+	0.7438148108592564
chr11:13073496-13073997	TEAD1	0.4531976388606595	BACH1	BACH1_direct_+/+	0.675923
chr3:41267975-41268476	ULK4	0.2372357508649525	BACH1	BACH1_direct_+/+	0.6874389187795276
chr3:98702103-98702604	DCBLD2	0.1801424488963728	BACH1	BACH1_direct_+/+	0.748086
chr3:119788566-119789067	COX17	0.2165613365127253	BACH1	BACH1_direct_+/+	0.5556855067088211
chr10:17041511-17042012	TRDMT1	0.3207465846516086	BACH1	BACH1_direct_+/+	0.6589519211512087
chr11:120545720-120546221	ARHGEF12	0.3551359419552141	BACH1	BACH1_direct_+/+	0.680059
chr6:144896853-144897354	UTRN	0.5304897657902548	BACH1	BACH1_direct_+/+	0.6273114972614808
chr5:142245585-142246086	NDFIP1	0.1445848440196915	BACH1	BACH1_direct_+/+	0.7998347643945928
chr9:133030894-133031395	GTF3C5	0.0829648	BACH1	BACH1_direct_+/+	0.6702588609730726
chr5:5342761-5343262	ADAMTS16	0.5272914207955101	BACH1	BACH1_direct_+/+	0.457682
chr20:17735145-17735646	RRBP1	0.3765835176166754	BACH1	BACH1_direct_+/+	0.6828740647157289
chr20:41047875-41048376	ZHX3	0.2545494440301121	BACH1	BACH1_direct_+/+	0.6890605168452347
chr14:73014604-73015105	ZFYVE1	0.2573962380756212	BACH1	BACH1_direct_+/+	0.6770982594530963
chr3:52243974-52244475	GLYCTK	0.1633408536722503	BACH1	BACH1_direct_+/+	0.5197177067761569
chr3:101291945-101292446	SENP7	0.110578	BACH1	BACH1_direct_+/+	0.7746351276336625
chr19:10363847-10364348	S1PR5	0.2964184522464688	BACH1	BACH1_direct_+/+	0.2484680073275895
chr4:39639301-39639802	UBE2K	0.0636931	BACH1	BACH1_direct_+/+	0.7444314689060009
chr6:16766151-16766652	ATXN1	0.1305491963149609	BACH1	BACH1_direct_+/+	0.7253030122741435
chr12:121107607-121108108	C12orf43	0.1261176247533463	BACH1	BACH1_direct_+/+	0.7053640802252491
chr3:168241071-168241572	GOLIM4	0.2800975250731308	BACH1	BACH1_direct_+/+	0.6908828380469713
chr6:56927460-56927961	BEND6	0.4302510869540613	BACH1	BACH1_direct_+/+	0.6167378061107516
chr6:81402218-81402719	TENT5A	0.4730533710922597	BACH1	BACH1_direct_+/+	0.5982324803048233
chr9:112174526-112175027	SUSD1	0.3510573211223532	BACH1	BACH1_direct_+/+	0.6774543379089216
chr10:14383221-14383722	FAM107B	0.2322196157280064	BACH1	BACH1_direct_+/+	0.4473549834500289
chr14:103136909-103137410	CDC42BPB	0.2803643074141636	BACH1	BACH1_direct_+/+	0.6298470894165972
chr16:2723031-2723532	SRRM2	0.0691085	BACH1	BACH1_direct_+/+	0.7882804461724774
chr14:105027079-105027580	AHNAK2	0.1556035144985102	BACH1	BACH1_direct_+/+	0.3124100280946981
chr18:46169336-46169837	ATP5F1A	0.0986113	BACH1	BACH1_direct_+/+	0.4950257859341292
chr5:38670596-38671097	LIFR	0.0982451	BACH1	BACH1_direct_+/+	0.5101083719781694
chr2:26988417-26988918	TMEM214	0.1582909343420295	BACH1	BACH1_direct_+/+	0.6805188365895386
chr2:200713682-200714183	CLK1	0.1324397521917942	BACH1	BACH1_direct_+/+	0.7318056321285624
chr5:62178215-62178716	KIF2A	0.3094899094164038	BACH1	BACH1_direct_+/+	0.7401896016942104
chr1:57319149-57319650	DAB1	0.2751780525807492	BACH1	BACH1_direct_+/+	0.1324187240918662
chr2:27954654-27955155	MRPL33	0.1608073842389824	BACH1	BACH1_direct_+/+	0.6869946190051786
chr5:76875231-76875732	CRHBP	0.3869091875020971	BACH1	BACH1_direct_+/+	0.1483647810762726
chr20:18648973-18649474	DTD1	0.3489625752108542	BACH1	BACH1_direct_+/+	0.6869121282678028
chr12:105038206-105038707	WASHC4	0.2728366507275345	BACH1	BACH1_direct_+/+	0.7894483199230494
chr2:191486268-191486769	MYO1B	0.4556918386939406	BACH1	BACH1_direct_+/+	0.5686908424685962
chr19:46722063-46722564	ARHGAP35	0.151179	BACH1	BACH1_direct_+/+	0.8254386620817713
chr8:130125528-130126029	ASAP1	0.3962864705080332	BACH1	BACH1_direct_+/+	0.6822716558519477
chr13:49858978-49859479	SPRYD7	0.1393617029445782	BACH1	BACH1_direct_+/+	0.5266391565309186
chr3:152126268-152126769	MBNL1	0.3055088193999951	BACH1	BACH1_direct_+/+	0.7284984202851512
chr3:125110535-125111036	ZNF148	0.2212449900267297	BACH1	BACH1_direct_+/+	0.8059758551227311
chr22:38923767-38924268	APOBEC3F	0.2309191679400379	BACH1	BACH1_direct_+/+	0.3754371818002394
chr4:113300312-113300813	CAMK2D	0.5174723665826003	BACH1	BACH1_direct_+/+	0.7691036599987241
chr5:148268477-148268978	SPINK13	0.0951829	BACH1	BACH1_direct_+/+	0.1103069967617758
chr4:186684826-186685327	FAT1	0.4321647600370244	BACH1	BACH1_direct_+/+	0.6547054701061802
chr16:11916497-11916998	GSPT1	0.3775669968925851	BACH1	BACH1_direct_+/+	0.6935744176381928
chr2:109239720-109240221	SH3RF3	0.3452698988146911	BACH1	BACH1_direct_+/+	0.5593485351555998
chr18:58580587-58581088	ALPK2	0.336905	BACH1	BACH1_direct_+/+	0.3549488725977151
chr12:65945390-65945891	HMGA2	0.5408106904293466	BACH1	BACH1_direct_+/+	0.6482894550522874
chr9:19184166-19184667	DENND4C	0.1554379245912487	BACH1	BACH1_direct_+/+	0.7097420643204484
chr11:131691479-131691980	NTM	0.1586013002969726	BACH1	BACH1_direct_+/+	0.4878184973293341
chrX:53594259-53594760	HUWE1	0.3346301356905241	BACH1	BACH1_direct_+/+	0.7464555105602637
chr5:111748171-111748672	NREP	0.2307748809004108	BACH1	BACH1_direct_+/+	0.5844912868574238
chr11:107651648-107652149	ELMOD1	0.2706179703552194	BACH1	BACH1_direct_+/+	0.3165541565854536
chrX:134949234-134949735	MOSPD1	0.3549123449318535	BACH1	BACH1_direct_+/+	0.577528
chr4:40057150-40057651	PDS5A	0.0856038	BACH1	BACH1_direct_+/+	0.7662162049117378
chr2:135663117-135663618	UBXN4	0.2392016817290807	BACH1	BACH1_direct_+/+	0.814332
chr3:64048493-64048994	PRICKLE2	0.4387310346827736	BACH1	BACH1_direct_+/+	0.5973914492388394
chrX:19772311-19772812	SH3KBP1	0.477691	BACH1	BACH1_direct_+/+	0.7753321971579843
chr12:79674594-79675095	PAWR	0.5492190362478518	BACH1	BACH1_direct_+/+	0.5393802291520804
chr9:37937995-37938496	DCAF10	0.0511307	BACH1	BACH1_direct_+/+	0.7599577590616903
chr3:194532541-194533042	TMEM44	0.437588	BACH1	BACH1_direct_+/+	0.7032994199772723
chr17:7443768-7444269	ZBTB4	0.1849039519922051	BACH1	BACH1_direct_+/+	0.6637885048958782
chr20:17505274-17505775	BFSP1	0.1662226112137155	BACH1	BACH1_direct_+/+	0.6486284561103255
chr3:143135121-143135622	U2SURP	0.391501	BACH1	BACH1_direct_+/+	0.7850974226836218
chr3:171417740-171418241	TNIK	0.5961128538587227	BACH1	BACH1_direct_+/+	0.636378
chr4:151355933-151356434	SH3D19	0.2538545437669221	BACH1	BACH1_direct_+/+	0.6439303276485642
chr11:101130497-101130998	ARHGAP42	0.2917001559258788	BACH1	BACH1_direct_+/+	0.5280093747114478
chr9:83510999-83511500	FRMD3	0.4476821915919645	BACH1	BACH1_direct_+/+	0.6337442484504227
chr6:154893864-154894365	SCAF8	0.2910241054959092	BACH1	BACH1_direct_+/+	0.8127506284863989
chr20:35312290-35312791	PROCR	0.3787928969981962	BACH1	BACH1_direct_+/+	0.412987
chr7:43119311-43119812	HECW1	0.4445123973947462	BACH1	BACH1_direct_+/+	0.3785090456209617
chr11:73622864-73623365	FAM168A	0.3057932111336719	BACH1	BACH1_direct_+/+	0.7981875524664367
chr3:122403474-122403975	KPNA1	0.1830636000398708	BACH1	BACH1_direct_+/+	0.7752840871861046
chr1:56934368-56934869	DAB1	0.3403357648732797	BACH1	BACH1_direct_+/+	0.1324187240918662
chr5:61277130-61277631	NDUFAF2	0.195067	BACH1	BACH1_direct_+/+	0.6479296447532515
chr1:15965377-15965878	ZBTB17	0.1417713810122699	BACH1	BACH1_direct_+/+	0.7505598121201894
chr11:33011476-33011977	CSTF3	0.2488347830062895	BACH1	BACH1_direct_+/+	0.7959460374736601
chr4:184262834-184263335	IRF2	0.3720158889817143	BACH1	BACH1_direct_+/+	0.7053853746194335
chr1:216168542-216169043	USH2A	0.1781532637177856	BACH1	BACH1_direct_+/+	0.099293
chr1:231486951-231487452	EGLN1	0.1813954318509911	BACH1	BACH1_direct_+/+	0.7025503730943741
chr7:90404732-90405233	CLDN12	0.4978728610689789	BACH1	BACH1_direct_+/+	0.4770754647848487
chr5:176784138-176784639	TSPAN17	0.1603853843115956	BACH1	BACH1_direct_+/+	0.5797675358127018
chr20:8155213-8155714	PLCB1	0.393767	BACH1	BACH1_direct_+/+	0.6123224420998961
chr11:65973659-65974160	SART1	0.2210644576084531	BACH1	BACH1_direct_+/+	0.737985
chr1:241707430-241707931	CHML	0.5423021445906847	BACH1	BACH1_direct_+/+	0.5414656565992275
chr10:103527439-103527940	SH3PXD2A	0.2153288706200043	BACH1	BACH1_direct_+/+	0.728738
chr6:43164345-43164846	KLC4	0.2502270325514876	BACH1	BACH1_direct_+/+	0.6700209082807566
chr21:35511240-35511741	RUNX1	0.5557872490036837	BACH1	BACH1_direct_+/+	0.5908062294906943
chr13:33404433-33404934	STARD13	0.2498359742005599	BACH1	BACH1_direct_+/+	0.8054215732500932
chr3:64189106-64189607	PRICKLE2	0.497529	BACH1	BACH1_direct_+/+	0.5973914492388394
chrX:154600372-154600873	FAM3A	0.1149227483962921	BACH1	BACH1_direct_+/+	0.5838866491183863
chr2:36404246-36404747	FEZ2	0.3459492989983993	BACH1	BACH1_direct_+/+	0.7739727322872653
chr11:119218427-119218928	VPS11	0.180117	BACH1	BACH1_direct_+/+	0.6293799683588733
chr3:58260332-58260833	HTD2	0.0544958	BACH1	BACH1_direct_+/+	0.2253491241703705
chr3:63824277-63824778	ATXN7	0.4298854848421901	BACH1	BACH1_direct_+/+	0.7555804468033372
chr3:32226221-32226722	OSBPL10	0.5371138722878956	BACH1	BACH1_direct_+/+	0.6447948225013529
chr3:5013156-5013657	ARL8B	0.1267128976035095	BACH1	BACH1_direct_+/+	0.6755822932328591
chr11:100684654-100685155	ARHGAP42	0.4377097725304857	BACH1	BACH1_direct_+/+	0.5280093747114478
chr11:117383989-117384490	RNF214	0.2519296638933871	BACH1	BACH1_direct_+/+	0.736467
chr7:139853512-139854013	TBXAS1	0.1921646276796309	BACH1	BACH1_direct_+/+	0.6432501084699561
chr6:155188900-155189401	TIAM2	0.172366	BACH1	BACH1_direct_+/+	0.8650106505361636
chr17:17150991-17151492	MPRIP	0.421513	BACH1	BACH1_direct_+/+	0.7024865634203226
chr14:51581100-51581601	FRMD6	0.5234582028621854	BACH1	BACH1_direct_+/+	0.6050888024745507
chr3:127655489-127655990	ABTB1	0.1976437194565601	BACH1	BACH1_direct_+/+	0.5678139291333814
chr11:94664267-94664768	AMOTL1	0.4029875818375175	BACH1	BACH1_direct_+/+	0.7342453501152236
chr12:11746105-11746606	ETV6	0.2214527259620647	BACH1	BACH1_direct_+/+	0.7438148108592564
chr3:172221475-172221976	FNDC3B	0.402769	BACH1	BACH1_direct_+/+	0.6533536541434791
chr11:100809390-100809891	ARHGAP42	0.3527513113826163	BACH1	BACH1_direct_+/+	0.5280093747114478
chr5:159038861-159039362	EBF1	0.3119757781116175	BACH1	BACH1_direct_+/+	0.4019964236569324
chr17:31269119-31269620	NF1	0.2171081020744603	BACH1	BACH1_direct_+/+	0.7680445003000979
chr17:15966832-15967333	NCOR1	0.2325589600846723	BACH1	BACH1_direct_+/+	0.6907797471574605
chr5:34923362-34923863	BRIX1	0.157534	BACH1	BACH1_direct_+/+	0.7224775488628075
chr17:44981540-44982041	CCDC103	0.059175	BACH1	BACH1_direct_+/+	0.3764494264956753
chr7:27133795-27134296	SKAP2	0.1979161977508344	BACH1	BACH1_direct_+/+	0.595741
chr13:51478547-51479048	WDFY2	0.1331480691845644	BACH1	BACH1_direct_+/+	0.8267111343719429
chr6:158160868-158161369	SYNJ2	0.5072528119057396	BACH1	BACH1_direct_+/+	0.6547349945879859
chr7:41886185-41886686	GLI3	0.2363656160180149	BACH1	BACH1_direct_+/+	0.692403
chr11:35167283-35167784	CD44	0.4840479774268456	BACH1	BACH1_direct_+/+	0.7088827244229688
chr17:60082478-60082979	HEATR6	0.3229169644797421	BACH1	BACH1_direct_+/+	0.7024838785824133
chr3:114221486-114221987	ZBTB20	0.0673743	BACH1	BACH1_direct_+/+	0.7135245275988732
chr5:139593670-139594171	DNAJC18	0.1248897504707822	BACH1	BACH1_direct_+/+	0.6478910058820057
chr1:10538476-10538977	DFFA	0.2449009929956327	BACH1	BACH1_direct_+/+	0.6871279431942492
chr6:16277277-16277778	ATXN1	0.3949583792918034	BACH1	BACH1_direct_+/+	0.7253030122741435
chr4:184449317-184449818	IRF2	0.4162656092478758	BACH1	BACH1_direct_+/+	0.7053853746194335
chr11:117281103-117281604	PCSK7	0.251365	BACH1	BACH1_direct_+/+	0.7412313020669328
chr11:33371395-33371896	HIPK3	0.2561728646888275	BACH1	BACH1_direct_+/+	0.8462241272603203
chr11:83062890-83063391	RAB30	0.2823813301047915	BACH1	BACH1_direct_+/+	0.5738206544261816
chr17:14307667-14308168	HS3ST3B1	0.5928447677364199	BACH1	BACH1_direct_+/+	0.4460379515828272
chr19:55390353-55390854	IL11	0.1475509940039613	BACH1	BACH1_direct_+/+	0.3762031726283784
chr5:143088650-143089151	ARHGAP26	0.2892511683469035	BACH1	BACH1_direct_+/+	0.5742309953794164
chr6:155274409-155274910	TFB1M	0.3466875215435706	BACH1	BACH1_direct_+/+	0.760909
chr6:105326708-105327209	PREP	0.3023659146415874	BACH1	BACH1_direct_+/+	0.7947315196775181
chr6:16524231-16524732	ATXN1	0.2786024090116472	BACH1	BACH1_direct_+/+	0.7253030122741435
chr4:5037868-5038369	STK32B	0.0936846	BACH1	BACH1_direct_+/+	0.5872809607933728
chr6:142416126-142416627	ADGRG6	0.2350395070568288	BACH1	BACH1_direct_+/+	0.3444907986517169
chr3:196793096-196793597	CEP19	0.0957953	BACH1	BACH1_direct_+/+	0.498693
chr5:91297193-91297694	ARRDC3	0.3424618836333081	BACH1	BACH1_direct_+/+	0.5749740243365736
chr6:89359528-89360029	GABRR2	0.156695	BACH1	BACH1_direct_+/+	0.43661
chr17:81897977-81898478	MAFG	0.3120990214283889	BACH1	BACH1_direct_+/+	0.6513475249736833
chr13:95704474-95704975	UGGT2	0.0546285	BACH1	BACH1_direct_+/+	0.7828539973150348
chr6:80128406-80128907	TTK	0.2985314476572641	BACH1	BACH1_direct_+/+	0.6106966621885218
chr20:2585734-2586235	ZNF343	0.2713917813183142	BACH1	BACH1_direct_+/+	0.6389746459283159
chr16:85457246-85457747	GSE1	0.0805686	BACH1	BACH1_direct_+/+	0.3364605401192174
chr11:129280377-129280878	ARHGAP32	0.2519205185829808	BACH1	BACH1_direct_+/+	0.7576120526639099
chr19:55370364-55370865	IL11	0.3650473199732949	BACH1	BACH1_direct_+/+	0.3762031726283784
chr6:125013751-125014252	RNF217	0.557363	BACH1	BACH1_direct_+/+	0.662361
chr2:219707886-219708387	STK11IP	0.123024	BACH1	BACH1_direct_+/+	0.6037072711404534
chr6:30466415-30466916	ABCF1	0.2605538951311961	BACH1	BACH1_direct_+/+	0.7013860615825857
chr7:22572207-22572708	STEAP1B	0.5750533843446871	BACH1	BACH1_direct_+/+	0.2950399400576323
chr22:44448208-44448709	RTL6	0.1186164303047575	BACH1	BACH1_direct_+/+	0.6020114810617317
chr3:11238766-11239267	HRH1	0.6403590710378667	BACH1	BACH1_direct_+/+	0.472878
chr3:130692854-130693355	PIK3R4	0.0555881	BACH1	BACH1_direct_+/+	0.7423483760874884
chr9:38026813-38027314	SLC25A51	0.1450044863062686	BACH1	BACH1_direct_+/+	0.6945303905174498
chr16:83690403-83690904	CDH13	0.2941733947407969	BACH1	BACH1_direct_+/+	0.4322672243407144
chr5:159038303-159038804	EBF1	0.246887	BACH1	BACH1_direct_+/+	0.4019964236569324
chr20:49318306-49318807	STAU1	0.108661	BACH1	BACH1_direct_+/+	0.6986825826716954
chr7:128744254-128744755	CALU	0.4148998200691229	BACH1	BACH1_direct_+/+	0.7102478473978555
chr10:17229652-17230153	CUBN	0.1139461137824815	BACH1	BACH1_direct_+/+	0.6181010485734295
chr9:19114797-19115298	DENND4C	0.2717862509633084	BACH1	BACH1_direct_+/+	0.7097420643204484
chr6:24743897-24744398	C6orf62	0.0630069	BACH1	BACH1_direct_+/+	0.7400294170266692
chr21:35149667-35150168	RUNX1	0.2832361142869799	BACH1	BACH1_direct_+/+	0.5908062294906943
chr6:152503505-152504006	SYNE1	0.4224438589835033	BACH1	BACH1_direct_+/+	0.5859483129574037
chr6:13063254-13063755	PHACTR1	0.5488758826356892	BACH1	BACH1_direct_+/+	0.4696582892558563
chr12:1473431-1473932	WNT5B	0.3882968240117269	BACH1	BACH1_direct_+/+	0.4115031314935888
chr10:29470276-29470777	SVIL	0.364519	BACH1	BACH1_direct_+/+	0.6904051027622723
chr20:10065051-10065552	SNAP25	0.3416320904482023	BACH1	BACH1_direct_+/+	0.1482968375776147
chr2:148408885-148409386	MBD5	0.2621386116345733	BACH1	BACH1_direct_+/+	0.7409293175352807
chr13:93535187-93535688	GPC6	0.3710065165121994	BACH1	BACH1_direct_+/+	0.6213952056244523
chr14:74566644-74567145	FCF1	0.2931708285286056	BACH1	BACH1_direct_+/+	0.6752098562748424
chr9:137178750-137179251	NELFB	0.2834898427296907	BACH1	BACH1_direct_+/+	0.6945031306936627
chr6:170405647-170406148	TBP	0.2069737082466682	BACH1	BACH1_direct_+/+	0.7453845667243779
chr12:12836975-12837476	HEBP1	0.2215931552103296	BACH1	BACH1_direct_+/+	0.5529355340597055
chr4:155819092-155819593	CTSO	0.1424161334184844	BACH1	BACH1_direct_+/+	0.5557786490684617
chr8:88269857-88270358	MMP16	0.5891659605581908	BACH1	BACH1_direct_+/+	0.5883453138616916
chr5:138754620-138755121	CTNNA1	0.519828	BACH1	BACH1_direct_+/+	0.7023432172333606
chr3:56132147-56132648	ERC2	0.1024898048109048	BACH1	BACH1_direct_+/+	0.3132805239759946
chr21:34702275-34702776	RUNX1	0.0562245	BACH1	BACH1_direct_+/+	0.5908062294906943
chrX:46627644-46628145	ZNF674	0.0883276	BACH1	BACH1_direct_+/+	0.6128907519193031
chr15:70867837-70868338	LRRC49	0.2514235522626057	BACH1	BACH1_direct_+/+	0.5485888524883861
chr4:7649825-7650326	SORCS2	0.2871404364559761	BACH1	BACH1_direct_+/+	0.397081
chr5:102718801-102719302	PAM	0.1548670676107189	BACH1	BACH1_direct_+/+	0.7640414671538386
chr6:31202646-31203147	HLA-C	0.0845941	BACH1	BACH1_direct_+/+	0.5668993996214075
chr6:25971094-25971595	HFE	0.4046905033387943	BACH1	BACH1_direct_+/+	0.5717339941340596
chr20:51984874-51985375	ZFP64	0.2165532086789485	BACH1	BACH1_direct_+/+	0.6318831774125179
chr6:35694378-35694879	LHFPL5	0.1973495843205643	BACH1	BACH1_direct_+/+	0.3658559297490631
chr5:111747298-111747799	NREP	0.2998749736291385	BACH1	BACH1_direct_+/+	0.5844912868574238
chr4:186829729-186830230	FAT1	0.4401442700511827	BACH1	BACH1_direct_+/+	0.6547054701061802
chr11:5422785-5423286	UBQLNL	0.1026680928021056	BACH1	BACH1_direct_+/+	0.2441246324614845
chr10:17023335-17023836	CUBN	0.3578902967910723	BACH1	BACH1_direct_+/+	0.6181010485734295
chr4:186657692-186658193	MTNR1A	0.0532058	BACH1	BACH1_direct_+/+	0.234315
chr15:87816744-87817245	NTRK3	0.1758025518165061	BACH1	BACH1_direct_+/+	0.1397549445095599
chr10:94122132-94122633	PLCE1	0.3944200007321216	BACH1	BACH1_direct_+/+	0.6493637240317054
chr11:83044901-83045402	PRCP	0.2476519701812422	BACH1	BACH1_direct_+/+	0.6272023747695988
chr7:120862930-120863431	TSPAN12	0.1677841945739111	BACH1	BACH1_direct_+/+	0.4793152537583651
chr2:9251025-9251526	ASAP2	0.3231925940249883	BACH1	BACH1_direct_+/+	0.7682677022699997
chrX:101430483-101430984	ARMCX4	0.4778113978108751	BACH1	BACH1_direct_+/+	0.6223982316362805
chr5:38938381-38938882	RICTOR	0.129932	BACH1	BACH1_direct_+/+	0.7602354139606994
chr9:37945055-37945556	SLC25A51	0.2120421978749391	BACH1	BACH1_direct_+/+	0.6945303905174498
chr11:35223941-35224442	CD44	0.150225	BACH1	BACH1_direct_+/+	0.7088827244229688
chr12:105382679-105383180	C12orf75	0.3058900745335862	BACH1	BACH1_direct_+/+	0.6126751922157122
chr3:125140019-125140520	HEG1	0.5608340842250937	BACH1	BACH1_direct_+/+	0.5599711283776537
chr2:235050359-235050860	SH3BP4	0.2121792141045614	BACH1	BACH1_direct_+/+	0.6003390890643989
chr2:55364661-55365162	CCDC88A	0.4211359229182544	BACH1	BACH1_direct_+/+	0.7413411584362769
chr17:48482160-48482661	HOXB3	0.5027116651292713	BACH1	BACH1_direct_+/+	0.7283055822010405
chr8:117686276-117686777	MED30	0.227102	BACH1	BACH1_direct_+/+	0.5874041318201091
chrX:154603952-154604453	FAM3A	0.0565758	BACH1	BACH1_direct_+/+	0.5838866491183863
chr4:52142151-52142652	SGCB	0.2075331601462572	BACH1	BACH1_direct_+/+	0.6637802730980693
chr13:114229987-114230488	RASA3	0.121817	BACH1	BACH1_direct_+/+	0.7755010842535126
chr13:43522755-43523256	ENOX1	0.3928258427323041	BACH1	BACH1_direct_+/+	0.4373716126015561
chr5:123495184-123495685	CSNK1G3	0.4106444779732759	BACH1	BACH1_direct_+/+	0.8199885317464709
chr6:150915832-150916333	MTHFD1L	0.0951985	BACH1	BACH1_direct_+/+	0.7859071404344072
chrX:12210202-12210703	FRMPD4	0.6416368929323842	BACH1	BACH1_direct_+/+	0.5962111658859859
chr22:30257527-30258028	LIF	0.5406593651700176	BACH1	BACH1_direct_+/+	0.680527
chr6:151400451-151400952	RMND1	0.0894881	BACH1	BACH1_direct_+/+	0.7370605972211561
chr17:7363281-7363782	ZBTB4	0.3198044508787017	BACH1	BACH1_direct_+/+	0.6637885048958782
chr13:52187465-52187966	ALG11	0.0836708	BACH1	BACH1_direct_+/+	0.7451073780475637
chr5:110854205-110854706	SLC25A46	0.3608949533524187	BACH1	BACH1_direct_+/+	0.7331112279154061
chr5:120447813-120448314	PRR16	0.2949323055276603	BACH1	BACH1_direct_+/+	0.5037018839536779
chr6:153092585-153093086	RGS17	0.585329	BACH1	BACH1_direct_+/+	0.5382579425985431
chr19:45449954-45450455	KLC3	0.1934667458499778	BACH1	BACH1_direct_+/+	0.4386493497534225
chr9:112012983-112013484	SUSD1	0.2036563780571687	BACH1	BACH1_direct_+/+	0.6774543379089216
chr15:41809097-41809598	SPTBN5	0.1329722638694423	BACH1	BACH1_direct_+/+	0.3533649811389625
chr3:172044816-172045317	FNDC3B	0.4864244543291906	BACH1	BACH1_direct_+/+	0.6533536541434791
chr20:35308305-35308806	CEP250	0.2917296655697476	BACH1	BACH1_direct_+/+	0.6272773686719856
chr4:157012738-157013239	GLRB	0.4157608651723412	BACH1	BACH1_direct_+/+	0.5326365137255025
chr19:9945407-9945908	COL5A3	0.1665763334440459	BACH1	BACH1_direct_+/+	0.4031977908598084
chr8:115622941-115623442	TRPS1	0.3689998004063426	BACH1	BACH1_direct_+/+	0.5247182181905375
chr2:27903821-27904322	MRPL33	0.3911163380990787	BACH1	BACH1_direct_+/+	0.6869946190051786
chr6:36266872-36267373	PNPLA1	0.110053	BACH1	BACH1_direct_+/+	0.4054078256923822
chr17:47935950-47936451	SCRN2	0.1660117618152275	BACH1	BACH1_direct_+/+	0.5079825849109881
chr4:107853442-107853943	PAPSS1	0.2285156458228409	BACH1	BACH1_direct_+/+	0.7493420274451008
chr1:235918047-235918548	NID1	0.4698384841037333	BACH1	BACH1_direct_+/+	0.6293316023135965
chr3:99714129-99714630	CMSS1	0.3686660276040752	BACH1	BACH1_direct_+/+	0.7915614488315904
chr1:52365150-52365651	PRPF38A	0.1645570580881502	BACH1	BACH1_direct_+/+	0.6665376013414982
chr3:32443472-32443973	CMTM7	0.2745162678846732	BACH1	BACH1_direct_+/+	0.7392102550604625
chr11:102111905-102112406	CEP126	0.2711325712059201	BACH1	BACH1_direct_+/+	0.5541404679608163
chr7:100546888-100547389	LRCH4	0.1155796692269516	BACH1	BACH1_direct_+/+	0.6787757331303033
chrX:48465185-48465686	FTSJ1	0.1401827186226647	BACH1	BACH1_direct_+/+	0.6046722903310023
chr16:83441452-83441953	CDH13	0.4546736577763816	BACH1	BACH1_direct_+/+	0.4322672243407144
chr15:85343939-85344440	AKAP13	0.2526022228141511	BACH1	BACH1_direct_+/+	0.7009824924785002
chr8:118019281-118019782	EXT1	0.5054807098663106	BACH1	BACH1_direct_+/+	0.5351263035352013
chr1:218584685-218585186	TGFB2	0.6003693136271266	BACH1	BACH1_direct_+/+	0.4259764808113317
chr15:75230632-75231133	PPCDC	0.23613	BACH1	BACH1_direct_+/+	0.3460313150860618
chr13:93297870-93298371	GPC6	0.2519803568099762	BACH1	BACH1_direct_+/+	0.6213952056244523
chr12:12901378-12901879	DDX47	0.2500367153774593	BACH1	BACH1_direct_+/+	0.6233128185882966
chr20:44279163-44279664	FITM2	0.1839091908127325	BACH1	BACH1_direct_+/+	0.5818925697108172
chr9:130727951-130728452	PRDM12	0.0506587	BACH1	BACH1_direct_+/+	0.1124121851663965
chr1:58395829-58396330	OMA1	0.1868200058440328	BACH1	BACH1_direct_+/+	0.5551796844549612
chr3:171599967-171600468	TNIK	0.1424604934440285	BACH1	BACH1_direct_+/+	0.636378
chr9:117772855-117773356	TLR4	0.6526245098026294	BACH1	BACH1_direct_+/+	0.3302305616786552
chr3:50270336-50270837	LSMEM2	0.1239365722128306	BACH1	BACH1_direct_+/+	0.3258994001353462
chr18:59311583-59312084	LMAN1	0.3348116594225122	BACH1	BACH1_direct_+/+	0.6894010777815134
chr5:93874024-93874525	POU5F2	0.098663	BACH1	BACH1_direct_+/+	0.5929435782922629
chr6:37204363-37204864	PIM1	0.2834633845026529	BACH1	BACH1_direct_+/+	0.4263826356077062
chr19:4052354-4052855	ZBTB7A	0.3236009055049295	BACH1	BACH1_direct_+/+	0.7305811666922151
chr11:68437966-68438467	LRP5	0.2091463345696972	BACH1	BACH1_direct_+/+	0.4108389595497899
chr2:234919638-234920139	SH3BP4	0.2183013069401346	BACH1	BACH1_direct_+/+	0.6003390890643989
chr19:14048493-14048994	IL27RA	0.2207630992916158	BACH1	BACH1_direct_+/+	0.5084284662105814
chr7:43569337-43569838	HECW1	0.6113600978358527	BACH1	BACH1_direct_+/+	0.3785090456209617
chr14:51342120-51342621	FRMD6	0.1886932404818557	BACH1	BACH1_direct_+/+	0.6050888024745507
chr6:5964925-5965426	FARS2	0.3541620695916355	BACH1	BACH1_direct_+/+	0.7672710072734414
chr5:10875317-10875818	DAP	0.3645897932773583	BACH1	BACH1_direct_+/+	0.731317
chr9:129687350-129687851	TOR1B	0.1737058239080496	BACH1	BACH1_direct_+/+	0.6592026993796463
chr10:104331498-104331999	ITPRIP	0.3264280929347934	BACH1	BACH1_direct_+/+	0.5877887441064036
chr3:97943214-97943715	ARL6	0.1032752686635219	BACH1	BACH1_direct_+/+	0.6656624861905355
chr15:62445168-62445669	TLN2	0.390804	BACH1	BACH1_direct_+/+	0.7228705461189894
chr13:39341255-39341756	LHFPL6	0.3310846955122497	BACH1	BACH1_direct_+/+	0.6353581284811896
chr22:50656614-50657115	LMF2	0.132561	BACH1	BACH1_direct_+/+	0.640751
chr6:28142389-28142890	PGBD1	0.3590384021244527	BACH1	BACH1_direct_+/+	0.6989633401528208
chr3:98922717-98923218	ST3GAL6	0.1494909077761733	BACH1	BACH1_direct_+/+	0.4852838337409289
chr12:27627787-27628288	PPFIBP1	0.1336650791688975	BACH1	BACH1_direct_+/+	0.7518319392040786
chr1:58430286-58430787	DAB1	0.1606761909780313	BACH1	BACH1_direct_+/+	0.1324187240918662
chr4:156946466-156946967	PDGFC	0.7373886747852535	BACH1	BACH1_direct_+/+	0.531417
chr6:152671094-152671595	SYNE1	0.1204981319171243	BACH1	BACH1_direct_+/+	0.5859483129574037
chr5:111997747-111998248	NREP	0.1914801415057889	BACH1	BACH1_direct_+/+	0.5844912868574238
chr6:57242418-57242919	PRIM2	0.339873	BACH1	BACH1_direct_+/+	0.6838396297922071
chr3:196513875-196514376	WDR53	0.2765521935895005	BACH1	BACH1_direct_+/+	0.7091053058910148
chr22:38033466-38033967	SOX10	0.6407653138656786	BACH1	BACH1_direct_+/+	0.3735344154079209
chr1:43372135-43372636	SZT2	0.1034123664071279	BACH1	BACH1_direct_+/+	0.7375604699237058
chr5:10725622-10726123	DAP	0.2993912874094976	BACH1	BACH1_direct_+/+	0.731317
chr8:120904653-120905154	SNTB1	0.3858941733692986	BACH1	BACH1_direct_+/+	0.5923110753382395
chr11:112048704-112049205	TEX12	0.0979037	BACH1	BACH1_direct_+/+	0.2097768308778802
chr2:189370651-189371152	WDR75	0.2392875975876384	BACH1	BACH1_direct_+/+	0.7646991354006427
chr6:88989146-88989647	RNGTT	0.2641149103094884	BACH1	BACH1_direct_+/+	0.8078950937372501
chr6:84138125-84138626	CEP162	0.0616196	BACH1	BACH1_direct_+/+	0.7806384504753225
chr2:39024804-39025305	ARHGEF33	0.0692917	BACH1	BACH1_direct_+/+	0.218357
chr17:64658880-64659381	SMURF2	0.5445010537587589	BACH1	BACH1_direct_+/+	0.6314136843820433
chr17:48504867-48505368	HOXB6	0.1848632551299361	BACH1	BACH1_direct_+/+	0.5779472525038033
chr20:1265348-1265849	SNPH	0.3872584900797338	BACH1	BACH1_direct_+/+	0.421801
chr3:185728543-185729044	IGF2BP2	0.6270216523653043	BACH1	BACH1_direct_+/+	0.7308106210415168
chr1:183942832-183943333	RGL1	0.3611304590037315	BACH1	BACH1_direct_+/+	0.5548243022072706
chr8:72882047-72882548	KCNB2	0.0684874	BACH1	BACH1_direct_+/+	0.131546
chr14:78253924-78254425	NRXN3	0.2946292201342496	BACH1	BACH1_direct_+/+	0.7204713216541929
chr1:218480651-218481152	TGFB2	0.4183216084192265	BACH1	BACH1_direct_+/+	0.4259764808113317
chr4:140267485-140267986	MAML3	0.1147848637144748	BACH1	BACH1_direct_+/+	0.5179277436326436
chr12:49507041-49507542	MCRS1	0.1543234995497477	BACH1	BACH1_direct_+/+	0.6493164713543286
chr20:3768919-3769420	PANK2	0.2487588449792053	BACH1	BACH1_direct_+/+	0.7413157544258991
chr6:87093584-87094085	ZNF292	0.2544007556391221	BACH1	BACH1_direct_+/+	0.7985497201699762
chr1:239814971-239815472	CHRM3	0.400228	BACH1	BACH1_direct_+/+	0.4041255714709298
chr1:246587537-246588038	CNST	0.4835129279425089	BACH1	BACH1_direct_+/+	0.6953924288498602
chr7:33901236-33901737	BBS9	0.1363866573027712	BACH1	BACH1_direct_+/+	0.6696991454341025
chr11:116897385-116897886	ZPR1	0.1018928247519575	BACH1	BACH1_direct_+/+	0.6188792701977756
chr20:49968709-49969210	UBE2V1	0.2962137158481908	BACH1	BACH1_direct_+/+	0.6945251043534822
chrX:19846832-19847333	SH3KBP1	0.4025160385939962	BACH1	BACH1_direct_+/+	0.7753321971579843
chr5:146283351-146283852	RBM27	0.2581509242131467	BACH1	BACH1_direct_+/+	0.7670377862432314
chr15:101807300-101807801	OR4F15	0.2086462243277017	BACH1	BACH1_direct_+/+	0.2330805008045274
chr2:62660885-62661386	EHBP1	0.2020883045394235	BACH1	BACH1_direct_+/+	0.8876857564450006
chr3:98730243-98730744	DCBLD2	0.580543	BACH1	BACH1_direct_+/+	0.748086
chr10:2986200-2986701	PFKP	0.0948302	BACH1	BACH1_direct_+/+	0.6225618166602085
chr2:200966771-200967272	CLK1	0.2748588322814338	BACH1	BACH1_direct_+/+	0.7318056321285624
chr14:51545309-51545810	FRMD6	0.6131148175828613	BACH1	BACH1_direct_+/+	0.6050888024745507
chrX:14963749-14964250	MOSPD2	0.3466314407158257	BACH1	BACH1_direct_+/+	0.7911199015504349
chr6:107108162-107108663	BEND3	0.1003327288106821	BACH1	BACH1_direct_+/+	0.6202110594035546
chr12:1777767-1778268	WNT5B	0.5653309974180347	BACH1	BACH1_direct_+/+	0.4115031314935888
chr3:186220329-186220830	ETV5	0.3622973353147091	BACH1	BACH1_direct_+/+	0.5806086753513832
chr5:14304951-14305452	TRIO	0.4467613369239414	BACH1	BACH1_direct_+/+	0.6300137400402379
chr8:104240486-104240987	DCSTAMP	0.0923362	BACH1	BACH1_direct_+/+	0.228518
chr7:134823246-134823747	CALD1	0.4786204670732508	BACH1	BACH1_direct_+/+	0.6453242591703298
chr11:95265723-95266224	SESN3	0.4656428366056542	BACH1	BACH1_direct_+/+	0.4996750036696691
chr16:14056964-14057465	ERCC4	0.2246149822302455	BACH1	BACH1_direct_+/+	0.7185201873216239
chr6:44735521-44736022	SUPT3H	0.1973947690851839	BACH1	BACH1_direct_+/+	0.6988609124690605
chr19:45906162-45906663	DMPK	0.2294228430680872	BACH1	BACH1_direct_+/+	0.6222444530566451
chr16:30469951-30470452	TBC1D10B	0.1384816945808338	BACH1	BACH1_direct_+/+	0.7202835801285995
chr3:100540374-100540875	TOMM70	0.2286464103709143	BACH1	BACH1_direct_+/+	0.7124454626343357
chr5:177194243-177194744	MXD3	0.1606515945732398	BACH1	BACH1_direct_+/+	0.6227088077562751
chr11:111520542-111521043	LAYN	0.5871761370420596	BACH1	BACH1_direct_+/+	0.5122798818138437
chr11:104164728-104165229	PDGFD	0.3540692959113871	BACH1	BACH1_direct_+/+	0.0768243
chr14:51633232-51633733	FRMD6	0.3890680321330315	BACH1	BACH1_direct_+/+	0.6050888024745507
chr4:8030277-8030778	AFAP1	0.065054	BACH1	BACH1_direct_+/+	0.7970213376658498
chr16:82801330-82801831	CDH13	0.1680864557346378	BACH1	BACH1_direct_+/+	0.4322672243407144
chr5:138149486-138149987	BRD8	0.281058	BACH1	BACH1_direct_+/+	0.608945
chr20:13643935-13644436	ESF1	0.4454158666176669	BACH1	BACH1_direct_+/+	0.770736
chr2:100822565-100823066	NPAS2	0.7087978706922058	BACH1	BACH1_direct_+/+	0.5081611607853337
chr12:122419741-122420242	KNTC1	0.2086919333415031	BACH1	BACH1_direct_+/+	0.6946526879742926
chr4:54073478-54073979	CHIC2	0.3865937381511281	BACH1	BACH1_direct_+/+	0.4985334831260459
chr20:44342190-44342691	FITM2	0.2781421695826274	BACH1	BACH1_direct_+/+	0.5818925697108172
chr14:88630609-88631110	PTPN21	0.4105245326910138	BACH1	BACH1_direct_+/+	0.6046649423056317
chr7:22832391-22832892	STEAP1B	0.6086049334473416	BACH1	BACH1_direct_+/+	0.2950399400576323
chr11:126109602-126110103	FAM118B	0.2489531287703078	BACH1	BACH1_direct_+/+	0.7212385559150901
chr15:67041519-67042020	SMAD3	0.4243114970855394	BACH1	BACH1_direct_+/+	0.7399654180785175
chr5:39100786-39101287	RICTOR	0.3574320182652521	BACH1	BACH1_direct_+/+	0.7602354139606994
chr14:50530287-50530788	MAP4K5	0.4183171749088832	BACH1	BACH1_direct_+/+	0.7984919022775564
chr5:32390925-32391426	ZFR	0.2643492158399289	BACH1	BACH1_direct_+/+	0.8276879877879156
chr20:41287228-41287729	ZHX3	0.3677010209342317	BACH1	BACH1_direct_+/+	0.6890605168452347
chr20:44398255-44398756	TTPAL	0.3298223486905051	BACH1	BACH1_direct_+/+	0.6597444087793742
chr14:20262097-20262598	CCNB1IP1	0.3368158470130069	BACH1	BACH1_direct_+/+	0.6517513475427973
chrX:20270420-20270921	RPS6KA3	0.3145797745720987	BACH1	BACH1_direct_+/+	0.840152
chrX:130118374-130118875	ELF4	0.4663050061844759	BACH1	BACH1_direct_+/+	0.538635
chr3:54953930-54954431	LRTM1	0.0576328	BACH1	BACH1_direct_+/+	0.1760816281455676
chr9:113361203-113361704	ALAD	0.1768248249983051	BACH1	BACH1_direct_+/+	0.6603873501730452
chr12:28130620-28131121	CCDC91	0.0774204	BACH1	BACH1_direct_+/+	0.7082105830879777
chr13:52513918-52514419	VPS36	0.2689811394803467	BACH1	BACH1_direct_+/+	0.6998697544359309
chr19:39074150-39074651	FBXO27	0.448958	BACH1	BACH1_direct_+/+	0.2598370865697838
chr3:100034119-100034620	FILIP1L	0.1356100457677311	BACH1	BACH1_direct_+/+	0.6683417551488509
chr16:82891427-82891928	CDH13	0.2598030710948576	BACH1	BACH1_direct_+/+	0.4322672243407144
chr5:150299074-150299575	ARSI	0.3446900509162626	BACH1	BACH1_direct_+/+	0.4101142576120464
chr1:231194874-231195375	GNPAT	0.0721584	BACH1	BACH1_direct_+/+	0.7046906492411029
chr11:68437304-68437805	LRP5	0.2011060094198406	BACH1	BACH1_direct_+/+	0.4108389595497899
chr17:48484231-48484732	HOXB2	0.1675122888875174	BACH1	BACH1_direct_+/+	0.6272041078373074
chr3:56133407-56133908	ERC2	0.2454498107564736	BACH1	BACH1_direct_+/+	0.3132805239759946
chr3:31718114-31718615	OSBPL10	0.5458752997313547	BACH1	BACH1_direct_+/+	0.6447948225013529
chr3:15427926-15428427	METTL6	0.3373704838333561	BACH1	BACH1_direct_+/+	0.7215414163952071
chr14:51663693-51664194	FRMD6	0.3594943159896375	BACH1	BACH1_direct_+/+	0.6050888024745507
chr17:5584898-5585399	DERL2	0.1542664225973483	BACH1	BACH1_direct_+/+	0.6750917852629167
chr6:33250187-33250688	RING1	0.3003823974835572	BACH1	BACH1_direct_+/+	0.6660609178552621
chr12:13347338-13347839	GRIN2B	0.187934	BACH1	BACH1_direct_+/+	0.2801100511281714
chr6:37575190-37575691	CMTR1	0.1004617737997189	BACH1	BACH1_direct_+/+	0.7157411477057832
chr1:65509890-65510391	LEPROT	0.395122	BACH1	BACH1_direct_+/+	0.6917693315486778
chr2:38690782-38691283	GEMIN6	0.1599355969030173	BACH1	BACH1_direct_+/+	0.4011342714094932
chr16:85514886-85515387	GSE1	0.2039265892429989	BACH1	BACH1_direct_+/+	0.3364605401192174
chr14:51539505-51540006	FRMD6	0.6592555577713092	BACH1	BACH1_direct_+/+	0.6050888024745507
chr3:105409322-105409823	ALCAM	0.4203131697664377	BACH1	BACH1_direct_+/+	0.584553
chr3:29137518-29138019	RBMS3	0.1717372220230805	BACH1	BACH1_direct_+/+	0.6930934591953558
chr15:58731648-58732149	MINDY2	0.3059128323987406	BACH1	BACH1_direct_+/+	0.734692
chr6:142008713-142009214	VTA1	0.2208359470497465	BACH1	BACH1_direct_+/+	0.7684
chr10:67115905-67116406	LRRTM3	0.1294768295366598	BACH1	BACH1_direct_+/+	0.2615576788802913
chr18:63881809-63882310	SERPINB2	0.4469085427147672	BACH1	BACH1_direct_+/+	0.4326554163086585
chr1:72284264-72284765	NEGR1	0.6178233492210345	BACH1	BACH1_direct_+/+	0.528232
chr3:119170980-119171481	TEX55	0.0699803	BACH1	BACH1_direct_+/+	0.1548405470647423
chr6:57242418-57242919	RAB23	0.4343041501789517	BACH1	BACH1_direct_+/+	0.6551340870165357
chr3:115108582-115109083	ZBTB20	0.424406	BACH1	BACH1_direct_+/+	0.7135245275988732
chr19:48290287-48290788	CARD8	0.2296040249072585	BACH1	BACH1_direct_+/+	0.6432045468695027
chr4:113355675-113356176	CAMK2D	0.5941980019218324	BACH1	BACH1_direct_+/+	0.7691036599987241
chr20:37517210-37517711	NNAT	0.1610094389487972	BACH1	BACH1_direct_+/+	0.0899796
chr15:80010157-80010658	FAH	0.2135900127365762	BACH1	BACH1_direct_+/+	0.5067282308494309
chr16:85002593-85003094	ZDHHC7	0.3758269642897029	BACH1	BACH1_direct_+/+	0.651748
chr6:31407656-31408157	MICA	0.3984985467631982	BACH1	BACH1_direct_+/+	0.6303236558323094
chr13:99356243-99356744	TM9SF2	0.2334670033904096	BACH1	BACH1_direct_+/+	0.6955057729232479
chr4:153713802-153714303	TLR2	0.2364862569006422	BACH1	BACH1_direct_+/+	0.4736380928925445
chr15:62601706-62602207	TLN2	0.1590453889135836	BACH1	BACH1_direct_+/+	0.7228705461189894
chr9:4301206-4301707	GLIS3	0.3142228072768918	BACH1	BACH1_direct_+/+	0.5667958214112622
chr16:24976987-24977488	TNRC6A	0.1261108701296174	BACH1	BACH1_direct_+/+	0.8658312363951638
chr2:20091609-20092110	MATN3	0.2641498114450742	BACH1	BACH1_direct_+/+	0.400419
chr12:11885109-11885610	ETV6	0.0626045	BACH1	BACH1_direct_+/+	0.7438148108592564
chr8:140997380-140997881	PTK2	0.3620163018385388	BACH1	BACH1_direct_+/+	0.6847631819653958
chr1:235883524-235884025	NID1	0.2048132541445406	BACH1	BACH1_direct_+/+	0.6293316023135965
chr6:131791462-131791963	ENPP1	0.5307914667606303	BACH1	BACH1_direct_+/+	0.4638746553495119
chr4:7630443-7630944	AFAP1	0.3975015113297847	BACH1	BACH1_direct_+/+	0.7970213376658498
chr7:134935651-134936152	CALD1	0.2940742152829814	BACH1	BACH1_direct_+/+	0.6453242591703298
chr9:5671939-5672440	RIC1	0.2191833142471298	BACH1	BACH1_direct_+/+	0.5163338191641411
chr17:17037274-17037775	MPRIP	0.4227514651003905	BACH1	BACH1_direct_+/+	0.7024865634203226
chr4:5365625-5366126	STK32B	0.1866766845255787	BACH1	BACH1_direct_+/+	0.5872809607933728
chr8:141014360-141014861	PTK2	0.2593389696219726	BACH1	BACH1_direct_+/+	0.6847631819653958
chr2:39743091-39743592	THUMPD2	0.281676	BACH1	BACH1_direct_+/+	0.7362927525119599
chr1:88763088-88763589	PKN2	0.2046492685680929	BACH1	BACH1_direct_+/+	0.7498598110601249
chr9:125233599-125234100	GAPVD1	0.1905045121814062	BACH1	BACH1_direct_+/+	0.7121993593839459
chr20:45360248-45360749	PIGT	0.3265516517912239	BACH1	BACH1_direct_+/+	0.6541100407285388
chr12:65495162-65495663	MSRB3	0.565888	BACH1	BACH1_direct_+/+	0.5916915625872482
chr20:4761502-4762003	PRNP	0.4520529847931384	BACH1	BACH1_direct_+/+	0.5273627217985297
chr6:37144351-37144852	PIM1	0.2412409701386987	BACH1	BACH1_direct_+/+	0.4263826356077062
chr6:139291712-139292213	HECA	0.1913089362602854	BACH1	BACH1_direct_+/+	0.5445360347909002
chr16:82954503-82955004	CDH13	0.4349219251157964	BACH1	BACH1_direct_+/+	0.4322672243407144
chr21:45365195-45365696	ADARB1	0.1974158294290904	BACH1	BACH1_direct_+/+	0.6853011347185719
chr2:234873727-234874228	SH3BP4	0.31067	BACH1	BACH1_direct_+/+	0.6003390890643989
chr12:26152778-26153279	RASSF8	0.2042749858608991	BACH1	BACH1_direct_+/+	0.6613212034010001
chr4:53778011-53778512	LNX1	0.1778619739810973	BACH1	BACH1_direct_+/+	0.0880891
chr6:158879189-158879690	RSPH3	0.1892406934822531	BACH1	BACH1_direct_+/+	0.5432579819019031
chr5:150338600-150339101	ARSI	0.256323	BACH1	BACH1_direct_+/+	0.4101142576120464
chr2:36889711-36890212	HEATR5B	0.076548	BACH1	BACH1_direct_+/+	0.7701085566956029
chr4:98483147-98483648	RAP1GDS1	0.1749036267767476	BACH1	BACH1_direct_+/+	0.7353796593991688
chr12:7375079-7375580	ACSM4	0.0641727	BACH1	BACH1_direct_+/+	0.2688478112079595
chr6:144758550-144759051	UTRN	0.4014707796272342	BACH1	BACH1_direct_+/+	0.6273114972614808
chr21:34813473-34813974	RUNX1	0.4733249923568325	BACH1	BACH1_direct_+/+	0.5908062294906943
chr1:183702711-183703212	RGL1	0.1097333051845464	BACH1	BACH1_direct_+/+	0.5548243022072706
chr20:23257417-23257918	GZF1	0.306654	BACH1	BACH1_direct_+/+	0.5774433611169385
chr6:52351849-52352350	EFHC1	0.2657081880524646	BACH1	BACH1_direct_+/+	0.801296
chr17:81980823-81981324	MAFG	0.3649354922687917	BACH1	BACH1_direct_+/+	0.6513475249736833
chr7:33261582-33262083	BBS9	0.2884056133451526	BACH1	BACH1_direct_+/+	0.6696991454341025
chr6:107144021-107144522	MTRES1	0.0579624	BACH1	BACH1_direct_+/+	0.630493
chr11:12793491-12793992	TEAD1	0.1010552888776178	BACH1	BACH1_direct_+/+	0.675923
chr7:100514913-100515414	NYAP1	0.1073583420861062	BACH1	BACH1_direct_+/+	0.2018562335236376
chr6:56860310-56860811	BEND6	0.3368120302441292	BACH1	BACH1_direct_+/+	0.6167378061107516
chr20:10125695-10126196	SNAP25	0.3864503142976696	BACH1	BACH1_direct_+/+	0.1482968375776147
chr6:53120012-53120513	CILK1	0.4701669906902874	BACH1	BACH1_direct_+/+	0.6524467574412285
chr9:5879448-5879949	RANBP6	0.3555164956992582	BACH1	BACH1_direct_+/+	0.5151133381535805
chr11:47664851-47665352	AGBL2	0.1910869120925223	BACH1	BACH1_direct_+/+	0.5245862970160966
chr20:45945612-45946113	NCOA5	0.2323372057643551	BACH1	BACH1_direct_+/+	0.7088827000594904
chr11:3088905-3089406	NAP1L4	0.2249756459647573	BACH1	BACH1_direct_+/+	0.7794420225325658
chr1:57532374-57532875	DAB1	0.098234	BACH1	BACH1_direct_+/+	0.1324187240918662
chr12:53561506-53562007	PCBP2	0.3616166321587097	BACH1	BACH1_direct_+/+	0.7261018978474206
chr11:130798738-130799239	SNX19	0.2620661492053894	BACH1	BACH1_direct_+/+	0.7557875588238331
chr1:239922734-239923235	CHRM3	0.2051566502266085	BACH1	BACH1_direct_+/+	0.4041255714709298
chr7:33039506-33040007	BBS9	0.2025418637179349	BACH1	BACH1_direct_+/+	0.6696991454341025
chr10:17056692-17057193	CUBN	0.151234	BACH1	BACH1_direct_+/+	0.6181010485734295
chr5:143395923-143396424	NR3C1	0.5592951992415277	BACH1	BACH1_direct_+/+	0.7480504454862359
chr3:32077087-32077588	OSBPL10	0.2245005470993472	BACH1	BACH1_direct_+/+	0.6447948225013529
chr11:131609239-131609740	NTM	0.3712737842932671	BACH1	BACH1_direct_+/+	0.4878184973293341
chr7:90657418-90657919	CDK14	0.1883130625091407	BACH1	BACH1_direct_+/+	0.578832
chr15:67127882-67128383	SMAD3	0.4842714370489022	BACH1	BACH1_direct_+/+	0.7399654180785175
chr2:47004044-47004545	MCFD2	0.3774269964316776	BACH1	BACH1_direct_+/+	0.7077865790564292
chr13:113178645-113179146	LAMP1	0.3352968080496056	BACH1	BACH1_direct_+/+	0.6091945435147043
chr16:71473751-71474252	ZNF23	0.2303316571292344	BACH1	BACH1_direct_+/+	0.5607941319984758
chr5:76836595-76837096	F2R	0.3102840961680232	BACH1	BACH1_direct_+/+	0.6666712724927766
chr6:56904008-56904509	DST	0.272494	BACH1	BACH1_direct_+/+	0.7218013439793114
chrX:19603161-19603662	SH3KBP1	0.1564167614511552	BACH1	BACH1_direct_+/+	0.7753321971579843
chr20:17662985-17663486	RRBP1	0.333904	BACH1	BACH1_direct_+/+	0.6828740647157289
chr13:23378074-23378575	SGCG	0.10095	BACH1	BACH1_direct_+/+	0.1070111002072076
chr6:44831181-44831682	SUPT3H	0.2305196628606071	BACH1	BACH1_direct_+/+	0.6988609124690605
chr13:99353724-99354225	TM9SF2	0.379121	BACH1	BACH1_direct_+/+	0.6955057729232479
chr10:102252476-102252977	GBF1	0.281215	BACH1	BACH1_direct_+/+	0.7458385067874497
chr9:14220250-14220751	NFIB	0.3753932569269039	BACH1	BACH1_direct_+/+	0.4067169668226956
chr9:112041617-112042118	SUSD1	0.4215586657742088	BACH1	BACH1_direct_+/+	0.6774543379089216
chr6:118581547-118582048	CEP85L	0.3163297357824053	BACH1	BACH1_direct_+/+	0.6951921747616038
chr6:142357795-142358296	ADGRG6	0.3980933575104483	BACH1	BACH1_direct_+/+	0.3444907986517169
chr10:33114620-33115121	ITGB1	0.459421	BACH1	BACH1_direct_+/+	0.6057845856621971
chr5:157607201-157607702	LSM11	0.1794561286519585	BACH1	BACH1_direct_+/+	0.5917099371512352
chr10:3071389-3071890	PFKP	0.3906649432897086	BACH1	BACH1_direct_+/+	0.6225618166602085
chr1:52237381-52237882	CC2D1B	0.3797633661429322	BACH1	BACH1_direct_+/+	0.7164574400627438
chr12:29320287-29320788	ERGIC2	0.1420017950679196	BACH1	BACH1_direct_+/+	0.7473566395571105
chr1:198007613-198008114	LHX9	0.0662618	BACH1	BACH1_direct_+/+	0.1190335379624923
chr6:107144021-107144522	BEND3	0.1044151229380924	BACH1	BACH1_direct_+/+	0.6202110594035546
chr22:36364919-36365420	APOL2	0.1733773535817039	BACH1	BACH1_direct_+/+	0.5548478239126211
chr12:6691521-6692022	COPS7A	0.1261101294978777	BACH1	BACH1_direct_+/+	0.5978206874838936
chr20:45355154-45355655	PIGT	0.4323545562323173	BACH1	BACH1_direct_+/+	0.6541100407285388
chr3:101531385-101531886	ZBTB11	0.3617295382453177	BACH1	BACH1_direct_+/+	0.7167152981144644
chr3:125128830-125129331	ZNF148	0.2045748183905464	BACH1	BACH1_direct_+/+	0.8059758551227311
chr2:19857847-19858348	WDR35	0.2373747155010943	BACH1	BACH1_direct_+/+	0.63808
chr4:13701897-13702398	BOD1L1	0.3725851819984968	BACH1	BACH1_direct_+/+	0.7875559433449927
chr2:27798475-27798976	MRPL33	0.1773393513791583	BACH1	BACH1_direct_+/+	0.6869946190051786
chr1:183272235-183272736	LAMC1	0.302165	BACH1	BACH1_direct_+/+	0.5956602361421683
chr13:102705090-102705591	BIVM	0.3603123835309842	BACH1	BACH1_direct_+/+	0.7550058897206766
chr22:40499092-40499593	MRTFA	0.264906	BACH1	BACH1_direct_+/+	0.6051032465684056
chr7:56007824-56008325	SUMF2	0.2746318954041989	BACH1	BACH1_direct_+/+	0.7329581875362668
chr5:16456100-16456601	ZNF622	0.0913839	BACH1	BACH1_direct_+/+	0.6521893502721008
chr6:144955819-144956320	UTRN	0.3068551207324068	BACH1	BACH1_direct_+/+	0.6273114972614808
chr9:2340901-2341402	SMARCA2	0.1533631370352728	BACH1	BACH1_direct_+/+	0.512564
chr9:6382629-6383130	IL33	0.3282188009025691	BACH1	BACH1_direct_+/+	0.0934012
chr3:149386903-149387404	WWTR1	0.4481463855300577	BACH1	BACH1_direct_+/+	0.6691788668766661
chr7:107995447-107995948	LAMB1	0.6052494380741407	BACH1	BACH1_direct_+/+	0.7558915496802789
chr11:831472-831973	TSPAN4	0.220635	BACH1	BACH1_direct_+/+	0.6103149732240991
chr1:57848365-57848866	DAB1	0.1282841961224451	BACH1	BACH1_direct_+/+	0.1324187240918662
chr5:143243888-143244389	ARHGAP26	0.2179206776296894	BACH1	BACH1_direct_+/+	0.5742309953794164
chr20:18388793-18389294	RBBP9	0.2641715972471109	BACH1	BACH1_direct_+/+	0.5148227096141278
chr17:50221442-50221943	ITGA3	0.4473678384241803	BACH1	BACH1_direct_+/+	0.5487802137157822
chr17:66352898-66353399	PRKCA	0.105107	BACH1	BACH1_direct_+/+	0.6541388381252866
chr6:5261023-5261524	LYRM4	0.0757147	BACH1	BACH1_direct_+/+	0.7264641586135833
chr19:45782676-45783177	DMWD	0.3998181570768766	BACH1	BACH1_direct_+/+	0.6894289380898224
chr5:143059292-143059793	ARHGAP26	0.4114616317994374	BACH1	BACH1_direct_+/+	0.5742309953794164
chr6:131859643-131860144	CCN2	0.5238062921802412	BACH1	BACH1_direct_+/+	0.5255575901613629
chr1:9898229-9898730	NMNAT1	0.2154896536916382	BACH1	BACH1_direct_+/+	0.5825328542617387
chr20:45354428-45354929	SYS1	0.2840206688181765	BACH1	BACH1_direct_+/+	0.5570308441872012
chr5:143200723-143201224	ARHGAP26	0.1865770674680058	BACH1	BACH1_direct_+/+	0.5742309953794164
chr2:85413788-85414289	MAT2A	0.2564851164991389	BACH1	BACH1_direct_+/+	0.6899270412060998
chr12:53123745-53124246	SPRYD3	0.1637819725792137	BACH1	BACH1_direct_+/+	0.5790923100186853
chr6:150835582-150836083	PLEKHG1	0.3995206062912433	BACH1	BACH1_direct_+/+	0.5124206147357142
chr11:132064885-132065386	NTM	0.4264919595724694	BACH1	BACH1_direct_+/+	0.4878184973293341
chr11:128693594-128694095	ETS1	0.129853	BACH1	BACH1_direct_+/+	0.6653216415418745
chr12:104049238-104049739	GLT8D2	0.3876568106470799	BACH1	BACH1_direct_+/+	0.3545279464020238
chr3:171375423-171375924	TNIK	0.2116569883692244	BACH1	BACH1_direct_+/+	0.636378
chr15:62454508-62455009	TLN2	0.4989262521416016	BACH1	BACH1_direct_+/+	0.7228705461189894
chr1:70048303-70048804	LRRC40	0.2412817924244175	BACH1	BACH1_direct_+/+	0.7209708434382022
chr2:74406790-74407291	INO80B	0.1405225480185163	BACH1	BACH1_direct_+/+	0.5729617255461719
chr5:95631122-95631623	RHOBTB3	0.4315984177866624	BACH1	BACH1_direct_+/+	0.6839513266455567
chr19:17721703-17722204	COLGALT1	0.3080169358836528	BACH1	BACH1_direct_+/+	0.7001458161700783
chr7:139889116-139889617	TBXAS1	0.2397771043876513	BACH1	BACH1_direct_+/+	0.6432501084699561
chr3:16338998-16339499	RFTN1	0.5865068406068624	BACH1	BACH1_direct_+/+	0.5650769757593502
chr11:132343395-132343896	NTM	0.1961413767386672	BACH1	BACH1_direct_+/+	0.4878184973293341
chr10:29556368-29556869	SVIL	0.4698228154328691	BACH1	BACH1_direct_+/+	0.6904051027622723
chr15:75816692-75817193	CSPG4	0.4288219338744752	BACH1	BACH1_direct_+/+	0.4741939867413429
chr9:33320387-33320888	CHMP5	0.3205948541282309	BACH1	BACH1_direct_+/+	0.6922538905867975
chr19:4326688-4327189	FSD1	0.3537818209692123	BACH1	BACH1_direct_+/+	0.3539452069754566
chr17:1536652-1537153	MYO1C	0.1715677294771606	BACH1	BACH1_direct_+/+	0.5786341538719868
chr12:123660255-123660756	ATP6V0A2	0.2309027480101045	BACH1	BACH1_direct_+/+	0.7107283196778286
chr2:74406790-74407291	DCTN1	0.3751844771547865	BACH1	BACH1_direct_+/+	0.688803
chr17:35521551-35522052	SLFN12L	0.4256458967215437	BACH1	BACH1_direct_+/+	0.3419665653490292
chr5:73133706-73134207	FCHO2	0.4957875467926235	BACH1	BACH1_direct_+/+	0.6225991274376578
chr16:70777068-70777569	MTSS2	0.0713422	BACH1	BACH1_direct_+/+	0.59708
chr2:102114954-102115455	IL1R1	0.2362838319827656	BACH1	BACH1_direct_+/+	0.3515002407017409
chr7:101133681-101134182	SERPINE1	0.5675441733082569	BACH1	BACH1_direct_+/+	0.4960811154207086
chr11:86524582-86525083	CCDC81	0.1068656333334634	BACH1	BACH1_direct_+/+	0.4863571267432111
chr2:175233354-175233855	ATF2	0.2450732440272666	BACH1	BACH1_direct_+/+	0.7845071464948343
chr3:135990805-135991306	PPP2R3A	0.0546555	BACH1	BACH1_direct_+/+	0.6707594854920913
chr9:111851482-111851983	SHOC1	0.1950488524802055	BACH1	BACH1_direct_+/+	0.2230472409146594
chr5:38599645-38600146	LIFR	0.353352	BACH1	BACH1_direct_+/+	0.5101083719781694
chr12:98646243-98646744	IKBIP	0.6042700249623103	BACH1	BACH1_direct_+/+	0.6593495497462261
chr7:120931136-120931637	TSPAN12	0.1169373854235799	BACH1	BACH1_direct_+/+	0.4793152537583651
chr12:21538257-21538758	PYROXD1	0.1809462799104011	BACH1	BACH1_direct_+/+	0.652438
chr17:35431761-35432262	SLFN12	0.6645111786087702	BACH1	BACH1_direct_+/+	0.6568032195882579
chr22:21837778-21838279	PPM1F	0.1827223170001468	BACH1	BACH1_direct_+/+	0.6587669380847018
chr8:141038314-141038815	PTK2	0.2674970684777212	BACH1	BACH1_direct_+/+	0.6847631819653958
chr14:68784842-68785343	ACTN1	0.384933	BACH1	BACH1_direct_+/+	0.6239524306782211
chr16:89601843-89602344	CHMP1A	0.2265170585466588	BACH1	BACH1_direct_+/+	0.6625573008399969
chr4:183183252-183183753	WWC2	0.578596	BACH1	BACH1_direct_+/+	0.7152651274035083
chr11:122791797-122792298	JHY	0.2996505749955034	BACH1	BACH1_direct_+/+	0.5202837673140798
chr6:154479344-154479845	CNKSR3	0.3489245242328973	BACH1	BACH1_direct_+/+	0.7112906063862087
chrX:46865268-46865769	SLC9A7	0.2761565625913779	BACH1	BACH1_direct_+/+	0.7930397989661209
chr17:47204736-47205237	EFCAB13	0.3916496090410349	BACH1	BACH1_direct_+/+	0.7636572644395679
chr16:30713612-30714113	SRCAP	0.1644884523059228	BACH1	BACH1_direct_+/+	0.7605742717686351
chr11:103920356-103920857	PDGFD	0.1227159379365056	BACH1	BACH1_direct_+/+	0.0768243
chr11:130908685-130909186	SNX19	0.2919536022839235	BACH1	BACH1_direct_+/+	0.7557875588238331
chrX:12013269-12013770	FRMPD4	0.3880038399525725	BACH1	BACH1_direct_+/+	0.5962111658859859
chr7:90624975-90625476	CDK14	0.2327900696074608	BACH1	BACH1_direct_+/+	0.578832
chr14:57302818-57303319	NAA30	0.3522951711379761	BACH1	BACH1_direct_+/+	0.6789985190403939
chrX:11688605-11689106	FRMPD4	0.6305685861365745	BACH1	BACH1_direct_+/+	0.5962111658859859
chr3:146312172-146312673	PLSCR4	0.5121530367496614	BACH1	BACH1_direct_+/+	0.5172670305700637
chr12:51885304-51885805	SCN8A	0.1265690439456624	BACH1	BACH1_direct_+/+	0.5736737415079017
chr17:4967208-4967709	KIF1C	0.1561940315926253	BACH1	BACH1_direct_+/+	0.5848943850736347
chr6:16274390-16274891	ATXN1	0.2663281105317061	BACH1	BACH1_direct_+/+	0.7253030122741435
chr15:42629687-42630188	TTBK2	0.1014538958802687	BACH1	BACH1_direct_+/+	0.7284940218772754
chr6:43467179-43467680	POLR1C	0.2934658973936256	BACH1	BACH1_direct_+/+	0.6919382000689491
chr12:65765316-65765817	HMGA2	0.4458818963189651	BACH1	BACH1_direct_+/+	0.6482894550522874
chrX:72358243-72358744	PIN4	0.0553875	BACH1	BACH1_direct_+/+	0.6765007885040257
chr14:30634686-30635187	G2E3	0.3088681969172887	BACH1	BACH1_direct_+/+	0.6635728413551933
chr13:41216127-41216628	WBP4	0.383608	BACH1	BACH1_direct_+/+	0.7686856998774578
chr3:93980329-93980830	ARL13B	0.0741313	BACH1	BACH1_direct_+/+	0.7978313065203139
chr16:83402130-83402631	CDH13	0.3253129462376715	BACH1	BACH1_direct_+/+	0.4322672243407144
chr6:81362211-81362712	TENT5A	0.3697038923175673	BACH1	BACH1_direct_+/+	0.5982324803048233
chr5:39138838-39139339	RICTOR	0.2744384966272608	BACH1	BACH1_direct_+/+	0.7602354139606994
chr11:35629354-35629855	FJX1	0.4346180096567394	BACH1	BACH1_direct_+/+	0.5362603799306728
chr17:44086800-44087301	HROB	0.3566275675172259	BACH1	BACH1_direct_+/+	0.6854385448324622
chr15:101201356-101201857	CHSY1	0.2243217119388547	BACH1	BACH1_direct_+/+	0.6986021704979279
chr9:4293230-4293731	GLIS3	0.6070800866776608	BACH1	BACH1_direct_+/+	0.5667958214112622
chr11:119416968-119417469	CBL	0.3299107631471029	BACH1	BACH1_direct_+/+	0.7399815097787915
chr12:100955100-100955601	ANO4	0.16481	BACH1	BACH1_direct_+/+	0.3840726908778665
chr15:39625869-39626370	FSIP1	0.1619320698493398	BACH1	BACH1_direct_+/+	0.5211841068842044
chr6:16769841-16770342	ATXN1	0.2646568175738308	BACH1	BACH1_direct_+/+	0.7253030122741435
chr3:42090842-42091343	ULK4	0.0917152	BACH1	BACH1_direct_+/+	0.6874389187795276
chr7:39566608-39567109	RALA	0.0872364	BACH1	BACH1_direct_+/+	0.7287516584112995
chr3:171056487-171056988	TNIK	0.3641244102511755	BACH1	BACH1_direct_+/+	0.636378
chr6:144899075-144899576	UTRN	0.1064807114301163	BACH1	BACH1_direct_+/+	0.6273114972614808
chr5:157245418-157245919	ADAM19	0.4488262936072679	BACH1	BACH1_direct_+/+	0.6063957997376074
chr12:46402390-46402891	SLC38A2	0.0505523	BACH1	BACH1_direct_+/+	0.6361418089781644
chr4:163166024-163166525	NAF1	0.0700087	BACH1	BACH1_direct_+/+	0.6972336099289718
chr17:43998497-43998998	HROB	0.2139197312043601	BACH1	BACH1_direct_+/+	0.6854385448324622
chr6:144415737-144416238	UTRN	0.4865966765180945	BACH1	BACH1_direct_+/+	0.6273114972614808
chr6:75205127-75205628	TMEM30A	0.4925992528646116	BACH1	BACH1_direct_+/+	0.7180422804756866
chr13:24075096-24075597	SPATA13	0.2486246420302942	BACH1	BACH1_direct_+/+	0.6894489021611508
chr5:102811878-102812379	PAM	0.5791334414357524	BACH1	BACH1_direct_+/+	0.7640414671538386
chr4:169345351-169345852	NEK1	0.3852948074304594	BACH1	BACH1_direct_+/+	0.7373089056553019
chr11:33690284-33690785	CD59	0.5663537383393172	BACH1	BACH1_direct_+/+	0.7182032460829788
chr10:27192218-27192719	ANKRD26	0.3121404911294809	BACH1	BACH1_direct_+/+	0.6473303403290102
chr6:79168265-79168766	PHIP	0.142381	BACH1	BACH1_direct_+/+	0.7752393271548389
chr3:128033066-128033567	MGLL	0.2404791721695166	BACH1	BACH1_direct_+/+	0.655657
chr12:46470925-46471426	SLC38A2	0.3318183223939238	BACH1	BACH1_direct_+/+	0.6361418089781644
chr3:122533795-122534296	PARP14	0.4429007900166544	BACH1	BACH1_direct_+/+	0.6202004086403731
chr15:67067000-67067501	SMAD3	0.259687	BACH1	BACH1_direct_+/+	0.7399654180785175
chr3:170998122-170998623	TNIK	0.3754495261749971	BACH1	BACH1_direct_+/+	0.636378
chr8:1755992-1756493	ARHGEF10	0.2242393242033134	BACH1	BACH1_direct_+/+	0.7254212624231992
chr1:41900557-41901058	HIVEP3	0.3556297768311678	BACH1	BACH1_direct_+/+	0.7891259433649401
chr16:6265947-6266448	RBFOX1	0.286929	BACH1	BACH1_direct_+/+	0.2163717627774923
chr17:27551782-27552283	KSR1	0.3279858607125403	BACH1	BACH1_direct_+/+	0.598749
chr15:43510059-43510560	TP53BP1	0.130275	BACH1	BACH1_direct_+/+	0.6936026065093881
chr8:28057316-28057817	SCARA5	0.1998129503906942	BACH1	BACH1_direct_+/+	0.2188743503253989
chr5:175654710-175655211	HRH2	0.1079257371128592	BACH1	BACH1_direct_+/+	0.1650761801317938
chr3:192887627-192888128	MB21D2	0.5305699885526942	BACH1	BACH1_direct_+/+	0.6287529279615616
chr20:23258326-23258827	NXT1	0.2014238264630375	BACH1	BACH1_direct_+/+	0.5823374311023102
chr5:142959594-142960095	ARHGAP26	0.4034633232123024	BACH1	BACH1_direct_+/+	0.5742309953794164
chr10:22245530-22246031	SPAG6	0.1825510678094131	BACH1	BACH1_direct_+/+	0.3695670377444139
chr3:196626978-196627479	CEP19	0.0871835	BACH1	BACH1_direct_+/+	0.498693
chr6:31008060-31008561	TCF19	0.2757726288658707	BACH1	BACH1_direct_+/+	0.5846060136681671
chr11:118698460-118698961	IFT46	0.2443908335427836	BACH1	BACH1_direct_+/+	0.6234367253294866
chr6:144346856-144347357	UTRN	0.3019254301362478	BACH1	BACH1_direct_+/+	0.6273114972614808
chr9:37904141-37904642	SLC25A51	0.145576	BACH1	BACH1_direct_+/+	0.6945303905174498
chr7:31957255-31957756	PDE1C	0.559495	BACH1	BACH1_direct_+/+	0.5260095330890476
chr12:65940622-65941123	HMGA2	0.4824069166150774	BACH1	BACH1_direct_+/+	0.6482894550522874
chr20:45433369-45433870	PIGT	0.3768453125111923	BACH1	BACH1_direct_+/+	0.6541100407285388
chr5:1516736-1517237	LPCAT1	0.1932629321733293	BACH1	BACH1_direct_+/+	0.5924339290308632
chr10:68192054-68192555	HERC4	0.2295322014357156	BACH1	BACH1_direct_+/+	0.6410897251816112
chr6:56348532-56349033	DST	0.4403941377913535	BACH1	BACH1_direct_+/+	0.7218013439793114
chr8:15417238-15417739	TUSC3	0.3043198214993489	BACH1	BACH1_direct_+/+	0.6580236406553428
chr15:75123307-75123808	PPCDC	0.2026371763044949	BACH1	BACH1_direct_+/+	0.3460313150860618
chr13:98761590-98762091	DOCK9	0.4336312043567449	BACH1	BACH1_direct_+/+	0.583306
chr1:70328357-70328858	ANKRD13C	0.2883068952652868	BACH1	BACH1_direct_+/+	0.7511045734768846
chr16:24987673-24988174	ARHGAP17	0.2456734485284959	BACH1	BACH1_direct_+/+	0.7661170353144507
chr21:32423285-32423786	MIS18A	0.1603558599225394	BACH1	BACH1_direct_+/+	0.6157772091694655
chr6:52227476-52227977	EFHC1	0.1261307691778055	BACH1	BACH1_direct_+/+	0.801296
chr11:117011128-117011629	SIK3	0.2522990591083135	BACH1	BACH1_direct_+/+	0.7624053699161776
chr1:166952342-166952843	MAEL	0.1914895582759479	BACH1	BACH1_direct_+/+	0.2580671361099287
chr15:41929953-41930454	SPTBN5	0.1688562957294707	BACH1	BACH1_direct_+/+	0.3533649811389625
chr3:130658551-130659052	PIK3R4	0.0586743	BACH1	BACH1_direct_+/+	0.7423483760874884
chr12:53372471-53372972	PCBP2	0.1531574451083277	BACH1	BACH1_direct_+/+	0.7261018978474206
chr18:63738903-63739404	SERPINB2	0.0931748	BACH1	BACH1_direct_+/+	0.4326554163086585
chr17:81898485-81898986	MAFG	0.2805898656314612	BACH1	BACH1_direct_+/+	0.6513475249736833
chr11:7637460-7637961	CYB5R2	0.3471218162257355	BACH1	BACH1_direct_+/+	0.5379571899641261
chr19:13024927-13025428	NACC1	0.2727760623193234	BACH1	BACH1_direct_+/+	0.6937488761921513
chr12:123094629-123095130	PITPNM2	0.344237	BACH1	BACH1_direct_+/+	0.8113967194131388
chr10:51007739-51008240	A1CF	0.0724922	BACH1	BACH1_direct_+/+	0.2716672494005718
chr2:47030032-47030533	STPG4	0.3223482028237722	BACH1	BACH1_direct_+/+	0.5818831417585932
chr3:8489417-8489918	LMCD1	0.6222534798527386	BACH1	BACH1_direct_+/+	0.5323102852684266
chr20:5835907-5836408	TRMT6	0.1990865246372651	BACH1	BACH1_direct_+/+	0.605886
chrX:19683759-19684260	SH3KBP1	0.2769451487108122	BACH1	BACH1_direct_+/+	0.7753321971579843
chr6:149334794-149335295	TAB2	0.3497404426987904	BACH1	BACH1_direct_+/+	0.7863687045936638
chr6:148857814-148858315	UST	0.2407268081273171	BACH1	BACH1_direct_+/+	0.7064983842017446
chr9:13267650-13268151	MPDZ	0.302856	BACH1	BACH1_direct_+/+	0.6804158806020766
chr6:105192648-105193149	PREP	0.1868109536685839	BACH1	BACH1_direct_+/+	0.7947315196775181
chr6:118813809-118814310	CEP85L	0.2697831274917761	BACH1	BACH1_direct_+/+	0.6951921747616038
chrX:53047177-53047678	GPR173	0.5241915276550363	BACH1	BACH1_direct_+/+	0.5150375275889346
chr6:129498274-129498775	ARHGAP18	0.1115586190029616	BACH1	BACH1_direct_+/+	0.7281167973297794
chr10:17115554-17116055	TRDMT1	0.2570637342125179	BACH1	BACH1_direct_+/+	0.6589519211512087
chr20:8289510-8290011	PLCB1	0.3236127687910473	BACH1	BACH1_direct_+/+	0.6123224420998961
chr6:100475900-100476401	ASCC3	0.2014324545720835	BACH1	BACH1_direct_+/+	0.7736248703381325
chr1:248823362-248823863	SH3BP5L	0.1970342872607613	BACH1	BACH1_direct_+/+	0.621996
chr1:198333711-198334212	NEK7	0.411419	BACH1	BACH1_direct_+/+	0.6846818095901983
chr10:94007051-94007552	PLCE1	0.5220911575186415	BACH1	BACH1_direct_+/+	0.6493637240317054
chr6:37059830-37060331	PIM1	0.3458693776692703	BACH1	BACH1_direct_+/+	0.4263826356077062
chr13:76939167-76939668	MYCBP2	0.2759435483823831	BACH1	BACH1_direct_+/+	0.5321662035587141
[truncated: 110,523 more rows]

## Sheet: Supplementary Data 5
	BACH1_direct_+/+_(2470g)	E2F8_direct_+/+_(1141g)	ELF2_direct_+/+_(1122g)	ETS1_direct_+/+_(39g)	FLI1_direct_+/+_(519g)	FOSL1_direct_+/+_(55g)	FOXA1_direct_+/+_(547g)	FOXC1_direct_+/+_(442g)	FOXJ2_direct_+/+_(206g)	FOXN3_direct_+/+_(1264g)	GMEB1_direct_+/+_(227g)	GRHL2_direct_+/+_(573g)	HAND2_direct_+/+_(72g)	HCFC2_direct_+/+_(768g)	HOMEZ_direct_+/+_(20g)	HOXB4_direct_+/+_(22g)	HOXD13_direct_+/+_(12g)	HTATIP2_direct_+/+_(11g)	IKZF1_direct_+/+_(160g)	JUN_direct_+/+_(1030g)	KLF13_direct_+/+_(909g)	KLF4_direct_+/+_(84g)	MEF2A_direct_+/+_(30g)	MTF2_direct_+/+_(3085g)	NF1_direct_+/+_(1021g)	NFAT5_direct_+/+_(86g)	NFIA_direct_+/+_(477g)	NMRAL1_direct_+/+_(693g)	PAX3_direct_+/+_(11g)	PAX8_direct_+/+_(53g)	PHOX2B_direct_+/+_(10g)	RARB_direct_+/+_(318g)	RBAK_direct_+/+_(121g)	RUNX1_direct_+/+_(691g)	RUNX3_direct_+/+_(31g)	SMARCA1_direct_+/+_(22g)	SNAI2_direct_+/+_(59g)	SOX10_direct_+/+_(556g)	SP1_direct_+/+_(2687g)	SREBF2_direct_+/+_(46g)	TCF21_direct_+/+_(97g)	TEAD3_direct_+/+_(982g)	TFAP4_direct_+/+_(39g)	TFDP1_direct_+/+_(612g)	THAP12_direct_+/+_(97g)	TLX1_direct_+/+_(37g)	YBX1_direct_+/+_(114g)	YEATS4_direct_+/+_(43g)	ZBED1_direct_+/+_(40g)
[truncated: 60 more rows]
[truncated: 43 more columns]

[truncated: 11 more sheets: Supplementary Data 6, Supplementary Data 7, Supplementary Data  8, Supplementary Data 9, Supplementary Data 10, Supplementary Data11, Supplementary Data 12, Supplementary Data 13, Supplementary Data 14, Supplementary Data 15, Supplementary Data 16]
