# Supplementary material for: Single-cell multimodal profiling of pan-cancer cell lines uncovers gene regulatory principles underlying intrinsic cell states and environmental features
Source: Nat Commun. 2026 Jul 23;17:6975. doi: 10.1038/s41467-026-75360-7 (PMC13396447; doi:10.1038/s41467-026-75360-7)
Supplement: Supplementary file 6 — Source Data [file 41467_2026_75360_MOESM6_ESM.xlsx]

## Sheet: Fig. 2d
	LumHR	LumSec	Basal	Fibroblast
SK_BR_03	1.98739	0.295305	0.0547349	0.272554
HCC1954_LCC1	1.66685	1.62061	0.685974	0.211692
HCC1954_LCC2	1.54213	1.74613	0.702344	0.106718
MDA_231_BrM2_831	0.633036	0.368492	1.26619	1.63629
MDA_231_BoM_1833	0.724743	0.140737	1.28662	1.77598
MDA_231_TGL	1.0093	0.310235	1.13619	1.66894
MDA_231_LM2_4175	0.736141	0.549129	1.12841	1.8848
MDA_231_AdM_1834	0.525389	0.903603	1.07578	1.84597
	Basal	Ionocyte	AT1	AT2	Fibroblast	Myofibroblast
PC9_BrM3	0.804153	0.719846	0.626264	1.9441	0.0905881	0
PC9_TGL	0.708812	0.719042	0.469914	1.95672	0.0729374	0
H2087_LCC1	0.13364	0	0.0103089	1.99429	0.462049	0
H2087_LCC2	0.0712972	0	0	1.97456	0.875758	0
H2087_TGL	0.583905	0	0	1.91931	1.20734	0
H2030_BrM3	0	0	0	1.96819	0.957238	0
H2030_TGL	0.0637003	0	0	1.93306	1.20754	0
SK_LC_17	0	0	0	0.288738	1.97877	0.732893
Calu_1	0.00641984	0.0980081	0.113221	1.26852	1.91663	0

## Sheet: Fig. 2e
Terms	Db	FDR
Epithelial Progenitor cell:Lung	CellMarker_Augmented_2021	1.31947e-17
Limbal Stem cell:Corneal Epithelium	CellMarker_Augmented_2021	3.45494e-16
Cancer Stem cell:Serum	CellMarker_Augmented_2021	6.40891e-16
Epithelial Progenitor cell:Breast	CellMarker_Augmented_2021	2.26253e-15
Intestinal Epithelial Stem cell:Jejunum	CellMarker_Augmented_2021	2.26253e-15
Epithelial Mesenchymal Transition	MSigDB_Hallmark_2020	1.1965e-72
Mesenchymal Stem cell:Corneal Endothelium	CellMarker_Augmented_2021	2.74018e-53
Mesenchymal Stem cell:Periosteum	CellMarker_Augmented_2021	8.02425e-47
Mesenchymal Stem cell:Anterior Cruciate Ligament	CellMarker_Augmented_2021	1.21406e-46
Positive Regulation of Cell Migration	GO_Biological_Process_2025	3.41926e-10
Epithelial cell:Amniotic Membrane	CellMarker_Augmented_2021	7.85466e-63
Epithelial cell:Mammary Epithelium	CellMarker_Augmented_2021	6.15523e-60
Epithelial cell:Bladder	CellMarker_Augmented_2021	6.80899e-52
Cytoplasmic Translation	GO_Biological_Process_2025	4.90818e-22
Gland Development	GO_Biological_Process_2025	0.0111571

## Sheet: Fig. 2f
Terms	Db	FDR
CEBPB	Ensembl Genes	1.02257e-76
CCND1	Ensembl Genes	3.3406e-54
TPCN2	Ensembl Genes	4.71404e-38
B4GALT5	Ensembl Genes	8.95677e-26
UBE2V1	Ensembl Genes	1.18096e-25
ANO1	Ensembl Genes	6.69445e-23
keratin filament	GO Cellular Component	7.90692e-84
focal adhesion	GO Cellular Component	1.09412e-32
occluding junction	GO Cellular Component	5.56913e-26
contractile fiber	GO Cellular Component	5.1248e-18
SMAD2-SMAD3 protein complex	GO Cellular Component	1.65075e-16
focal adhesion	GO Cellular Component	2.6476e-57
extracellular matrix	GO Cellular Component	1.77426e-25
stress fiber	GO Cellular Component	3.12107e-20
integrin binding	GO Molecular Function	6.37868e-20
RNA polymerase II transcription factor binding	GO Molecular Function	6.09437e-14

## Sheet: Fig. 2g-h
cell_lines	pseudotime	pc_1	pc_2
H2030_TGL	14.7427	-2.9005	-2.56913
H2030_TGL	16.083	-1.47117	-2.82758
H2030_TGL	14.7632	-2.85529	-2.37824
H2030_TGL	16.1363	-1.44106	-2.56872
H2030_TGL	13.6525	-4.26796	-2.82306
H2030_TGL	14.5658	-3.09401	-2.59593
H2030_TGL	18.653	0.850596	-1.41679
H2030_TGL	15.1405	-2.4613	-2.12532
H2030_TGL	17.9685	0.0982043	-1.37241
H2030_TGL	15.5141	-2.10577	-2.10261
H2030_TGL	16.9452	-0.668238	-2.22518
H2030_TGL	15.9823	-1.69642	-1.83504
H2030_TGL	15.3239	-2.28181	-1.83352
H2030_TGL	15.047	-2.56388	-2.29625
H2030_TGL	15.1759	-2.39773	-1.59334
H2030_TGL	14.0212	-3.52926	-2.03298
H2030_TGL	14.1775	-3.32552	-1.83784
H2030_TGL	17.8749	-0.135139	-1.04413
H2030_TGL	14.9502	-2.59917	-1.63488
H2030_TGL	16.0675	-1.51277	-2.61939
H2030_TGL	17.8557	0.339066	-2.28807
H2030_TGL	17.1466	-0.505453	-2.06629
H2030_TGL	15.45	-2.16503	-2.35491
H2030_TGL	16.051	-1.7643	-0.734601
H2030_TGL	17.8479	-0.0768098	-1.23685
H2030_TGL	15.4758	-2.14323	-2.14558
H2030_TGL	15.2935	-2.31537	-2.02044
H2030_TGL	15.663	-1.94478	-2.4934
H2030_TGL	17.1475	-0.47557	-2.15673
H2030_TGL	15.5506	-2.06232	-2.46101
H2030_TGL	15.2251	-2.40411	-3.25435
H2030_TGL	13.9744	-3.84655	-2.82157
H2030_TGL	14.0676	-3.42531	-1.8508
H2030_TGL	13.9171	-3.64463	-2.06862
H2030_TGL	16.1425	-1.5817	-1.64743
H2030_TGL	15.1378	-2.51143	-3.02401
H2030_TGL	16.1009	-1.52627	-2.24111
H2030_TGL	16.4998	-0.983108	-2.97637
H2030_TGL	15.2267	-2.39006	-2.49684
H2030_TGL	15.8702	-1.8003	-1.73433
H2030_TGL	14.4512	-3.04636	-1.75454
H2030_TGL	15.7046	-1.93374	-1.9314
H2030_TGL	13.4967	-4.41238	-2.62088
H2030_TGL	14.7359	-2.93861	-2.81314
H2030_TGL	13.9283	-3.78135	-2.48471
H2030_TGL	14.3509	-3.28048	-2.38263
H2030_TGL	15.9562	-1.65606	-2.36993
H2030_TGL	15.32	-2.29362	-2.30927
H2030_TGL	16.5157	-1.18354	-1.91818
H2030_TGL	13.6332	-3.85057	-1.86461
H2030_TGL	18.1755	0.389316	-1.54613
H2030_TGL	15.3536	-2.27173	-3.01794
H2030_TGL	20.0012	1.75752	0.00650358
H2030_TGL	19.0264	0.545225	0.252715
H2030_TGL	20.361	1.84095	0.893004
H2030_TGL	19.2343	1.05406	-0.39675
H2030_TGL	17.6398	-0.619298	-0.333602
H2030_TGL	19.5578	1.5223	-0.666064
H2030_TGL	20.1564	1.98266	-0.148781
H2030_TGL	18.62	-0.0870874	0.682963
H2030_TGL	17.4276	-0.939513	0.0475408
H2030_TGL	18.3866	-0.112889	0.174114
H2030_TGL	19.4627	0.91247	0.56505
H2030_TGL	17.5784	-0.521694	-0.776266
H2030_TGL	14.6054	-2.77722	-0.961764
H2030_BrM3	18.5381	0.256906	-0.325332
H2030_BrM3	13.5765	-4.02807	-2.10231
H2030_BrM3	17.058	-0.896798	-1.03789
H2030_BrM3	14.7753	-2.64176	-0.807909
H2030_BrM3	17.8083	-0.291569	-0.792152
H2030_BrM3	12.9079	-6.13348	-3.44017
H2030_BrM3	13.4378	-5.48724	-4.42622
H2030_BrM3	13.2422	-5.04116	-3.04162
H2030_BrM3	13.2299	-5.37445	-3.5376
H2030_BrM3	15.9511	-1.62815	-2.63454
H2030_BrM3	14.3558	-3.45187	-3.22464
H2030_BrM3	16.2111	-1.5644	-1.32037
H2030_BrM3	13.6471	-4.83707	-3.94251
H2030_BrM3	13.3444	-4.81755	-2.91913
H2030_BrM3	13.7985	-4.24612	-3.21629
H2030_BrM3	12.9628	-5.85772	-3.2659
H2030_BrM3	13.5684	-4.77131	-3.62508
H2030_BrM3	14.1917	-3.64201	-3.13379
H2030_BrM3	14.1189	-3.78377	-3.20382
H2030_BrM3	13.9008	-4.05053	-3.15674
H2030_BrM3	13.4967	-4.2353	-2.3205
H2030_BrM3	13.3641	-4.98238	-3.36829
H2030_BrM3	13.6526	-4.5912	-3.66551
H2030_BrM3	13.6067	-4.6771	-3.5179
H2030_BrM3	13.4967	-4.65796	-3.21178
H2030_BrM3	14.0406	-3.98307	-3.58964
H2030_BrM3	13.3718	-4.40894	-2.35456
H2030_BrM3	13.6525	-4.67153	-3.76766
H2030_BrM3	13.4954	-4.92509	-3.53526
H2030_BrM3	13.2241	-5.10259	-3.10373
H2030_BrM3	13.9744	-4.12731	-3.6814
H2030_BrM3	13.5694	-4.00511	-2.03836
H2030_BrM3	14.4289	-3.34509	-3.07177
H2030_BrM3	13.4967	-4.45128	-2.74668
H2030_BrM3	13.7095	-4.34055	-3.21169
H2030_BrM3	13.6552	-4.37559	-3.15459
H2030_BrM3	13.6055	-4.44235	-3.02816
H2030_BrM3	14.1403	-3.86939	-3.65637
H2030_BrM3	14.032	-3.88681	-3.24396
H2030_BrM3	13.4851	-4.67041	-3.05689
H2030_BrM3	13.4967	-4.94028	-3.57955
H2030_BrM3	13.7326	-4.51895	-3.70017
H2030_BrM3	14.3613	-3.51456	-3.55071
H2030_BrM3	13.7584	-4.70436	-4.21261
H2030_BrM3	13.5572	-4.76787	-3.59204
H2030_BrM3	14.0926	-3.76161	-3.04084
H2030_BrM3	13.1956	-5.04645	-2.90963
H2030_BrM3	14.6005	-3.17645	-3.29085
H2030_BrM3	13.8117	-4.18863	-3.20216
H2030_BrM3	14.6557	-3.23099	-3.98628
H2030_BrM3	13.8037	-4.27741	-3.30494
H2030_BrM3	13.7646	-4.26091	-3.16361
H2030_BrM3	13.4835	-4.90562	-3.47584
H2030_BrM3	13.3617	-4.84793	-3.12195
H2030_BrM3	14.0862	-3.78461	-3.09467
H2030_BrM3	13.4967	-4.76775	-3.36724
H2030_BrM3	13.3991	-4.96455	-3.40829
H2030_BrM3	13.3444	-4.94785	-3.21874
HCC1954_LCC1	6.20042	-0.821811	2.80645
HCC1954_LCC1	6.56095	-0.336461	1.8946
HCC1954_LCC1	8.07479	-1.87644	1.26142
HCC1954_LCC1	4.82637	0.587125	3.41057
HCC1954_LCC1	6.3591	-0.154165	2.00368
HCC1954_LCC1	8.71069	-1.89488	0.512316
HCC1954_LCC1	10.1613	-3.99131	0.513527
HCC1954_LCC1	6.47775	-0.438693	2.09604
HCC1954_LCC1	6.28464	-0.476217	2.39131
HCC1954_LCC1	6.50973	-0.94179	2.49619
HCC1954_LCC1	7.77592	-2.12725	1.86231
HCC1954_LCC1	6.96044	-1.24177	2.15298
HCC1954_LCC1	6.77045	-1.54284	2.67313
HCC1954_LCC1	9.74491	-4.23808	1.12642
HCC1954_LCC1	5.82512	-0.691288	3.19762
HCC1954_LCC1	8.61423	-3.52205	1.97468
HCC1954_LCC1	7.26171	-1.98664	2.40965
HCC1954_LCC1	6.69515	-1.70181	2.916
HCC1954_LCC1	8.53402	-3.60667	2.14759
HCC1954_LCC1	9.27282	-3.44281	1.10531
HCC1954_LCC1	9.82572	-4.36307	1.11188
HCC1954_LCC1	9.59128	-2.54061	0.134386
HCC1954_LCC1	10.9863	-5.75408	0.384264
Sk_Mel_3	22.1609	4.45711	-1.38585
Sk_Mel_3	20.8392	3.02813	-1.01291
Sk_Mel_3	22.0189	4.27262	-1.19356
Sk_Mel_3	22.7038	4.98523	-1.41322
Sk_Mel_3	21.8685	4.16813	-1.39043
Sk_Mel_3	22.1627	4.38052	-1.06784
Sk_Mel_3	22.4428	4.64193	-1.02196
Sk_Mel_3	22.9693	5.3719	-2.11408
Sk_Mel_3	22.7464	5.08486	-1.67508
Sk_Mel_3	21.6914	4.159	-1.99394
Sk_Mel_3	22.442	4.78508	-1.66404
Sk_Mel_3	20.8878	3.24479	-1.51181
Sk_Mel_3	20.8859	3.07586	-1.00836
Sk_Mel_3	21.9155	4.1905	-1.28933
Sk_Mel_3	21.4991	3.69441	-0.991802
Sk_Mel_3	21.9925	4.27731	-1.31746
Sk_Mel_3	21.9659	4.29314	-1.48516
Sk_Mel_3	21.6407	4.17067	-2.15723
Sk_Mel_3	22.563	4.83352	-1.32699
Sk_Mel_3	22.5625	5.03782	-2.23994
Sk_Mel_3	22.416	4.68131	-1.32024
Sk_Mel_3	21.629	3.93232	-1.35634
Sk_Mel_3	22.0778	4.42337	-1.59609
Sk_Mel_3	22.594	4.89715	-1.52607
Sk_Mel_3	21.7341	4.02858	-1.34765
Sk_Mel_3	21.5705	3.94711	-1.62394
Sk_Mel_3	22.4684	4.84273	-1.80026
Sk_Mel_3	20.8242	3.08536	-1.23312
Sk_Mel_3	21.3154	3.58004	-1.23515
Sk_Mel_3	21.9377	4.16532	-1.10321
Sk_Mel_3	22.5267	4.99264	-2.20234
Sk_Mel_3	22.2642	4.69153	-1.98008
Sk_Mel_3	20.5384	2.92668	-1.60597
Sk_Mel_3	21.6498	3.88759	-1.12163
Sk_Mel_3	20.8845	3.35671	-1.85999
Sk_Mel_3	21.7103	3.97692	-1.24791
Sk_Mel_3	21.8072	3.96927	-0.848149
Sk_Mel_3	21.4064	3.95224	-2.17637
Sk_Mel_3	21.7479	3.90064	-0.821315
HCC1954_LCC2	9.92029	-5.25894	1.55876
HCC1954_LCC2	9.35341	-4.42089	1.7317
HCC1954_LCC2	10.1536	-4.87529	1.03549
HCC1954_LCC2	11.336	-5.02053	-0.222549
HCC1954_LCC2	9.89039	-4.07795	0.861522
HCC1954_LCC2	10.085	-4.3144	0.789272
HCC1954_LCC2	9.58155	-4.31691	1.37441
HCC1954_LCC2	10.8231	-5.41958	0.480059
HCC1954_LCC2	12.1453	-6.03614	-1.4089
HCC1954_LCC2	10.1869	-5.01882	1.06376
HCC1954_LCC2	10.1142	-4.94917	1.12398
HCC1954_LCC2	9.90187	-4.14595	0.890182
HCC1954_LCC2	10.3741	-4.38612	0.525232
HCC1954_LCC2	11.2526	-4.71116	-0.203462
HCC1954_LCC2	10.5172	-5.52088	0.90663
HCC1954_LCC2	11.0064	-4.45971	-0.0361293
HCC1954_LCC2	9.43192	-4.18876	1.46702
HCC1954_LCC2	11.1333	-5.82862	0.210989
HCC1954_LCC2	11.4995	-5.39228	-0.358158
HCC1954_LCC2	10.7205	-4.27919	0.144569
HCC1954_LCC2	10.896	-5.09669	0.265413
HCC1954_LCC2	10.3907	-4.81498	0.717561
HCC1954_LCC2	12.0121	-4.2535	-0.699134
CAPAN02	9.70035	-3.71461	0.835665
CAPAN02	10.2487	-4.9378	0.949373
CAPAN02	6.63438	-0.125152	1.60517
CAPAN02	7.05791	-0.812891	1.64141
CAPAN02	8.19225	-2.74264	1.86081
CAPAN02	11.2813	-6.23504	0.0156451
CAPAN02	8.71394	-3.96585	2.21039
CAPAN02	10.3406	-5.09372	0.928865
CAPAN02	6.89999	-1.61286	2.56211
CAPAN02	9.85894	-4.42981	1.11674
CAPAN02	8.04795	-2.0749	1.46783
CAPAN02	7.73659	-2.121	1.90178
CAPAN02	9.14763	-4.10417	1.75839
CAPAN02	7.71435	-2.81361	2.53948
CAPAN02	8.87446	-3.99396	2.02295
CAPAN02	9.45386	-4.50959	1.67187
CAPAN02	10.6335	-4.79355	0.43778
CAPAN02	7.11015	-2.89549	3.41674
CAPAN02	8.94548	-3.74329	1.73583
CAPAN02	9.98859	-4.33732	0.906825
CAPAN02	18.4042	-0.509383	1.15373
CAPAN02	6.39679	-0.0923461	1.89908
CAPAN02	9.05552	-3.95973	1.76447
CAPAN02	8.17094	-2.7184	1.86817
CAPAN02	9.94292	-3.58621	0.494741
CAPAN02	9.35159	-3.9677	1.40634
CAPAN02	10.872	-4.00995	-0.0738952
CAPAN02	9.9566	-5.08807	1.41006
CAPAN02	10.1126	-5.12755	1.22931
CAPAN02	7.52283	-3.4461	3.35177
CAPAN02	7.31722	-3.11084	3.3307
CAPAN02	9.43802	-4.09699	1.39316
CAPAN02	9.25308	-4.20301	1.70072
CAPAN02	10.0755	-5.61016	1.5524
CAPAN02	10.6771	-5.51992	0.687854
CAPAN02	10.341	-5.42643	1.10723
CAPAN02	10.0836	-4.65774	0.990189
CAPAN02	10.2407	-4.83426	0.902806
CAPAN02	9.14022	-3.63304	1.41393
CAPAN02	9.62459	-5.24828	1.96606
CAPAN02	10.3363	-4.49127	0.609992
CAPAN02	10.3568	-4.99354	0.843186
CAPAN02	8.24624	-3.56804	2.49143
CAPAN02	10.9863	-6.49126	0.591237
CAPAN02	11.7795	-6.65549	-0.793985
CAPAN02	11.1868	-6.36684	0.21843
CAPAN02	10.1467	-5.61016	1.47004
CAPAN02	11.3066	-6.71927	0.0575672
CAPAN02	10.0166	-6.08089	1.93785
CAPAN02	11.9681	-7.10765	-1.28272
SK_UT_01	16.8889	0.0117465	-4.81041
SK_UT_01	16.314	-0.904157	-4.45855
SK_UT_01	16.632	-0.586801	-4.01334
SK_UT_01	16.3212	-0.944631	-4.11181
SK_UT_01	17.0379	-0.0094167	-4.15481
SK_UT_01	16.6965	-0.38663	-4.50218
SK_UT_01	17.1609	0.145011	-4.05232
SK_UT_01	17.082	0.261263	-4.72539
SK_UT_01	17.0481	0.0504072	-4.32352
SK_UT_01	16.8667	-0.18833	-4.3882
SK_UT_01	17.219	0.445183	-4.79962
SK_UT_01	16.2546	-1.05079	-4.2647
SK_UT_01	17.2757	0.424521	-4.36425
SK_UT_01	16.5005	-0.722877	-4.31374
SK_UT_01	17.077	-0.0119363	-4.00643
SK_UT_01	16.339	-0.933804	-4.07416
SK_UT_01	16.6788	-0.444632	-4.42661
SK_UT_01	17.8728	1.21302	-4.39168
SK_UT_01	16.7223	-0.224971	-4.82036
SK_UT_01	17.3019	0.512255	-4.53667
SK_UT_01	15.8301	-1.5682	-4.77546
SK_UT_01	17.2674	0.297136	-4.17824
SK_UT_01	17.4513	0.66658	-4.52585
SK_UT_01	17.207	0.260306	-4.26108
SK_UT_01	16.8465	-0.167072	-4.54985
SK_UT_01	16.6965	-0.36382	-4.67835
SK_UT_01	16.6965	-0.521331	-3.91134
SK_UT_01	16.6215	-0.492903	-4.47282
SK_UT_01	17.4126	0.568482	-4.36035
SK_UT_01	16.9245	-0.120045	-4.1804
SK_UT_01	16.902	-0.186639	-4.03242
SK_UT_01	17.0636	-0.0632581	-3.87791
SK_UT_01	17.3147	0.364123	-4.06884
SK_UT_01	17.2388	0.256136	-4.14401
SK_UT_01	16.7935	-0.359802	-4.02055
SK_UT_01	17.4698	0.590566	-4.17659
SK_UT_01	16.1242	-1.18711	-4.24252
SK_UT_01	16.3262	-0.930028	-4.16078
SK_UT_01	17.1235	0.161705	-4.22717
SK_UT_01	16.8559	-0.175418	-4.48047
SK_UT_01	17.5416	0.897946	-4.73732
SK_UT_01	17.9279	1.18314	-4.17039
SK_UT_01	17.3379	0.386536	-4.06279
SK_UT_01	16.8519	-0.300622	-4.01578
SK_UT_01	17.6923	0.948479	-4.31243
SK_UT_01	15.9354	-1.45856	-4.48463
SK_UT_01	17.8592	1.14001	-4.30754
SK_UT_01	16.9722	0.0213998	-4.49538
SK_UT_01	17.082	0.392106	-5.15365
SK_UT_01	15.9757	-1.42216	-4.08888
SK_UT_01	17.3422	0.456955	-4.25332
SK_UT_01	16.7055	-0.351759	-4.40024
SK_UT_01	17.5281	0.755781	-4.39034
SK_UT_01	16.4307	-0.728895	-4.64881
SK_UT_01	16.2763	-1.02638	-4.2799
SK_UT_01	17.1078	0.221554	-4.46568
SK_UT_01	15.637	-1.85466	-4.62898
SK_UT_01	17.1743	0.296739	-4.48231
SK_UT_01	16.6385	-0.335588	-5.08654
SK_UT_01	17.244	0.433098	-4.67991
SK_UT_01	16.1694	-1.14645	-4.20605
SK_UT_01	17.0803	0.112617	-4.42193
SK_UT_01	16.8498	-0.220012	-4.33372
SK_UT_01	17.8592	1.01458	-3.96275
SK_UT_01	16.0528	-1.27049	-4.6816
SK_UT_01	16.2892	-0.935241	-4.7695
SK_UT_01	16.5048	-0.659408	-4.61093
SK_UT_01	16.3582	-0.835514	-4.47991
SK_UT_01	17.5516	0.733651	-4.26235
SK_UT_01	16.5048	-0.624208	-4.62126
SK_UT_01	17.6644	0.873636	-4.29681
SK_UT_01	17.8592	1.25275	-4.60172
SK_UT_01	17.4735	0.548044	-3.98443
SK_UT_01	17.8214	1.31186	-4.89278
SK_UT_01	16.8868	0.0184536	-5.10224
SK_UT_01	16.8889	-0.0226246	-4.77184
SK_UT_01	17.0839	0.192041	-4.45181
SK_UT_01	16.8889	-0.0820889	-4.54108
SK_UT_01	17.041	0.123413	-4.59942
SK_UT_01	16.5048	-0.591187	-4.69542
SK_UT_01	17.1546	0.356287	-4.73325
SK_UT_01	15.8328	-1.59691	-4.4249
SK_UT_01	15.7477	-1.71314	-4.66297
SK_UT_01	17.2615	0.232093	-3.99423
SK_UT_01	16.6907	-0.404773	-4.54794
SK_UT_01	16.4605	-0.596187	-5.17618
SK_UT_01	17.082	0.11241	-4.28113
SK_UT_01	17.3818	0.614988	-4.5893
SK_UT_01	15.4469	-2.12424	-4.64516
SK_UT_01	17.2845	0.42475	-4.33672
SK_UT_01	16.314	-0.875199	-4.55262
SK_UT_01	15.319	-2.32186	-3.95509
SK_UT_01	19.2892	2.20486	-2.99443
SK_UT_01	17.0514	0.222985	-4.90386
SK_UT_01	17.3891	0.476636	-4.1667
SK_UT_01	16.314	-0.95522	-4.394
SK_UT_01	17.082	0.0145557	-3.92573
SK_UT_01	16.459	-0.719514	-4.54895
SK_UT_01	16.8403	-0.158343	-4.60817
SK_UT_01	18.0541	1.23589	-3.94533
SK_UT_01	16.5048	-0.606815	-4.78293
SK_UT_01	17.2438	0.317823	-4.32019
SK_UT_01	16.7138	-0.268677	-4.68624
SK_UT_01	17.0889	0.11411	-4.1919
SK_UT_01	16.576	-0.586522	-4.26653
SK_UT_01	17.5779	0.799319	-4.36448
SK_UT_01	16.5168	-0.608334	-4.43732
SK_UT_01	16.314	-0.897692	-4.42524
SK_UT_01	17.1547	0.41201	-4.90687
SK_UT_01	17.082	0.163607	-4.42072
SK_UT_01	16.6713	-0.469186	-4.35249
SK_UT_01	17.2478	0.399561	-4.56249
SK_UT_01	16.368	-0.836803	-4.42227
SK_UT_01	16.667	-0.351121	-4.89033
Hek	14.1852	-3.38505	-2.10218
Hek	15.4447	-2.17422	-2.15197
Hek	14.5736	-2.942	-1.74463
Hek	14.2126	-3.46716	-2.53403
Hek	15.7079	-1.97927	-1.034
Hek	14.232	-3.31054	-1.99933
Hek	14.6292	-3.04262	-2.67219
Hek	15.0349	-2.56023	-1.99682
Hek	14.4056	-3.1781	-2.16121
Hek	15.4861	-2.14204	-1.66673
Hek	14.3951	-3.34877	-2.92413
Hek	14.5347	-3.0001	-1.85459
Hek	14.3539	-3.25542	-2.27773
Hek	15.8837	-1.82878	-1.26532
Hek	15.0805	-2.52456	-2.18709
Hek	14.5302	-2.93615	-1.44986
Hek	14.3906	-3.02515	-1.35804
Hek	13.6779	-3.74092	-1.68925
Hek	15.5918	-2.04683	-1.92985
Hek	13.9467	-3.43857	-1.57943
Hek	15.4561	-2.17278	-1.62984
Hek	14.5492	-3.02293	-2.0769
Hek	14.2209	-3.35204	-2.11716
Hek	14.5511	-3.07042	-2.36872
Hek	14.1847	-3.37686	-2.0679
Hek	14.9339	-2.62909	-1.78623
Hek	14.712	-2.79929	-1.53885
Hek	14.6054	-3.01632	-2.37432
Hek	15.4309	-2.19091	-1.99754
Hek	14.7221	-2.80766	-1.68354
Hek	15.0541	-2.57425	-2.62685
Hek	15.0749	-2.52727	-2.13171
Hek	14.5646	-3.00872	-2.08495
Hek	16.2813	-1.48814	-1.35248
Hek	14.5074	-2.98126	-1.57969
Hek	16.0263	-1.64009	-1.93131
Hek	14.0258	-3.71619	-2.66269
Hek	14.6019	-2.99336	-2.21741
Hek	14.627	-2.91346	-1.89625
Hek	15.3317	-2.27641	-1.97615
Hek	13.817	-3.8209	-2.26444
Hek	13.7184	-3.77295	-1.87165
Hek	15.0762	-2.52184	-2.05302
Hek	14.6153	-2.97434	-2.18538
Hek	14.3952	-3.00632	-1.29052
Hek	15.4863	-2.13908	-1.81551
Hek	14.6728	-2.91906	-2.16442
Hek	15.4867	-2.13764	-1.8673
Hek	15.6168	-2.03128	-1.75391
Hek	14.6127	-2.95756	-2.07099
Hek	14.3515	-3.25316	-2.25557
Hek	14.6692	-2.94832	-2.36476
Hek	15.1273	-2.46111	-1.87212
Hek	15.0769	-2.51711	-1.97674
Hek	17.3513	-0.492178	-1.48007
Hek	14.7129	-2.76225	-1.25698
Hek	14.9162	-2.70341	-2.41519
Hek	14.0652	-3.57155	-2.32287
Hek	15.343	-2.26633	-2.05394
Hek	13.8691	-3.69651	-2.07113
Hek	15.1429	-2.47079	-2.35214
Hek	15.5165	-2.10174	-2.1868
Hek	14.5918	-2.8756	-1.46174
Hek	14.6151	-2.82546	-1.30491
Hek	14.7671	-2.83007	-2.21224
Hek	15.1552	-2.4555	-2.29482
Hek	14.7507	-2.82215	-2.02157
Hek	15.6025	-2.06461	-1.40597
Hek	16.2126	-1.35302	-2.63631
Hek	15.0626	-2.49486	-1.28252
Hek	14.1251	-3.5086	-2.32183
Hek	14.513	-3.05987	-2.07791
Hek	13.9338	-3.76205	-2.4471
Hek	13.9313	-3.70714	-2.28577
Hek	14.6557	-2.96642	-2.38107
Hek	14.0163	-3.11908	-0.669148
Hek	15.3328	-2.2687	-1.57787
Hek	15.0586	-2.53839	-2.03268
Hek	15.5224	-2.09632	-2.16053
Hek	14.7891	-2.68613	-1.26246
Hek	14.6409	-3.00367	-2.5122
Hek	15.314	-2.29041	-1.7528
Hek	14.5064	-2.98741	-1.61055
Hek	15.2346	-2.36066	-1.20112
Hek	15.3209	-2.28078	-1.58624
Hek	15.07	-2.52715	-2.0351
Hek	14.7872	-2.77195	-1.91722
Hek	13.9507	-3.70914	-2.3491
Hek	14.7039	-2.87191	-2.04111
Hek	14.9946	-2.5938	-2.07162
Hek	15.3635	-2.24085	-1.751
Hek	14.4494	-2.9031	-1.06195
Hek	14.6905	-2.77571	-1.18611
Hek	14.2455	-3.06249	-1.08349
Hek	16.3268	-1.24975	-2.51013
Hek	14.0945	-3.486	-2.14239
Hek	14.509	-3.08807	-2.22074
Hek	14.2868	-3.2037	-1.80276
Hek	15.1074	-2.48226	-1.89464
Hek	14.3497	-3.17277	-1.86277
SK_OV_03	19.1428	0.471734	0.721997
SK_OV_03	19.6021	0.894534	1.02097
SK_OV_03	18.7854	0.35597	0.0633903
SK_OV_03	18.8943	0.32544	0.413817
SK_OV_03	19.2157	0.49978	0.841987
SK_OV_03	18.5541	0.147912	-0.0309911
SK_OV_03	19.8419	1.55494	0.056972
SK_OV_03	19.1112	0.675895	0.162578
SK_OV_03	19.6425	1.30096	0.123762
SK_OV_03	19.1073	0.858339	-0.275148
SK_OV_03	18.4247	-0.145256	0.34797
SK_OV_03	18.9105	0.431604	0.208152
SK_OV_03	19.6803	1.50313	-0.27746
SK_OV_03	20.8274	2.54107	0.418547
SK_OV_03	19.3627	0.917584	0.259556
SK_OV_03	19.5242	1.26893	-0.139074
SK_OV_03	19.3197	1.05183	-0.171119
SK_OV_03	19.0176	0.866226	-0.530523
SK_OV_03	18.7712	0.136014	0.537314
SK_OV_03	19.6115	1.34422	-0.0669073
SK_OV_03	19.0308	1.04652	-0.91157
SK_OV_03	19.0963	0.714043	0.0350556
SK_OV_03	18.8335	0.545297	-0.250742
SK_OV_03	19.0816	0.581003	0.309699
SK_OV_03	18.6134	0.377573	-0.415419
SK_OV_03	19.3844	1.13504	-0.202042
SK_OV_03	19.9826	1.8578	-0.330654
SK_OV_03	19.2125	0.79236	0.147809
SK_OV_03	20.1406	1.91933	-0.0266801
SK_OV_03	18.7606	0.521723	-0.383162
SK_OV_03	19.338	0.903502	0.229268
SK_OV_03	17.3735	-0.843758	-0.395044
SK_OV_03	19.9566	1.59944	0.257835
SK_OV_03	19.3888	1.04973	0.0123502
SK_OV_03	19.8578	1.67363	-0.202582
SK_OV_03	19.4947	1.33752	-0.383103
SK_OV_03	19.4987	1.24766	-0.154375
SK_OV_03	19.28	0.833604	0.246022
SK_OV_03	19.1836	0.871945	-0.112653
SK_OV_03	19.8484	1.53654	0.121785
SK_OV_03	19.9959	1.43204	0.848044
SK_OV_03	19.8664	1.48459	0.30397
SK_OV_03	19.083	0.582189	0.310508
SK_OV_03	19.7285	1.49712	-0.133372
SK_OV_03	19.1686	0.80202	0.0130879
SK_OV_03	19.5572	1.15814	0.216671
SK_OV_03	19.6578	1.35307	0.0353279
SK_OV_03	19.4461	1.01298	0.27737
SK_OV_03	18.8519	0.509077	-0.119863
SK_OV_03	19.1697	0.774466	0.0805111
SK_OV_03	19.3301	0.663018	0.781538
SK_OV_03	19.7124	1.5909	-0.409817
SK_OV_03	19.6734	1.35225	0.0790556
SK_OV_03	19.2671	0.822796	0.238438
SK_OV_03	20.283	1.80922	0.715165
SK_OV_03	18.672	0.314696	-0.127201
SK_OV_03	20.6135	2.12337	0.934628
SK_OV_03	19.0787	0.741906	-0.0750616
SK_OV_03	20.0694	1.92672	-0.246623
SK_OV_03	19.6492	1.104	0.631241
SK_OV_03	19.208	0.93972	-0.209358
SK_OV_03	19.2659	0.643258	0.662691
SK_OV_03	18.8525	0.743045	-0.66208
SK_OV_03	19.1151	0.728267	0.0497309
SK_OV_03	19.5768	0.992007	0.671548
SK_OV_03	19.2242	1.33092	-1.082
SK_OV_03	20.3109	1.92997	0.468029
SK_OV_03	19.0443	0.473903	0.465711
SK_OV_03	18.864	0.25276	0.506116
SK_OV_03	19.7319	1.20001	0.614366
SK_OV_03	19.3842	1.04792	0.00487335
SK_OV_03	19.5187	1.07704	0.312334
SK_OV_03	20.1983	1.85113	0.356142
SK_OV_03	19.9263	1.39131	0.706326
SK_OV_03	19.7842	1.24998	0.630083
SK_OV_03	18.5278	-0.0927654	0.462413
SK_OV_03	18.7498	0.258777	0.198689
SK_OV_03	19.1746	0.546572	0.627579
SK_OV_03	19.4931	1.04926	0.312537
SK_OV_03	19.7	1.39187	0.0518291
SK_OV_03	18.7883	0.423966	-0.0867696
SK_OV_03	19.9784	1.40923	0.803583
SK_OV_03	18.4122	0.0744247	-0.201687
SK_OV_03	18.2416	-0.179657	-0.00504652
SK_OV_03	18.3896	0.245639	-0.66311
SK_OV_03	19.6809	1.28768	0.2596
SK_OV_03	19.4608	0.921435	0.538127
SK_OV_03	19.1829	0.784424	0.0907837
SK_OV_03	19.0551	0.311855	0.873255
SK_OV_03	19.6313	1.27129	0.167575
SK_CO_01	11.7002	-8.42534	-0.747325
SK_CO_01	11.6078	-8.3668	-0.497499
SK_CO_01	11.5594	-6.26714	-0.351604
SK_CO_01	12.1002	-10.5926	-2.92957
SK_CO_01	11.3248	-7.55708	0.162674
SK_CO_01	11.8086	-8.20313	-0.946604
SK_CO_01	11.7002	-7.70196	-0.710671
SK_CO_01	11.5633	-6.98937	-0.447089
SK_CO_01	11.2238	-5.70507	0.0388545
SK_CO_01	11.3481	-5.90003	-0.105105
SK_CO_01	11.2813	-6.9869	0.214016
SK_CO_01	12.1022	-5.96466	-1.33746
SK_CO_01	11.7002	-10.109	-0.707621
SK_CO_01	11.1411	-5.96347	0.178821
SK_CO_01	11.1355	-7.25586	0.480055
SK_CO_01	11.9681	-7.74123	-1.47973
SK_CO_01	11.8486	-7.91406	-1.21821
SK_CO_01	11.4148	-8.13309	0.156596
SK_CO_01	11.5738	-7.70553	-0.462622
SK_CO_01	11.7123	-6.62558	-0.72422
SK_CO_01	10.9531	-7.13465	0.889082
SK_CO_01	11.6433	-6.06186	-0.530058
SK_CO_01	11.835	-6.96371	-0.949776
SK_CO_01	11.835	-8.06605	-1.02057
SK_CO_01	11.5633	-8.02482	-0.328851
SK_CO_01	11.5633	-6.62133	-0.427124
SK_CO_01	11.5633	-7.08062	-0.437669
SK_CO_01	11.4287	-6.51785	-0.201443
SK_CO_01	11.2813	-7.01396	0.213314
SK_CO_01	11.2813	-7.033	0.188717
SK_CO_01	11.7002	-7.85131	-0.712584
SK_CO_01	11.6979	-6.68783	-0.585481
SK_CO_01	11.4238	-7.54326	-0.053148
SK_CO_01	11.5633	-6.2413	-0.412813
SK_CO_01	11.9681	-7.88165	-1.59556
SK_CO_01	12.1002	-9.00442	-2.36519
SK_CO_01	11.835	-8.22013	-1.04851
SK_CO_01	11.5633	-7.70214	-0.417359
SK_CO_01	12.3641	-7.82395	-2.73882
SK_CO_01	12.1002	-7.22966	-1.70434
SK_CO_01	12.005	-7.97734	-1.66628
SK_CO_01	11.9681	-8.71155	-1.68302
OS252	20.9596	3.41231	-1.83058
OS252	20.8019	3.02549	-1.12338
OS252	20.2227	2.32159	-0.850991
OS252	20.8155	3.07973	-1.24376
OS252	21.1944	3.22694	-0.471742
OS252	20.6369	2.85112	-1.11067
OS252	21.9313	4.0288	-0.600115
OS252	20.494	2.79515	-1.36889
OS252	22.044	4.40316	-1.65557
OS252	21.9578	3.74521	0.603772
OS252	20.7569	2.94131	-1.01249
OS252	22.0071	4.40754	-1.76322
OS252	21.631	3.94113	-1.38025
OS252	21.5873	3.74794	-0.857078
OS252	20.2049	2.73512	-2.02545
OS252	20.6907	3.01137	-1.41121
OS252	20.0495	2.2844	-1.24367
OS252	21.0479	3.20722	-0.897828
OS252	19.787	2.33553	-2.06096
OS252	21.3256	3.43072	-0.692531
OS252	20.7548	3.23608	-1.90821
OS252	19.6153	2.03169	-1.76565
OS252	20.3495	2.53131	-1.05351
OS252	21.1658	3.53109	-1.55983
OS252	19.9689	2.33414	-1.5847
OS252	20.2143	2.44073	-1.1987
OS252	21.7983	4.28267	-2.04179
OS252	20.4917	2.86035	-1.55882
OS252	21.9991	4.28483	-1.32014
OS252	21.6417	3.90948	-1.22877
OS252	20.7389	2.96009	-1.12648
OS252	22.1525	4.43949	-1.34969
OS252	21.0067	3.45371	-1.80561
OS252	22.6488	4.97089	-1.60894
OS252	21.9917	4.42634	-1.89754
OS252	22.1137	4.3148	-1.00598
OS252	21.5276	4.10447	-2.33919
OS252	22.3333	4.71681	-1.78576
OS252	20.83	2.93148	-0.750569
OS252	21.1219	3.28907	-0.921252
OS252	20.2059	2.24392	-0.68849
OS252	20.5593	2.68954	-0.879198
OS252	20.8142	3.02557	-1.08454
OS252	20.7307	2.88076	-0.908297
OS252	21.4533	3.56355	-0.69132
OS252	21.3846	3.66569	-1.28121
OS252	21.1196	3.44716	-1.44399
OS252	20.4893	2.77267	-1.31963
OS252	21.5578	3.80946	-1.18332
OS252	20.8591	3.18378	-1.41889
OS252	21.7458	4.17145	-1.83136
OS252	21.0511	3.38547	-1.44578
OS252	20.8653	3.1858	-1.40531
OS252	20.3483	2.73389	-1.60724
OS252	20.3109	2.44292	-0.925217
OS252	20.7492	3.12565	-1.59295
OS252	20.5887	2.75484	-0.978644
OS252	21.0577	3.3136	-1.19886
OS252	21.519	3.87203	-1.54779
OS252	20.9538	3.54755	-2.27317
OS252	20.9873	3.38417	-1.65142
OS252	21.5797	3.83618	-1.19743
OS252	20.8733	3.12992	-1.21139
OS252	20.6947	3.01942	-1.42235
OS252	21.7611	4.04329	-1.29859
OS252	21.1884	3.61246	-1.74805
OS252	21.8662	4.11933	-1.21076
OS252	20.5243	2.76392	-1.19078
OS252	20.6539	3.25675	-2.23856
OS252	20.2061	2.60376	-1.66536
OS252	23.0102	5.22422	-1.14674
OS252	20.7476	3.14544	-1.65759
OS252	21.0502	3.36107	-1.37235
OS252	19.6653	2.10398	-1.8114
OS252	21.6297	3.95895	-1.44828
OS252	21.0404	3.39709	-1.51719
OS252	22.4317	4.76464	-1.61992
OS252	21.4222	3.64641	-1.08272
OS252	21.1577	3.48592	-1.44049
OS252	21.7042	4.00589	-1.37842
OS252	22.2956	4.6311	-1.58596
OS252	22.4228	4.75078	-1.59876
OS252	20.4662	2.87386	-1.67291
OS252	19.8482	2.34308	-1.93877
786_M2B	18.0392	0.213186	-1.4684
786_M2B	18.4351	1.26152	-2.94088
786_M2B	16.8526	-0.764387	-2.23268
786_M2B	19.7451	1.99185	-1.3188
786_M2B	16.9644	-0.591437	-2.42008
786_M2B	19.1276	1.54812	-1.84105
786_M2B	17.5083	-0.0994346	-2.12546
786_M2B	16.2958	-1.12608	-3.53122
786_M2B	17.3827	-0.194347	-2.24552
786_M2B	20.0728	2.67156	-2.19654
786_M2B	18.2063	0.606127	-1.98761
786_M2B	18.8282	1.04979	-1.43623
786_M2B	18.6127	1.1297	-2.16805
786_M2B	18.7506	1.06822	-1.67466
786_M2B	17.6566	0.277586	-2.72024
786_M2B	18.4277	1.14024	-2.674
786_M2B	18.5808	0.906527	-1.72926
786_M2B	18.5778	1.09787	-2.18235
786_M2B	17.3555	0.180376	-3.41258
786_M2B	18.7366	1.59158	-2.92266
786_M2B	17.8013	0.184964	-2.04104
786_M2B	18.6058	1.15635	-2.24743
786_M2B	18.9975	0.719097	-0.2396
786_M2B	17.6644	0.26441	-2.64183
786_M2B	19.1588	1.50684	-1.66472
786_M2B	18.9483	1.60575	-2.42378
786_M2B	19.4717	1.4112	-0.622276
786_M2B	17.5921	-0.0948555	-1.89541
786_M2B	19.4967	2.12479	-2.28927
786_M2B	18.8611	1.69146	-2.84351
786_M2B	17.1015	-0.464966	-2.34069
786_M2B	18.2818	0.701957	-2.01456
786_M2B	18.7832	1.56092	-2.73392
786_M2B	17.5558	0.351138	-3.21147
786_M2B	18.6244	0.964707	-1.75424
786_M2B	18.5881	0.936612	-1.78079
786_M2B	17.7884	0.218993	-2.16444
786_M2B	17.5549	-0.18676	-1.75354
786_M2B	18.0426	0.445203	-2.03433
786_M2B	18.6084	1.09268	-2.0927
786_M2B	17.6081	-0.0446247	-1.9855
786_M2B	19.5336	1.79687	-1.39604
786_M2B	16.6039	-0.753367	-3.409
786_M2B	18.1727	0.665294	-2.21757
786_M2B	18.1564	0.341654	-1.48124
786_M2B	18.1236	0.729919	-2.5009
786_M2B	17.882	0.414739	-2.38825
786_M2B	19.5968	1.99977	-1.72291
786_M2B	19.4296	1.52779	-1.01582
786_M2B	18.2414	0.982354	-2.80141
786_M2B	16.7307	-0.806673	-2.55414
786_M2B	18.584	1.19041	-2.3819
786_M2B	17.2776	-0.165241	-2.65139
786_M2B	15.7651	-1.75553	-3.41227
786_M2B	16.5643	-1.1135	-2.00648
786_M2B	17.7183	0.621397	-3.39676
786_M2B	18.4516	0.725775	-1.6358
786_M2B	18.5065	0.517541	-1.01195
786_M2B	14.9115	-2.87005	-4.21584
786_M2B	19.2586	1.66099	-1.77892
786_M2B	16.9812	-0.569345	-2.43585
786_M2B	18.2138	0.658596	-2.09431
786_M2B	18.776	1.35202	-2.26812
786_M2B	18.8492	1.14555	-1.6055
786_M2B	17.4664	0.0723389	-2.76066
786_M2B	17.3203	-0.208486	-2.39557
786_M2B	19.4755	1.88004	-1.75074
786_M2B	18.0012	0.397576	-2.02713
786_M2B	18.9648	1.50301	-2.1436
786_M2B	18.5027	0.729657	-1.51533
786_M2B	19.3609	1.69355	-1.59234
786_M2B	18.9355	1.33541	-1.82818
786_M2B	17.4902	-0.145212	-2.05362
786_M2B	19.5126	1.74143	-1.31659
786_M2B	18.7585	1.28514	-2.15732
786_M2B	18.1121	0.764069	-2.61306
786_M2B	17.8633	0.215393	-1.94391
786_M2B	17.6083	0.0411572	-2.21799
786_M2B	16.6014	-1.0987	-1.90468
786_M2B	16.314	-0.910638	-4.53788
786_M2B	18.8946	1.50589	-2.32771
786_M2B	18.8937	1.58752	-2.51957
786_M2B	16.8889	-0.55599	-2.84535
786_M2B	17.2905	-0.0756021	-2.87094
786_M2B	19.3969	2.11069	-2.49233
786_M2B	17.7394	0.200027	-2.25112
786_M2B	17.5411	-0.198674	-1.7613
786_M2B	17.2791	-0.00231422	-3.11803
786_M2B	18.7555	1.1747	-1.90907
786_M2B	18.0874	0.819061	-2.80988
786_M2B	19.7575	2.0213	-1.35886
786_M2B	18.047	0.364569	-1.82286
786_M2B	18.7354	1.11059	-1.81116
786_M2B	18.4157	0.908021	-2.15749
MDA_231_AdM_1834	23.2384	5.00815	1.19493
MDA_231_AdM_1834	22.8108	4.52195	1.33271
MDA_231_AdM_1834	22.1219	4.00985	0.264594
MDA_231_AdM_1834	22.9686	4.60954	1.77578
MDA_231_AdM_1834	22.9914	4.89104	0.456889
MDA_231_AdM_1834	22.2806	3.93041	1.32731
MDA_231_AdM_1834	22.8485	4.44014	1.92065
MDA_231_AdM_1834	24.0085	5.74213	1.59586
MDA_231_AdM_1834	23.0555	4.60408	2.25598
MDA_231_AdM_1834	22.7234	4.39178	1.45284
MDA_231_AdM_1834	23.2738	4.96414	1.62
MDA_231_AdM_1834	22.4195	4.27809	0.493312
MDA_231_AdM_1834	23.1365	4.75979	1.96322
MDA_231_AdM_1834	23.2884	5.00166	1.49974
MDA_231_AdM_1834	22.8066	4.49298	1.45345
MDA_231_AdM_1834	22.1772	3.98649	0.590617
MDA_231_AdM_1834	22.7604	4.5852	0.72606
MDA_231_AdM_1834	23.3239	5.1156	1.12712
MDA_231_AdM_1834	23.4954	5.29418	1.11955
MDA_231_AdM_1834	22.342	4.05031	1.08564
MDA_231_AdM_1834	22.9508	4.54956	1.98959
MDA_231_AdM_1834	22.8813	4.3839	2.35968
MDA_231_AdM_1834	22.7328	4.56967	0.666733
MDA_231_AdM_1834	23.4503	5.27279	0.969785
MDA_231_AdM_1834	22.3924	4.1341	0.949548
MDA_231_AdM_1834	23.3876	5.09654	1.58689
MDA_231_AdM_1834	22.3898	4.27884	0.322612
MDA_231_AdM_1834	22.6464	4.37986	1.1409
MDA_231_AdM_1834	23.5511	5.33286	1.23637
MDA_231_AdM_1834	22.9125	4.75115	0.719436
MDA_231_AdM_1834	23.4562	5.27896	0.96866
MDA_231_AdM_1834	22.5785	4.27855	1.21761
MDA_231_AdM_1834	23.6693	5.4728	1.12409
MDA_231_AdM_1834	23.2401	4.92156	1.66415
MDA_231_AdM_1834	23.1304	4.76011	1.86806
MDA_231_AdM_1834	23.0597	4.62705	2.16046
MDA_231_AdM_1834	23.0444	4.73127	1.54874
MDA_231_AdM_1834	22.8982	4.59726	1.40029
MDA_231_AdM_1834	23.3532	5.0953	1.40182
MDA_231_AdM_1834	22.9879	4.74958	1.16077
MDA_231_AdM_1834	22.5795	4.3426	0.936558
MDA_231_AdM_1834	22.9693	4.69881	1.32326
MDA_231_AdM_1834	22.8513	4.61553	1.07703
MDA_231_AdM_1834	23.4005	5.09108	1.68871
MDA_231_AdM_1834	22.1676	3.67296	1.82177
MDA_231_AdM_1834	23.1158	4.76627	1.74137
MDA_231_AdM_1834	23.0557	4.59364	2.31039
MDA_231_AdM_1834	22.6802	4.53144	0.594142
MDA_231_AdM_1834	22.7366	4.52494	0.8937
MDA_231_AdM_1834	23.0412	4.43628	3.03863
MDA_231_AdM_1834	22.8357	4.70085	0.581809
MDA_231_AdM_1834	23.313	4.96597	1.83138
MDA_231_AdM_1834	23.9157	5.71653	1.19784
MDA_231_AdM_1834	23.0077	4.67512	1.6443
MDA_231_AdM_1834	22.1383	3.96015	0.534684
MDA_231_AdM_1834	22.6685	4.4291	1.01642
MDA_231_AdM_1834	23.5099	5.31429	1.10541
MDA_231_AdM_1834	22.809	4.52069	1.32976
MDA_231_AdM_1834	21.9521	3.48901	1.57282
MDA_231_AdM_1834	22.5895	4.21665	1.63147
MDA_231_AdM_1834	22.9056	4.70831	0.894203
MDA_231_AdM_1834	23.2743	5.04412	1.19838
MDA_231_AdM_1834	23.2287	4.79529	2.27266
MDA_231_AdM_1834	22.8666	4.70382	0.721681
MDA_231_AdM_1834	23.582	5.1666	2.34859
MDA_231_AdM_1834	24.3759	6.05612	1.95028
MDA_231_AdM_1834	22.8116	4.57957	1.05452
MDA_231_AdM_1834	23.518	5.34581	0.974407
MDA_231_AdM_1834	22.2462	4.05745	0.636781
MDA_231_AdM_1834	23.8591	5.61869	1.41539
MDA_231_AdM_1834	23.6784	5.50211	1.03181
MDA_231_AdM_1834	22.7101	4.38442	1.42386
MDA_231_AdM_1834	23.4057	5.25434	0.822257
MDA_231_AdM_1834	23.442	5.04843	2.15399
MDA_231_AdM_1834	23.5839	5.40928	0.993771
MDA_231_AdM_1834	22.9241	4.76433	0.712866
MDA_231_AdM_1834	23.7323	5.4588	1.59395
MDA_231_AdM_1834	23.649	5.53181	0.676065
MDA_231_AdM_1834	23.5444	5.35421	1.07777
MDA_231_AdM_1834	24.0834	5.82755	1.5497
MDA_231_AdM_1834	23.8286	5.59334	1.38326
MDA_231_AdM_1834	23.0673	4.95054	0.547966
MDA_231_AdM_1834	23.5376	5.41815	0.678802
MDA_231_AdM_1834	23.0284	4.82154	1.0042
MDA_231_AdM_1834	23.6525	5.37225	1.59408
MDA_231_AdM_1834	24.3113	6.04105	1.65555
MDA_231_AdM_1834	23.4321	5.11277	1.74599
MDA_231_AdM_1834	23.865	5.62145	1.45131
MDA_231_AdM_1834	23.8349	5.62401	1.24396
MDA_231_AdM_1834	23.2828	5.16142	0.621206
MDA_231_AdM_1834	23.3269	4.98401	1.86554
MDA_231_AdM_1834	23.7722	5.63363	0.823411
MDA_231_AdM_1834	23.6001	5.40828	1.09182
MDA_231_AdM_1834	23.8975	5.7161	1.09328
MDA_231_AdM_1834	23.8867	5.80634	0.506209
MDA_231_AdM_1834	23.3207	5.0992	1.19955
MDA_231_AdM_1834	23.3067	5.03717	1.40988
MDA_231_AdM_1834	22.8261	4.56951	1.17628
MDA_231_AdM_1834	23.2877	5.03964	1.29442
MDA_231_AdM_1834	23.0557	4.80503	1.23062
MDA_231_AdM_1834	23.0081	4.76155	1.20515
MDA_231_AdM_1834	23.0668	4.85308	1.04304
MDA_231_LM2_4175	21.4909	2.98045	1.50591
MDA_231_LM2_4175	22.3408	4.18483	0.508317
MDA_231_LM2_4175	21.6767	3.28218	1.19388
MDA_231_LM2_4175	23.0758	4.9344	0.674581
MDA_231_LM2_4175	22.336	4.19223	0.456119
MDA_231_LM2_4175	22.8793	4.86134	0.014795
MDA_231_LM2_4175	21.9218	3.72407	0.541698
MDA_231_LM2_4175	21.6281	3.49824	0.177032
MDA_231_LM2_4175	22.4346	4.27222	0.588504
MDA_231_LM2_4175	22.6182	4.53774	0.268178
MDA_231_LM2_4175	21.4886	3.30365	0.35302
MDA_231_LM2_4175	21.4332	3.27262	0.224828
MDA_231_LM2_4175	21.6364	3.68687	-0.459985
MDA_231_LM2_4175	21.662	3.53497	0.171764
MDA_231_LM2_4175	21.7165	3.58338	0.23205
MDA_231_LM2_4175	22.8197	4.72012	0.407709
MDA_231_LM2_4175	21.7466	3.71754	-0.149153
MDA_231_LM2_4175	21.9213	3.81161	0.200763
MDA_231_LM2_4175	23.0859	4.95033	0.645565
MDA_231_LM2_4175	21.7417	3.65607	0.0595116
MDA_231_LM2_4175	21.9791	3.82264	0.388988
MDA_231_LM2_4175	22.5519	4.30372	0.983849
MDA_231_LM2_4175	22.0709	3.69442	1.33097
MDA_231_LM2_4175	21.4895	3.45462	-0.178398
MDA_231_LM2_4175	21.3349	3.19058	0.15538
MDA_231_LM2_4175	21.783	3.56449	0.556684
MDA_231_LM2_4175	23.0708	4.82722	1.19611
MDA_231_LM2_4175	22.039	3.93287	0.230576
MDA_231_LM2_4175	21.8093	3.56636	0.650433
MDA_231_LM2_4175	22.3554	3.96411	1.51043
MDA_231_LM2_4175	22.1432	3.93875	0.641916
MDA_231_LM2_4175	21.2317	3.1027	0.0598848
MDA_231_LM2_4175	21.2445	3.21933	-0.276575
MDA_231_LM2_4175	20.9945	2.88522	-0.064913
MDA_231_LM2_4175	21.4797	3.27705	0.4052
MDA_231_LM2_4175	22.9935	4.83638	0.746692
MDA_231_LM2_4175	22.4774	4.39588	0.23282
MDA_231_LM2_4175	21.4726	3.19961	0.611905
MDA_231_LM2_4175	21.593	3.47931	0.115008
MDA_231_LM2_4175	22.2704	4.16085	0.303123
MDA_231_LM2_4175	22.3021	4.13849	0.536319
MDA_231_LM2_4175	22.2159	3.98761	0.791194
MDA_231_LM2_4175	22.1179	3.93842	0.53757
MDA_231_LM2_4175	22.4025	4.33842	0.146788
MDA_231_LM2_4175	22.174	4.0098	0.482535
MDA_231_LM2_4175	21.7135	3.41285	0.851545
MDA_231_LM2_4175	21.3107	2.98286	0.774735
MDA_231_LM2_4175	21.5206	3.41955	0.0601645
MDA_231_LM2_4175	22.0397	4.01021	-0.0801155
MDA_231_LM2_4175	22.3695	4.23536	0.418926
MDA_231_LM2_4175	23.2494	5.03305	1.12252
MDA_231_LM2_4175	21.4777	3.39819	-0.044062
MDA_231_LM2_4175	22.6779	4.62131	0.163378
MDA_231_LM2_4175	23.0627	5.04231	0.0551173
MDA_231_LM2_4175	23.5126	5.266	1.39259
MDA_231_LM2_4175	21.9957	3.78298	0.608905
MDA_231_LM2_4175	22.7134	4.64827	0.206799
MDA_231_LM2_4175	22.1371	3.9179	0.701073
MDA_231_LM2_4175	22.7835	4.64114	0.613344
MDA_231_LM2_4175	22.5294	4.32852	0.770412
MDA_231_LM2_4175	23.1321	5.17902	-0.285931
MDA_231_LM2_4175	22.0022	3.88282	0.248407
MDA_231_LM2_4175	22.3995	4.22737	0.627781
MDA_231_LM2_4175	21.7597	3.65074	0.148208
MDA_231_LM2_4175	22.9006	4.84602	0.195775
MDA_231_LM2_4175	21.6765	3.4905	0.422487
MDA_231_LM2_4175	21.6319	3.50225	0.176927
MDA_231_LM2_4175	22.2723	4.20327	0.13106
MDA_231_LM2_4175	22.5306	4.49232	0.0459643
MDA_231_LM2_4175	22.4429	4.39549	0.0767303
MDA_231_LM2_4175	22.0666	3.94453	0.298635
MDA_231_LM2_4175	21.7805	3.67058	0.154451
MDA_231_LM2_4175	23.2622	5.09604	0.857187
MDA_231_LM2_4175	20.7451	2.66016	-0.202065
MDA_231_LM2_4175	21.5882	3.31251	0.687892
MDA_231_LM2_4175	22.9545	5.03361	-0.463597
MDA_231_LM2_4175	16.6965	-0.759456	-2.89387
MDA_231_LM2_4175	21.5833	3.50893	-0.0254229
MDA_231_LM2_4175	21.4784	3.36813	0.0603117
MDA_231_LM2_4175	21.9009	3.72165	0.467133
MDA_231_LM2_4175	21.781	3.71701	-0.0150691
MDA_231_BoM_1833	17.7268	0.0146231	-1.80769
MDA_231_BoM_1833	18.8396	1.00456	-1.30213
MDA_231_BoM_1833	17.4	-0.333177	-1.7907
MDA_231_BoM_1833	18.1523	0.335201	-1.47642
MDA_231_BoM_1833	18.3063	0.397412	-1.23425
MDA_231_BoM_1833	19.1985	1.33354	-1.15711
MDA_231_BoM_1833	18.1947	0.216577	-1.08063
MDA_231_BoM_1833	17.698	0.190735	-2.34174
MDA_231_BoM_1833	21.0958	3.10088	-0.407535
MDA_231_BoM_1833	18.7679	0.776001	-0.954016
MDA_231_BoM_1833	18.751	0.813863	-1.08434
MDA_231_BoM_1833	18.422	0.565825	-1.3348
MDA_231_BoM_1833	17.419	-0.385198	-1.58229
MDA_231_BoM_1833	18.9847	1.2668	-1.54429
MDA_231_BoM_1833	18.3303	0.461141	-1.32278
MDA_231_BoM_1833	19.1541	1.45001	-1.5435
MDA_231_BoM_1833	18.2712	0.405717	-1.34359
MDA_231_BoM_1833	19.0795	1.26865	-1.30839
MDA_231_BoM_1833	18.5621	0.527113	-0.893375
MDA_231_BoM_1833	17.9247	0.110335	-1.51948
MDA_231_BoM_1833	18.6646	0.837248	-1.35668
MDA_231_BoM_1833	18.4863	0.903757	-1.96221
MDA_231_BoM_1833	18.3542	0.503283	-1.36097
MDA_231_BoM_1833	17.7139	-0.250053	-1.16039
MDA_231_BoM_1833	17.9143	0.141881	-1.62534
MDA_231_BoM_1833	19.1177	1.33434	-1.36488
MDA_231_BoM_1833	19.489	1.64456	-1.14335
MDA_231_BoM_1833	18.7567	0.72629	-0.867002
MDA_231_BoM_1833	18.6827	0.937181	-1.54253
MDA_231_BoM_1833	18.0814	0.145422	-1.2045
MDA_231_BoM_1833	19.1399	1.38735	-1.43265
MDA_231_BoM_1833	18.4885	0.68124	-1.43881
MDA_231_BoM_1833	17.6701	0.0804667	-2.13455
MDA_231_BoM_1833	18.3855	0.778138	-1.92881
MDA_231_BoM_1833	19.1281	1.05472	-0.682701
MDA_231_BoM_1833	18.7887	0.797428	-0.951097
MDA_231_BoM_1833	17.7239	-0.00264906	-1.77105
MDA_231_BoM_1833	18.0734	0.202957	-1.36375
MDA_231_BoM_1833	18.3594	0.30536	-0.881295
MDA_231_BoM_1833	19.345	1.54216	-1.27296
MDA_231_BoM_1833	18.1128	0.154631	-1.14492
MDA_231_BoM_1833	19.0918	1.2904	-1.32803
MDA_231_BoM_1833	18.2584	0.399118	-1.36077
MDA_231_BoM_1833	18.8565	1.06036	-1.38897
MDA_231_BoM_1833	18.6485	0.761311	-1.22121
MDA_231_BoM_1833	18.9053	0.990827	-1.10401
MDA_231_BoM_1833	18.6563	0.756405	-1.19031
MDA_231_BoM_1833	18.5466	0.635336	-1.18466
MDA_231_BoM_1833	18.0364	-0.0304229	-0.871969
MDA_231_BoM_1833	18.986	1.28874	-1.59208
MDA_231_BoM_1833	17.6977	-0.0698361	-1.67019
MDA_231_BoM_1833	18.2105	0.407563	-1.49892
MDA_231_BoM_1833	18.1657	0.43146	-1.67309
MDA_231_BoM_1833	18.8486	0.901022	-1.03894
MDA_231_BoM_1833	18.2688	0.449932	-1.45382
MDA_231_BoM_1833	18.7375	0.735179	-0.936121
MDA_231_BoM_1833	19.4443	1.48005	-0.861388
MDA_231_BoM_1833	17.6895	-0.178321	-1.41301
MDA_231_BoM_1833	18.9146	0.982718	-1.06176
MDA_231_BoM_1833	18.3456	0.448766	-1.25456
MDA_231_BoM_1833	18.7576	0.911198	-1.29316
MDA_231_BoM_1833	18.1503	0.388367	-1.60948
MDA_231_BoM_1833	17.9863	0.18549	-1.54119
MDA_231_BoM_1833	19.5498	1.66207	-1.02639
MDA_231_BoM_1833	18.103	0.112138	-1.0683
MDA_231_BoM_1833	18.9337	1.23122	-1.59085
MDA_231_BoM_1833	17.4337	-0.363365	-1.6003
MDA_231_BoM_1833	17.7205	0.0893029	-2.01787
MDA_231_BoM_1833	20.1672	2.41682	-1.2607
MDA_231_BoM_1833	18.164	0.351747	-1.48574
MDA_231_BoM_1833	18.0928	0.292724	-1.52935
MDA_231_BoM_1833	19.2571	1.45922	-1.30247
MDA_231_BoM_1833	17.5358	-0.284409	-1.54362
MDA_231_BoM_1833	18.8884	1.13238	-1.47557
MDA_231_BoM_1833	18.4805	0.771914	-1.67017
MDA_231_BoM_1833	18.0307	0.156607	-1.35089
MDA_231_BoM_1833	18.7393	0.834035	-1.16069
MDA_231_BoM_1833	17.7649	-0.174498	-1.21433
MDA_231_BoM_1833	19.8013	1.96244	-1.09509
MDA_231_BoM_1833	18.3053	0.275458	-0.949406
MDA_231_BoM_1833	18.9164	1.0471	-1.20668
MDA_231_BoM_1833	17.9091	0.120387	-1.58601
MDA_231_BoM_1833	17.621	-0.16667	-1.61679
MDA_231_BoM_1833	20.2563	2.33117	-0.779665
MDA_231_BoM_1833	17.9069	-0.104116	-1.03533
MDA_231_BoM_1833	18.5329	0.80847	-1.62247
MDA_231_BoM_1833	18.7838	0.877519	-1.149
MDA_231_BoM_1833	19.9525	2.0593	-0.927853
MDA_231_BoM_1833	19.7778	1.99419	-1.23708
MDA_231_BoM_1833	18.0464	0.244714	-1.52724
MDA_231_BoM_1833	19.3172	1.5445	-1.3502
MDA_231_BoM_1833	19.624	1.80442	-1.17751
MDA_231_BoM_1833	18.9389	1.01691	-1.07967
MDA_231_BoM_1833	19.8879	2.14514	-1.32428
MDA_231_BoM_1833	17.7335	-0.064126	-1.58597
MDA_231_BoM_1833	19.1057	1.23275	-1.15729
MDA_231_BoM_1833	17.9814	0.239322	-1.68765
MDA_231_BoM_1833	19.7302	1.91817	-1.17569
MDA_231_BoM_1833	19.1134	1.13766	-0.914594
MDA_231_BoM_1833	20.8553	2.96139	-0.760545
MDA_231_BoM_1833	18.7017	0.911471	-1.4348
MDA_231_BoM_1833	21.2135	3.2362	-0.436933
MDA_231_BoM_1833	18.7817	1.13255	-1.7452
MDA_231_BoM_1833	19.3634	1.25842	-0.549826
MDA_231_BoM_1833	20.0559	2.42564	-1.59709
MDA_231_BoM_1833	19.0599	1.38794	-1.63802
MDA_231_BoM_1833	22.368	4.37996	-0.202394
MDA_231_BoM_1833	18.9741	1.23757	-1.50336
MDA_231_BoM_1833	19.3222	1.50673	-1.24735
MDA_231_BoM_1833	18.3696	0.648567	-1.66398
MDA_231_BoM_1833	19.1624	1.20852	-0.955968
MDA_231_BoM_1833	19.5515	1.77012	-1.28422
MDA_231_BoM_1833	19.5666	1.76633	-1.23532
MDA_231_BoM_1833	19.2562	1.20872	-0.708524
MDA_231_BoM_1833	18.7233	1.25519	-2.17686
MDA_231_BoM_1833	19.852	2.22462	-1.62575
MDA_231_BoM_1833	18.3333	0.482747	-1.3661
MDA_231_BoM_1833	18.2154	0.339116	-1.32136
MDA_231_BoM_1833	18.5878	0.63773	-1.08576
MDA_231_BoM_1833	19.0696	1.32786	-1.47237
MDA_231_BoM_1833	19.0067	1.24873	-1.44685
MDA_231_BoM_1833	18.1377	0.424497	-1.7293
MDA_231_BoM_1833	19.0847	1.36253	-1.51529
MDA_231_BoM_1833	18.161	0.407237	-1.62705
MDA_231_BoM_1833	19.873	2.14176	-1.35655
MDA_231_BoM_1833	20.2909	2.59949	-1.40828
MDA_231_BoM_1833	19.2613	1.42564	-1.21153
MDA_231_BoM_1833	19.8429	2.01071	-1.10443
MDA_231_BoM_1833	18.5071	0.668846	-1.36287
MDA_231_BoM_1833	18.4303	0.677762	-1.57754
MDA_231_BoM_1833	18.6634	0.853748	-1.39787
MDA_231_BoM_1833	19.1515	1.37369	-1.37111
MDA_231_BoM_1833	17.8901	-0.0528775	-1.20743
MDA_231_BoM_1833	19.9152	2.08896	-1.10572
MDA_231_BoM_1833	21.1785	3.22856	-0.531474
MDA_231_BoM_1833	19.3624	1.49273	-1.1103
MDA_231_BoM_1833	18.2426	0.329968	-1.22848
MDA_231_BoM_1833	22.795	4.77764	0.00326702
MDA_231_BoM_1833	20.4808	2.63369	-0.954919
MDA_231_BoM_1833	19.6761	2.0206	-1.57513
MDA_231_BoM_1833	19.813	2.00586	-1.17393
MDA_231_BoM_1833	19.7091	2.03104	-1.51273
MDA_231_BoM_1833	18.7906	0.870185	-1.11485
MDA_231_BoM_1833	19.3887	1.80235	-1.77945
MDA_231_BoM_1833	18.6726	1.2014	-2.18007
MDA_231_BoM_1833	18.7076	0.82861	-1.22813
MDA_231_BoM_1833	18.8421	0.952441	-1.17465
MDA_231_BoM_1833	19.0293	1.16448	-1.19187
MDA_231_BoM_1833	18.7293	0.778082	-1.05632
MDA_231_BoM_1833	19.2324	1.42421	-1.28295
MDA_231_BoM_1833	19.253	1.35335	-1.06101
MDA_231_BoM_1833	18.6711	0.847028	-1.36279
MDA_231_BoM_1833	18.9419	1.29365	-1.71494
MDA_231_BoM_1833	18.5044	0.584291	-1.17266
MDA_231_BoM_1833	18.9461	1.18228	-1.44556
MDA_231_BoM_1833	18.4188	0.483859	-1.14998
MDA_231_BoM_1833	19.4457	1.65332	-1.27837
MDA_231_BoM_1833	17.7987	0.137318	-1.9253
MDA_231_BrM2_831	16.4063	-1.23592	-2.16402
MDA_231_BrM2_831	15.7758	-1.87623	-1.94439
MDA_231_BrM2_831	16.3208	-1.25795	-2.49977
MDA_231_BrM2_831	16.0842	-1.63247	-1.52444
MDA_231_BrM2_831	16.1405	-1.51415	-2.08387
MDA_231_BrM2_831	16.4135	-1.18687	-2.37908
MDA_231_BrM2_831	15.8428	-1.78433	-2.22012
MDA_231_BrM2_831	16.3022	-1.36747	-1.97629
MDA_231_BrM2_831	17.1745	-0.463317	-2.10653
MDA_231_BrM2_831	16.6666	-0.921141	-2.39025
MDA_231_BrM2_831	15.9526	-1.73856	-1.73694
MDA_231_BrM2_831	16.3046	-1.21867	-2.89419
MDA_231_BrM2_831	14.7774	-2.85838	-2.5141
MDA_231_BrM2_831	16.8436	-0.779393	-2.21076
MDA_231_BrM2_831	14.74	-2.91808	-2.68538
MDA_231_BrM2_831	15.7745	-1.83023	-2.47287
MDA_231_BrM2_831	16.3348	-1.33213	-2.04364
MDA_231_BrM2_831	16.364	-1.26428	-2.2401
MDA_231_BrM2_831	15.0822	-2.54283	-2.56473
MDA_231_BrM2_831	16.7341	-0.918381	-2.11156
MDA_231_BrM2_831	15.7358	-1.8796	-2.35268
MDA_231_BrM2_831	15.6985	-1.91118	-2.45778
MDA_231_BrM2_831	15.4649	-2.15234	-2.23703
MDA_231_BrM2_831	16.6501	-1.08765	-1.73409
MDA_231_BrM2_831	16.8742	-0.669933	-2.50961
MDA_231_BrM2_831	15.3165	-2.30274	-2.65151
MDA_231_BrM2_831	16.4537	-1.17627	-2.2228
MDA_231_BrM2_831	15.4583	-2.15025	-2.69054
MDA_231_BrM2_831	15.103	-2.49694	-2.08978
MDA_231_BrM2_831	17.0766	-0.277367	-3.09688
MDA_231_BrM2_831	15.7174	-1.89996	-2.3163
MDA_231_BrM2_831	15.3069	-2.30465	-2.18632
MDA_231_BrM2_831	15.7606	-1.82439	-2.69424
MDA_231_BrM2_831	15.2578	-2.35907	-2.50418
MDA_231_BrM2_831	16.4839	-1.17117	-2.09048
MDA_231_BrM2_831	16.6567	-0.97657	-2.19188
MDA_231_BrM2_831	16.628	-0.90243	-2.64641
MDA_231_BrM2_831	16.5669	-0.95972	-2.66994
MDA_231_BrM2_831	15.8271	-1.82425	-1.94984
MDA_231_BrM2_831	16.65	-0.924746	-2.44917
MDA_231_BrM2_831	16.6113	-0.953392	-2.49761
MDA_231_BrM2_831	16.2525	-1.33792	-2.47744
MDA_231_BrM2_831	15.0499	-2.55485	-2.17915
MDA_231_BrM2_831	15.8506	-1.78441	-2.13115
MDA_231_BrM2_831	14.5113	-3.17892	-2.77111
MDA_231_BrM2_831	14.9846	-2.54306	-1.3952
MDA_231_BrM2_831	16.1642	-1.45992	-2.27299
MDA_231_BrM2_831	15.5329	-2.07985	-2.4712
MDA_231_BrM2_831	16.6024	-0.944598	-2.57652
MDA_231_BrM2_831	16.367	-1.18733	-2.62105
MDA_231_BrM2_831	16.2155	-1.40568	-2.28777
MDA_231_BrM2_831	16.3626	-1.28618	-2.13475
MDA_231_BrM2_831	18.0031	0.190949	-1.5098
MDA_231_BrM2_831	15.6732	-1.93334	-2.51704
MDA_231_BrM2_831	15.3822	-2.23326	-2.32936
MDA_231_BrM2_831	14.9685	-2.64164	-2.31134
MDA_231_BrM2_831	15.8149	-1.82356	-2.09495
MDA_231_BrM2_831	15.3131	-2.30014	-2.28575
MDA_231_BrM2_831	15.4595	-2.16803	-1.6989
MDA_231_BrM2_831	14.7744	-2.9178	-2.95358
MDA_231_BrM2_831	16.929	-0.628283	-2.42029
MDA_231_BrM2_831	15.2068	-2.41096	-2.55752
MDA_231_BrM2_831	17.2497	-0.278312	-2.43781
MDA_231_BrM2_831	15.4121	-2.19354	-2.84529
MDA_231_BrM2_831	15.9754	-1.59681	-2.69014
MDA_231_BrM2_831	13.822	-3.85823	-2.38372
MDA_231_BrM2_831	17.5907	-0.38981	-1.09879
MDA_231_BrM2_831	18.755	0.707046	-0.826747
MDA_231_BrM2_831	20.0582	1.63734	0.483323
MDA_231_BrM2_831	18.6334	0.840929	-1.44336
MDA_231_TGL	17.0039	-0.778503	-1.63704
MDA_231_TGL	16.8291	-0.918965	-1.7324
MDA_231_TGL	18.4044	0.242539	-0.617985
MDA_231_TGL	17.2827	-0.346382	-2.1116
MDA_231_TGL	17.9008	-0.173406	-0.879949
MDA_231_TGL	18.2857	0.495559	-1.5182
MDA_231_TGL	20.2374	2.43016	-1.10331
MDA_231_TGL	18.1021	0.0936459	-1.02596
MDA_231_TGL	15.8764	-1.7475	-2.25403
MDA_231_TGL	17.5639	-0.338805	-1.31466
MDA_231_TGL	18.2573	0.0069767	-0.439425
MDA_231_TGL	18.6742	0.685055	-0.979684
MDA_231_TGL	19.1413	1.37178	-1.3926
MDA_231_TGL	17.3062	-0.485888	-1.63634
MDA_231_TGL	17.005	-0.897071	-1.22615
MDA_231_TGL	18.7688	0.400075	-0.0807809
MDA_231_TGL	19.3415	1.46623	-1.10131
MDA_231_TGL	15.8936	-1.76539	-1.86136
MDA_231_TGL	18.2974	0.245979	-0.899922
MDA_231_TGL	17.4819	-0.230383	-1.84628
MDA_231_TGL	19.8697	1.88315	-0.704926
MDA_231_TGL	18.8434	0.835656	-0.900131
MDA_231_TGL	16.5363	-1.09601	-2.20946
MDA_231_TGL	17.1568	-0.862307	-0.917591
MDA_231_TGL	18.8923	0.672948	-0.398434
MDA_231_TGL	15.9255	-1.69363	-2.30538
MDA_231_TGL	20.0071	1.84875	-0.216927
MDA_231_TGL	18.1352	0.216761	-1.23612
MDA_231_TGL	18.6848	0.763194	-1.13402
MDA_231_TGL	18.5017	0.475766	-0.927028
MDA_231_TGL	17.8514	-0.087178	-1.20016
MDA_231_TGL	16.4261	-1.52725	-0.558866
MDA_231_TGL	19.9164	2.1357	-1.22189
MDA_231_TGL	19.1736	1.30796	-1.16065
MDA_231_TGL	19.531	1.67849	-1.11547
MDA_231_TGL	19.7648	1.59133	-0.270292
MDA_231_TGL	19.1521	0.700678	0.208637
MDA_231_TGL	20.2059	2.02681	-0.099083
MDA_231_TGL	20.0993	1.92201	-0.150152
MDA_231_TGL	20.2136	2.13763	-0.377606
MDA_231_TGL	18.9759	0.95888	-0.851349
MDA_231_TGL	18.2086	0.203223	-1.01218
MDA_231_TGL	21.8352	3.48011	1.06905
MDA_231_TGL	20.909	2.73825	0.0832538
MDA_231_TGL	17.4916	-0.617446	-0.767437
MDA_231_TGL	20.1822	2.17312	-0.564788
MDA_231_TGL	19.1455	1.15371	-0.870522
MDA_231_TGL	17.2238	-0.687591	-1.24376
MDA_231_TGL	18.893	0.877921	-0.872982
MDA_231_TGL	18.4538	0.414537	-0.905896
MDA_231_TGL	19.5486	1.33656	-0.239094
MDA_231_TGL	19.4489	1.45452	-0.787325
MDA_231_TGL	18.0663	0.0747268	-1.07368
MDA_231_TGL	20.1334	1.95869	-0.150628
MDA_231_TGL	19.7808	1.79075	-0.723327
MDA_231_TGL	18.9099	0.76192	-0.560721
MDA_231_TGL	19.8538	1.95039	-0.920429
MDA_231_TGL	18.1048	-0.0702296	-0.624588
MDA_231_TGL	20.1285	1.89792	-0.00443894
MDA_231_TGL	17.7608	-0.0386027	-1.57631
MDA_231_TGL	19.2184	1.10785	-0.568633
MDA_231_TGL	18.8774	1.12471	-1.48578
MDA_231_TGL	18.9874	0.8231	-0.506883
MDA_231_TGL	19.3014	1.34838	-0.924198
MDA_231_TGL	18.8321	0.795234	-0.835884
MDA_231_TGL	18.1462	0.331439	-1.48319
MDA_231_TGL	20.6129	2.30914	0.392293
Calu_1	19.6659	1.5581	-0.452703
Calu_1	20.6252	2.50176	-0.130194
Calu_1	19.9636	1.83083	-0.313788
Calu_1	19.6147	1.45564	-0.335211
Calu_1	19.596	1.51041	-0.536909
Calu_1	21.3187	3.28545	-0.224104
Calu_1	20.3117	2.3405	-0.644796
Calu_1	22.7884	4.51242	1.26752
Calu_1	19.2813	1.1241	-0.442205
Calu_1	20.2522	2.20474	-0.448302
Calu_1	19.6551	1.57171	-0.515603
Calu_1	22.4826	4.27198	0.808848
Calu_1	19.8737	1.68459	-0.186981
Calu_1	19.6693	1.3258	0.133736
Calu_1	19.7634	1.92519	-1.10409
Calu_1	19.2373	1.22044	-0.785143
Calu_1	20.0916	2.08417	-0.598233
Calu_1	20.8466	2.90969	-0.632042
Calu_1	21.0155	2.80774	0.246507
Calu_1	20.3275	2.25532	-0.367497
Calu_1	20.599	2.54766	-0.344303
Calu_1	20.0632	2.22754	-1.05532
Calu_1	20.1868	2.24171	-0.737961
Calu_1	19.3275	1.44531	-1.08749
Calu_1	19.6798	1.88319	-1.22371
Calu_1	21.9765	3.98307	-0.242502
Calu_1	19.4533	1.71246	-1.40216
Calu_1	19.018	0.818039	-0.417517
Calu_1	20.0813	2.34143	-1.30414
Calu_1	20.6409	2.68512	-0.615506
Calu_1	20.6574	2.75288	-0.761833
Calu_1	18.8076	1.22087	-1.88446
Calu_1	20.2158	2.31421	-0.850881
Calu_1	19.9107	2.0121	-0.922007
Calu_1	19.3307	1.52222	-1.26239
PC9_BrM3	1.26669	0.57298	8.16483
PC9_BrM3	2.6192	1.2335	5.74193
PC9_BrM3	2.19185	-0.174641	7.59109
PC9_BrM3	2.48713	-0.0399383	7.06997
PC9_BrM3	2.64679	0.637295	6.24292
PC9_BrM3	2.75139	0.330772	6.37905
PC9_BrM3	1.6399	1.01623	7.25645
PC9_BrM3	2.60082	0.282491	6.6251
PC9_BrM3	2.31127	1.05191	6.31857
PC9_BrM3	2.76189	-0.0544137	6.71181
PC9_BrM3	1.88816	0.408323	7.47353
PC9_BrM3	2.92765	-0.183561	6.60452
PC9_BrM3	1.60671	1.69745	6.68165
PC9_BrM3	2.97684	0.542167	5.88655
PC9_BrM3	1.78033	1.02211	7.06148
PC9_BrM3	2.30932	0.74501	6.59928
PC9_BrM3	2.59029	0.967368	6.0211
PC9_BrM3	2.40374	0.512291	6.68294
PC9_BrM3	1.32318	2.15664	6.64608
PC9_BrM3	2.14201	1.21504	6.39916
PC9_BrM3	2.65211	0.415342	6.43609
PC9_BrM3	2.88345	0.644715	5.91859
PC9_BrM3	1.77574	1.08139	7.01382
PC9_BrM3	2.69402	0.166381	6.60436
PC9_BrM3	0.732903	1.88337	7.69319
PC9_BrM3	1.14747	1.73152	7.27093
PC9_BrM3	2.41281	0.527346	6.65709
PC9_BrM3	1.79606	-0.233111	8.18083
PC9_BrM3	1.54635	1.14141	7.26905
PC9_BrM3	2.66515	0.676045	6.18321
PC9_BrM3	2.25233	0.10677	7.2545
PC9_BrM3	2.1286	0.233347	7.30677
PC9_BrM3	2.06591	0.0550674	7.55369
PC9_BrM3	2.07882	1.44426	6.27556
PC9_BrM3	1.36379	1.37654	7.30175
PC9_BrM3	3.28189	0.124907	5.85221
PC9_BrM3	1.80211	1.31383	6.76697
PC9_BrM3	1.86543	0.830856	7.12029
PC9_BrM3	2.09556	1.01734	6.64039
PC9_BrM3	1.98236	1.30364	6.53343
PC9_BrM3	2.26107	0.101312	7.24764
PC9_BrM3	2.87588	0.921308	5.67968
PC9_BrM3	3.08194	-0.47665	6.66038
PC9_BrM3	1.89516	1.01865	6.90946
PC9_BrM3	2.83349	0.268712	6.32445
PC9_BrM3	1.96931	-0.0310763	7.76231
PC9_BrM3	1.9368	0.853761	7.00322
PC9_BrM3	2.36008	0.308837	6.92582
PC9_BrM3	1.61527	1.28123	7.0487
PC9_BrM3	1.67253	0.507094	7.67549
PC9_BrM3	1.34835	0.805722	7.8423
PC9_BrM3	1.87226	0.753003	7.18181
PC9_BrM3	1.93788	0.809056	7.04233
PC9_BrM3	1.74832	0.0763132	7.96417
PC9_BrM3	1.1156	1.54655	7.48241
PC9_BrM3	2.28931	0.634976	6.72598
PC9_BrM3	1.88275	0.762647	7.15887
PC9_BrM3	1.0205	1.56856	7.59102
PC9_BrM3	2.31538	0.0595332	7.2122
PC9_BrM3	2.24826	0.355373	7.03472
PC9_BrM3	1.90821	0.742449	7.14281
PC9_BrM3	1.98503	0.0168931	7.69756
PC9_BrM3	0.997003	1.88047	7.33864
PC9_BrM3	2.05153	0.212497	7.43024
PC9_BrM3	2.72842	0.416169	6.33305
PC9_BrM3	2.63087	0.944159	5.98738
PC9_BrM3	1.50283	1.88261	6.65301
PC9_BrM3	3.28792	-0.0540763	6.00437
PC9_BrM3	1.3022	1.75299	7.04209
PC9_BrM3	1.66102	0.759037	7.46187
PC9_BrM3	1.53864	1.33317	7.10505
PC9_BrM3	2.26777	0.0415634	7.29273
PC9_BrM3	2.23946	0.942303	6.51479
PC9_BrM3	1.6491	0.398966	7.80552
PC9_BrM3	1.6729	0.347675	7.82
PC9_BrM3	2.65756	0.95581	5.9409
PC9_BrM3	2.18899	0.71537	6.78852
PC9_BrM3	1.78006	1.26756	6.83881
PC9_BrM3	1.1246	1.37287	7.62847
PC9_BrM3	2.63245	0.435749	6.44416
PC9_BrM3	1.89397	0.287833	7.57516
PC9_BrM3	1.17104	0.789701	8.09683
PC9_BrM3	2.61115	-0.18526	7.03339
PC9_BrM3	0	2.32228	8.2847
PC9_BrM3	2.74802	0.107609	6.58456
PC9_BrM3	2.54491	0.174224	6.79814
PC9_BrM3	1.78462	1.23045	6.86637
PC9_BrM3	2.04109	0.625525	7.06951
PC9_BrM3	1.5643	1.22585	7.16798
PC9_BrM3	2.92961	0.974376	5.56183
PC9_BrM3	1.91559	1.36442	6.56768
PC9_BrM3	2.28815	0.684477	6.68269
PC9_BrM3	2.89954	-0.0398707	6.51346
PC9_BrM3	1.38255	1.58082	7.0904
PC9_BrM3	1.31658	1.07115	7.64363
PC9_BrM3	1.80731	0.923843	7.11432
PC9_BrM3	1.88685	0.367027	7.51282
PC9_BrM3	3.20547	0.0445673	6.02671
PC9_BrM3	2.93137	0.0129364	6.42302
PC9_BrM3	1.78518	0.789164	7.26661
PC9_BrM3	2.18343	-0.0433092	7.48345
PC9_BrM3	2.97007	-0.0287802	6.40848
PC9_BrM3	3.12553	-0.145001	6.30377
PC9_BrM3	1.56477	0.697494	7.64797
PC9_BrM3	2.44411	0.89036	6.28656
PC9_BrM3	1.51704	1.14266	7.30742
PC9_BrM3	3.11215	0.65466	5.60364
PC9_BrM3	1.02363	1.80057	7.37542
PC9_BrM3	2.33716	0.284234	6.97898
PC9_BrM3	2.49829	0.0750248	6.95094
PC9_BrM3	1.73145	0.908769	7.23052
PC9_BrM3	1.84688	0.239802	7.68243
PC9_BrM3	4.93672	-1.82454	5.36257
PC9_BrM3	0.729909	2.14683	7.45711
PC9_BrM3	3.3154	-0.634549	6.48726
PC9_BrM3	1.50823	1.30657	7.17012
PC9_BrM3	1.83667	1.05809	6.95266
PC9_BrM3	2.64725	0.537231	6.33262
PC9_BrM3	1.22655	1.71322	7.18063
PC9_BrM3	3.12031	-0.674289	6.78633
PC9_BrM3	3.10604	-0.467604	6.61986
PC9_BrM3	1.82736	0.272191	7.67938
PC9_BrM3	2.58182	-0.331566	7.20496
PC9_BrM3	2.01012	1.16002	6.62628
PC9_BrM3	1.74061	0.32817	7.74573
PC9_BrM3	1.66214	0.712963	7.50227
PC9_BrM3	1.83429	1.01755	6.99272
PC9_BrM3	2.52915	-0.103523	7.07008
PC9_BrM3	2.2573	0.389194	6.99188
SK_HEP_01	23.8744	5.77111	0.63797
SK_HEP_01	23.1807	5.03308	0.751369
SK_HEP_01	23.9826	5.99417	-0.0192141
SK_HEP_01	23.1685	5.1619	0.00147155
SK_HEP_01	25.4315	7.40311	0.335846
SK_HEP_01	24.6569	6.44605	1.33298
SK_HEP_01	23.7612	5.82235	-0.322551
SK_HEP_01	24.1718	5.97807	1.19488
SK_HEP_01	23.3194	5.24902	0.370332
SK_HEP_01	22.872	4.76409	0.453859
SK_HEP_01	23.5834	5.40714	1.00277
SK_HEP_01	23.1839	5.11644	0.325792
SK_HEP_01	24.5313	6.45545	0.537808
SK_HEP_01	22.3155	4.28908	-0.0451308
SK_HEP_01	23.8797	5.95036	-0.37069
SK_HEP_01	23.6986	5.73248	-0.171717
SK_HEP_01	24.0928	5.98501	0.686889
SK_HEP_01	23.6568	5.56371	0.541504
SK_HEP_01	23.0953	5.11077	-0.124914
SK_HEP_01	24.3501	6.23324	0.7626
SK_HEP_01	23.9974	5.93285	0.423579
SK_HEP_01	23.1991	5.11777	0.401044
SK_HEP_01	24.636	6.42912	1.30801
SK_HEP_01	23.6837	5.5021	1.06287
SK_HEP_01	22.7282	4.74224	-0.161541
SK_HEP_01	22.5697	4.4354	0.478024
SK_HEP_01	23.5681	5.37	1.12442
SK_HEP_01	22.4274	4.29021	0.475505
SK_HEP_01	22.3248	4.17527	0.479162
SK_HEP_01	22.1605	3.99272	0.495543
SK_HEP_01	23.3497	5.15056	1.0793
SK_HEP_01	23.087	5.23212	-0.787508
SK_HEP_01	24.2572	6.23089	0.225799
SK_HEP_01	23.2944	5.15197	0.734242
SK_HEP_01	22.3421	4.49763	-0.815457
SK_HEP_01	23.2767	5.17731	0.504305
SK_HEP_01	23.8727	5.7868	0.536825
SK_HEP_01	21.9295	4.33971	-1.81097
SK_HEP_01	24.1879	6.13323	0.385238
SK_HEP_01	23.615	5.52036	0.546366
SK_HEP_01	23.4954	5.39748	0.544177
SK_HEP_01	22.4788	4.28671	0.725538
SK_HEP_01	22.7694	4.60014	0.743531
SK_HEP_01	24.0592	5.88747	1.05687
SK_HEP_01	22.4278	4.30058	0.43108
SK_HEP_01	22.6348	4.45869	0.717015
SK_HEP_01	25.7923	7.64525	1.04894
SK_HEP_01	24.7861	6.46751	1.9662
SK_HEP_01	21.5943	3.78264	-0.954304
SK_HEP_01	23.4103	5.38447	0.134036
SK_HEP_01	21.2168	3.0798	0.083688
SK_HEP_01	22.9392	4.86627	0.28932
SK_HEP_01	23.7884	5.63591	0.905068
SK_HEP_01	24.4722	6.42187	0.383786
SK_HEP_01	23.4855	5.50387	-0.101168
SK_HEP_01	26.9133	8.70631	1.48754
SK_HEP_01	23.2935	5.17692	0.596738
SK_HEP_01	22.7036	4.43751	1.14456
SK_HEP_01	22.9372	4.67573	1.21126
SK_HEP_01	23.2267	5.20797	0.0711999
SK_HEP_01	26.3065	8.05418	1.69551
SK_HEP_01	22.9263	4.72732	0.904636
SK_HEP_01	23.8983	5.98709	-0.474511
SK_HEP_01	23.142	4.94655	1.00136
SK_HEP_01	21.3582	3.31442	-0.182499
SK_HEP_01	23.4716	5.39558	0.414939
SK_HEP_01	24.1113	5.98754	0.781829
SK_HEP_01	24.9478	6.70628	1.53278
SK_HEP_01	23.8518	5.8324	0.147209
SK_HEP_01	22.3066	4.18938	0.339833
SK_HEP_01	25.7623	7.55914	1.3691
SK_HEP_01	23.7623	5.63993	0.72962
SK_HEP_01	21.2074	2.80989	0.930871
SK_HEP_01	24.165	6.2233	-0.276113
SK_HEP_01	24.4833	6.25853	1.40224
SK_HEP_01	22.0343	4.04114	-0.227873
SK_HEP_01	23.6941	5.71623	-0.10433
SK_HEP_01	22.2889	4.0571	0.824899
SK_HEP_01	21.1908	3.08801	-0.0317979
SK_HEP_01	24.5486	6.42934	0.792477
SK_HEP_01	22.2016	4.27071	-0.460039
SK_HEP_01	19.6483	1.78878	-1.07348
SK_HEP_01	23.8278	5.51879	1.80571
SK_HEP_01	22.8176	4.90189	-0.491493
SK_HEP_01	23.5976	5.44868	0.850436
SK_HEP_01	24.9695	6.73325	1.50011
SK_HEP_01	22.5661	4.67166	-0.591271
SK_HEP_01	21.2227	3.30572	-0.632098
SK_HEP_01	22.9809	4.67796	1.4904
SK_HEP_01	25.2233	7.00053	1.44172
SK_HEP_01	24.1695	6.30804	-0.743804
SK_HEP_01	24.3726	6.18047	1.20414
SK_HEP_01	23.8627	5.93326	-0.371445
SK_HEP_01	21.8086	3.54144	0.740013
SK_HEP_01	22.5121	4.32192	0.720705
SK_HEP_01	20.6496	3.25083	-2.23452
SK_HEP_01	23.2331	5.20407	0.126301
SK_HEP_01	25.7649	7.68223	0.676222
SK_HEP_01	19.926	2.11322	-1.13827
SK_HEP_01	24.9741	6.84343	0.889063
SK_HEP_01	24.341	6.25196	0.598905
SK_HEP_01	23.5675	5.53044	0.218102
SK_HEP_01	23.4627	5.4795	-0.0950298
SK_HEP_01	22.0871	3.93676	0.415729
SK_HEP_01	21.062	3.23177	-0.928568
SK_HEP_01	23.0271	4.83261	0.941092
SK_HEP_01	20.0505	2.58699	-2.03673
SK_HEP_01	22.5088	3.95111	2.35879
SK_HEP_01	17.7442	-0.503301	-0.423175
SK_BR_03	4.49101	-3.28445	7.23569
SK_BR_03	3.99924	-2.07401	6.83926
SK_BR_03	5.19591	-3.19091	6.20565
SK_BR_03	5.02467	-3.07648	6.33393
SK_BR_03	2.55731	-0.50961	7.39869
SK_BR_03	5.35076	-3.85919	6.58157
SK_BR_03	5.73979	-2.82002	5.16455
SK_BR_03	4.56754	-2.93723	6.82502
SK_BR_03	4.66855	-2.36193	6.1891
SK_BR_03	5.66262	-3.90072	6.20684
SK_BR_03	3.23724	-2.12242	7.92446
SK_BR_03	4.63116	-2.62324	6.46667
SK_BR_03	4.68036	-2.69836	6.46693
SK_BR_03	5.23018	-2.84939	5.86367
SK_BR_03	4.0755	-2.82683	7.40142
SK_BR_03	4.69124	-2.66457	6.423
SK_BR_03	4.86322	-3.28627	6.733
SK_BR_03	4.64778	-3.30699	7.04113
SK_BR_03	4.58096	-2.84693	6.72845
SK_BR_03	4.07594	-3.21546	7.74352
SK_BR_03	6.0908	-4.01549	5.7478
SK_BR_03	5.33931	-3.10126	5.93786
SK_BR_03	4.74863	-2.17815	5.92045
SK_BR_03	3.53728	-1.37119	6.84257
SK_BR_03	3.74554	-2.01653	7.13205
SK_BR_03	2.44552	-1.61192	8.54788
SK_BR_03	5.55422	-2.79296	5.38696
SK_BR_03	5.41208	-3.55092	6.23253
SK_BR_03	5.18329	-3.14584	6.18321
SK_BR_03	4.97245	-2.62748	6.01296
SK_BR_03	4.26843	-3.2202	7.48263
SK_BR_03	5.27167	-2.77637	5.74529
SK_BR_03	5.45852	-3.26225	5.92024
SK_BR_03	4.9169	-3.02361	6.43323
SK_BR_03	5.1771	-3.04028	6.09975
SK_BR_03	4.34921	-2.80646	7.00583
SK_BR_03	4.29234	-1.75311	6.16235
SK_BR_03	3.77061	-1.90872	7.00313
SK_BR_03	5.23757	-3.55082	6.46303
SK_BR_03	3.90744	-2.72062	7.53915
SK_BR_03	5.80483	-4.28748	6.35933
SK_BR_03	4.40036	-2.69437	6.83977
SK_BR_03	4.57773	-3.10856	6.96098
SK_BR_03	5.08115	-2.56668	5.81612
SK_BR_03	4.44426	-2.49954	6.61093
SK_BR_03	4.49692	-2.79939	6.80335
SK_BR_03	4.74667	-2.94445	6.59
SK_BR_03	4.68103	-1.87116	5.74438
SK_BR_03	4.91089	-3.70518	7.03441
SK_BR_03	4.6846	-2.47475	6.26621
SK_BR_03	5.27064	-3.37317	6.26495
SK_BR_03	5.21734	-3.75829	6.67
SK_BR_03	4.12956	-2.07217	6.65921
SK_BR_03	5.37064	-3.01389	5.82089
SK_BR_03	6.0813	-3.56742	5.36871
SK_BR_03	5.61933	-3.63553	6.03354
SK_BR_03	5.00274	-2.83666	6.1546
SK_BR_03	5.15431	-3.16123	6.23497
SK_BR_03	4.80656	-3.83057	7.28187
SK_BR_03	4.39902	-2.57229	6.73472
SK_BR_03	4.14677	-2.52776	7.03642
SK_BR_03	9.41763	-6.07223	2.84616
SK_BR_03	3.7205	-1.81398	6.99106
SK_BR_03	3.73556	-1.5526	6.73468
SK_BR_03	4.61157	-3.0357	6.8525
SK_BR_03	4.96111	-3.60199	6.8748
SK_BR_03	4.39321	-1.75624	6.02829
SK_BR_03	5.17113	-3.76851	6.74009
SK_BR_03	4.80327	-2.54008	6.16302
PC9_TGL	2.6165	0.0738574	6.7923
PC9_TGL	4.74435	-0.859667	4.77855
PC9_TGL	3.97365	-1.19461	6.0979
PC9_TGL	2.61441	0.36177	6.53524
PC9_TGL	3.22525	0.138638	5.91594
PC9_TGL	3.72445	-0.841326	6.12112
PC9_TGL	3.04527	0.321788	5.99252
PC9_TGL	1.76033	0.741919	7.34312
PC9_TGL	2.75147	0.516366	6.21179
PC9_TGL	2.91102	0.196069	6.28553
PC9_TGL	2.82826	0.685816	5.95584
PC9_TGL	3.07699	0.300596	5.96892
PC9_TGL	4.04883	-0.702287	5.56354
PC9_TGL	4.10568	-1.27564	5.99334
PC9_TGL	3.85656	-0.0676951	5.25852
PC9_TGL	2.06013	0.728965	6.94993
PC9_TGL	3.03051	0.901745	5.49143
PC9_TGL	2.89914	-0.230903	6.68604
PC9_TGL	2.08669	0.82139	6.83018
PC9_TGL	3.16362	-0.370124	6.45423
PC9_TGL	2.67086	-0.287715	7.04542
PC9_TGL	2.98133	-0.244916	6.58748
PC9_TGL	2.88955	-0.819997	7.22949
PC9_TGL	3.86895	-0.61946	5.73043
PC9_TGL	2.94274	-0.164915	6.56749
PC9_TGL	4.23586	-1.26107	5.8054
PC9_TGL	2.40715	0.463908	6.72209
PC9_TGL	2.33861	0.698405	6.60242
PC9_TGL	2.58804	-0.196849	7.07499
PC9_TGL	3.07845	0.295917	5.97116
PC9_TGL	3.34507	-0.094308	5.96415
PC9_TGL	2.71772	0.934874	5.87876
PC9_TGL	3.3207	-0.537814	6.39353
PC9_TGL	2.5738	0.340814	6.60885
PC9_TGL	2.7429	0.325531	6.39519
PC9_TGL	3.76882	-0.470571	5.73235
PC9_TGL	3.53423	-0.335917	5.92634
PC9_TGL	2.28423	1.19161	6.22847
PC9_TGL	3.33886	-0.752708	6.55996
PC9_TGL	2.65055	0.464475	6.39385
PC9_TGL	2.26892	1.18665	6.25362
PC9_TGL	2.16373	0.061427	7.41514
PC9_TGL	4.07471	-0.448365	5.30513
PC9_TGL	3.69773	-0.887112	6.19757
PC9_TGL	3.71767	-1.00434	6.2751
PC9_TGL	2.94341	-0.0979232	6.50642
PC9_TGL	3.95995	-0.903196	5.8592
PC9_TGL	2.39515	-0.0123798	7.16907
PC9_TGL	4.39688	-1.37976	5.69397
PC9_TGL	1.92699	0.816721	7.05009
PC9_TGL	3.44212	-1.38401	6.98487
PC9_TGL	2.2796	0.577303	6.79134
PC9_TGL	3.01422	-0.781719	7.02542
PC9_TGL	3.72719	-0.383575	5.71094
PC9_TGL	2.81323	0.388131	6.24417
PC9_TGL	3.51723	-0.333802	5.94712
PC9_TGL	3.7022	-0.973239	6.26815
PC9_TGL	3.51216	-0.893335	6.45318
PC9_TGL	2.08824	0.536821	7.08634
PC9_TGL	2.42194	0.638949	6.54384
PC9_TGL	2.49887	1.07301	6.04751
PC9_TGL	3.56892	-0.762538	6.25918
PC9_TGL	2.45192	-0.269304	7.32489
PC9_TGL	3.30252	-0.857515	6.7042
PC9_TGL	3.14706	-0.942893	6.98933
PC9_TGL	2.56254	1.10781	5.93171
PC9_TGL	2.89977	0.460589	6.06244
PC9_TGL	3.21949	0.109658	5.94962
PC9_TGL	2.68558	0.377025	6.42558
PC9_TGL	2.77985	0.266989	6.39819
PC9_TGL	2.60435	0.452164	6.46719
PC9_TGL	3.03523	-0.865369	7.07231
PC9_TGL	2.90667	0.00361619	6.46471
PC9_TGL	4.33327	-0.554954	5.05668
PC9_TGL	2.40693	-0.135583	7.26461
PC9_TGL	3.61014	-0.437675	5.91522
PC9_TGL	3.54069	0.260234	5.38773
PC9_TGL	3.60665	-1.31526	6.70005
PC9_TGL	3.23853	-0.0752343	6.08962
PC9_TGL	2.98515	-0.475037	6.78904
PC9_TGL	4.13088	-1.17092	5.86594
U2_OS	22.252	3.97864	0.997309
U2_OS	21.146	2.91698	0.372767
U2_OS	22.1064	3.9845	0.302673
U2_OS	20.8614	2.87946	-0.494007
U2_OS	20.0573	1.43873	1.00325
U2_OS	21.0813	2.91187	0.136739
U2_OS	20.3761	2.10616	0.214518
U2_OS	19.3072	1.11962	-0.364732
U2_OS	21.4797	3.21569	0.625435
U2_OS	21.9075	3.40812	1.70731
U2_OS	20.798	2.63157	0.0521925
U2_OS	20.2646	1.78067	0.739291
U2_OS	21.2946	3.00275	0.640181
U2_OS	21.8396	3.58113	0.712048
U2_OS	19.4798	1.18189	-0.0443544
U2_OS	21.438	3.23821	0.358414
U2_OS	22.6372	4.58587	0.134143
U2_OS	21.5258	3.24465	0.698729
U2_OS	21.2985	2.97438	0.7601
U2_OS	21.7998	3.47789	0.941505
U2_OS	19.877	1.46596	0.380614
U2_OS	21.8189	3.79259	-0.14956
U2_OS	21.601	3.37526	0.512989
U2_OS	18.7919	0.677787	-0.665909
U2_OS	22.2312	3.97303	0.930413
U2_OS	21.1091	2.87892	0.36869
U2_OS	19.457	0.984613	0.374885
U2_OS	20.919	2.90207	-0.379005
U2_OS	20.9312	2.78784	0.0318017
U2_OS	20.5489	2.17352	0.582985
U2_OS	21.6445	3.22257	1.21363
U2_OS	21.2385	2.85758	0.881273
U2_OS	22.5056	4.20126	1.22888
U2_OS	19.2665	1.24056	-0.757668
U2_OS	20.5489	2.09043	0.830979
U2_OS	20.3953	2.27666	-0.207047
U2_OS	20.5489	2.1781	0.564717
U2_OS	19.7222	1.53914	-0.254806
U2_OS	21.6643	3.57085	0.0779563
U2_OS	20.0317	1.63532	0.41379
U2_OS	21.7888	3.5429	0.658774
U2_OS	21.4711	3.07842	1.01793
U2_OS	20.7165	2.59689	-0.126165
U2_OS	20.9209	2.66168	0.35203
U2_OS	20.3177	2.09044	0.0517843
U2_OS	19.2184	0.873482	-0.0180504
U2_OS	19.6686	1.04845	0.821381
U2_OS	20.5074	2.14762	0.489658
U2_OS	22.1591	3.87064	0.984708
U2_OS	19.4726	1.07582	0.194266
U2_OS	22.3226	4.21481	0.301378
U2_OS	22.0958	3.98796	0.244661
U2_OS	20.2307	1.82153	0.530395
U2_OS	21.8564	3.49463	1.16835
U2_OS	21.8157	3.2416	1.87668
U2_OS	19.7829	1.59024	-0.219096
U2_OS	19.5423	1.24296	-0.0284455
U2_OS	21.1535	2.76879	0.88104
U2_OS	21.1638	2.78713	0.856356
U2_OS	20.6107	2.36614	0.219709
U2_OS	21.2103	2.56616	1.73441
U2_OS	17.9314	-0.439855	-0.137515
U2_OS	20.9925	2.79208	0.22014
U2_OS	21.3462	3.09874	0.507062
U2_OS	20.5219	2.26448	0.204692
U2_OS	20.7183	2.55045	0.0145215
U2_OS	19.8863	1.06082	1.44079
U2_OS	20.481	2.36256	-0.192715
U2_OS	19.5709	1.78198	-1.26199
U2_OS	20.694	2.65737	-0.371386
U2_OS	20.5994	2.3794	0.146388
U2_OS	21.0283	2.56802	1.03948
U2_OS	18.941	1.44473	-2.06819
U2_OS	18.2976	-0.17017	0.08123
U2_OS	20.361	2.13502	0.0605742
H2087_LCC2	11.4423	-7.03312	-0.175786
H2087_LCC2	10.8335	-5.95566	0.64048
H2087_LCC2	11.6286	-5.70824	-0.51495
H2087_LCC2	11.2813	-5.34306	-0.119481
H2087_LCC2	10.6771	-6.07841	0.953854
H2087_LCC2	10.6771	-5.78678	0.798196
H2087_LCC2	10.6623	-5.43222	0.689135
H2087_LCC2	14.8779	-2.54426	-0.216309
H2087_LCC2	11.6149	-4.99454	-0.500368
H2087_LCC2	11.748	-4.98252	-0.628934
H2087_LCC2	11.3076	-5.1324	-0.177346
H2087_LCC2	11.487	-4.20603	-0.435906
H2087_LCC2	11.1928	-5.50452	0.0276656
H2087_LCC2	10.8335	-6.11966	0.706504
H2087_LCC2	11.6583	-6.05789	-0.545042
H2087_LCC2	11.0952	-7.09402	0.600625
H2087_LCC2	10.835	-5.71164	0.536195
H2087_LCC2	11.7805	-3.84863	-0.571102
H2087_LCC2	10.9523	-5.27607	0.266265
H2087_LCC2	10.8335	-5.97403	0.669477
H2087_LCC2	11.835	-7.05339	-1.01575
H2087_LCC2	13.5704	-3.51725	-1.02883
H2087_LCC2	10.7316	-6.05277	0.825673
H2087_LCC2	10.4749	-4.84483	0.638426
H2087_LCC2	11.1355	-6.03708	0.213569
H2087_LCC2	11.6405	-4.68169	-0.525493
H2087_LCC2	11.0708	-5.6874	0.236718
H2087_LCC2	11.2813	-6.05557	0.0260603
H2087_LCC2	11.2813	-6.61903	0.10277
H2087_LCC2	12.9372	-4.09762	-1.17697
H2087_LCC2	11.3197	-6.27041	-0.0218121
H2087_LCC2	11.4639	-4.65976	-0.37821
H2087_LCC2	11.1998	-6.09979	0.147972
H2087_LCC2	11.165	-5.42407	0.0387921
H2087_LCC2	11.7002	-5.67004	-0.605173
H2087_LCC2	11.1655	-5.257	0.00256085
H2087_LCC2	10.6461	-3.62747	-0.0925281
H2087_LCC2	11.7002	-6.75093	-0.600638
H2087_LCC2	11.6308	-5.35767	-0.516683
H2087_LCC2	10.4823	-5.57762	0.990464
H2087_LCC2	12.3196	-4.09781	-0.809499
H2087_LCC2	13.5381	-4.11214	-2.1883
H2087_LCC2	10.6666	-4.55304	0.295037
H2087_LCC2	11.9681	-5.08259	-0.865246
H2087_LCC2	11.0887	-6.33644	0.397771
H2087_LCC2	9.89536	-4.94634	1.39424
H2087_LCC2	11.9878	-4.69273	-0.788973
H2087_LCC2	11.2576	-5.96478	0.0599452
H2087_LCC2	12.0724	-4.64862	-0.864884
H2087_LCC2	11.0231	-6.86026	0.610742
H2087_LCC2	11.6094	-5.08817	-0.494985
H2087_LCC2	11.4238	-5.70495	-0.211098
H2087_LCC2	10.8335	-5.60179	0.517717
H2087_LCC2	10.9863	-5.50521	0.282656
H2087_LCC2	10.7173	-5.34136	0.563044
H2087_LCC2	11.5951	-6.46312	-0.482368
H2087_LCC2	12.6318	-5.97647	-2.39085
H2087_LCC2	12.8407	-3.57633	-0.591899
H2087_LCC2	10.2668	-3.8468	0.342435
H2087_LCC2	10.9174	-6.03649	0.55823
H2087_LCC2	11.6709	-5.04954	-0.556353
H2087_LCC2	11.9743	-5.11378	-0.885237
H2087_LCC2	11.6808	-4.66674	-0.565774
H2087_LCC2	11.2316	-5.01357	-0.117152
H2087_LCC2	12.412	-5.47293	-1.62793
H2087_LCC2	11.5633	-5.10984	-0.445984
H2087_LCC2	12.0184	-4.1403	-0.676001
H2087_LCC2	10.933	-6.72186	0.771794
H2087_LCC2	10.6786	-6.04877	0.881016
H2087_LCC2	11.0232	-6.57683	0.532207
H2087_LCC2	10.5851	-3.38803	-0.131793
H2087_LCC2	12.7055	-4.08708	-0.999592
H2087_LCC2	11.514	-5.78339	-0.34283
H2087_LCC2	13.4064	-3.81502	-1.35925
H2087_LCC2	11.2813	-6.42222	0.116286
H2087_LCC2	12.8342	-3.91587	-0.921305
H2087_LCC2	11.9748	-5.1588	-0.89749
H2087_LCC2	10.9863	-7.74883	0.923771
H2087_LCC2	11.7625	-6.63937	-0.775609
H2087_LCC2	11.2813	-7.06887	0.192948
H2087_LCC2	10.896	-5.15828	0.286148
H2087_LCC2	10.7914	-5.50254	0.546457
H2087_LCC2	11.206	-5.67514	0.0506718
H2087_LCC2	11.4588	-5.55908	-0.304591
H2087_LCC2	10.6007	-5.45176	0.765117
H2087_LCC2	11.835	-6.78674	-0.966517
H2087_LCC2	13.1268	-4.95976	-2.57791
H2087_LCC2	11.5633	-5.49092	-0.441562
H2087_LCC2	10.2248	-3.75417	0.340334
H2087_LCC2	10.7539	-3.37491	-0.244612
H2087_LCC2	11.4238	-5.89492	-0.232997
H2087_LCC2	13.2611	-4.2915	-1.90976
H2087_LCC2	10.8335	-6.14907	0.727657
H2087_LCC2	10.8934	-4.7612	0.155592
H2087_LCC2	10.9096	-6.09016	0.584506
H2087_LCC2	10.7295	-6.12911	0.857748
H2087_LCC2	10.262	-3.47763	0.149432
H2087_LCC2	10.2561	-3.30011	0.0607114
H2087_LCC2	11.1355	-6.8346	0.451839
H2087_LCC2	11.8789	-5.01983	-0.76274
H2087_LCC2	11.1355	-6.39486	0.324792
H2087_LCC2	12.6167	-4.65919	-1.37894
H2087_LCC2	12.3641	-6.76486	-2.31148
H2087_LCC2	11.835	-8.00568	-1.08157
H2087_LCC2	11.835	-7.34569	-0.971885
H2087_LCC2	11.3349	-6.51515	-0.00109124
H2087_LCC2	11.1698	-5.63248	0.0785751
H2087_LCC2	11.2813	-6.51463	0.14219
H2087_LCC2	12.2562	-5.11153	-1.21465
H2087_TGL	11.8843	-5.91281	-0.91827
H2087_TGL	12.079	-4.88262	-0.932972
H2087_TGL	12.1002	-6.31197	-1.34851
H2087_TGL	12.2988	-6.01883	-1.68691
H2087_TGL	11.835	-5.54554	-0.780837
H2087_TGL	12.1876	-5.63063	-1.3079
H2087_TGL	12.3715	-5.28287	-1.46991
H2087_TGL	12.6704	-5.30094	-1.98223
H2087_TGL	12.0318	-5.95575	-1.16498
H2087_TGL	11.9355	-5.70379	-0.935023
H2087_TGL	12.9079	-5.42934	-2.58977
H2087_TGL	12.85	-5.98348	-3.00521
H2087_TGL	11.672	-5.1652	-0.557687
H2087_TGL	12.1002	-6.42886	-1.41152
H2087_TGL	12.4972	-5.69984	-1.93637
H2087_TGL	12.7211	-5.33642	-2.07876
H2087_TGL	11.662	-5.80201	-0.548413
H2087_TGL	12.6056	-5.97853	-2.3017
H2087_TGL	12.4256	-5.74473	-1.80257
H2087_TGL	12.4972	-5.96557	-2.03478
H2087_TGL	12.4972	-5.87247	-2.01809
H2087_TGL	13.201	-4.66112	-2.37386
H2087_TGL	11.8357	-6.19858	-0.916978
H2087_TGL	12.2096	-6.57811	-1.67245
H2087_TGL	12.5275	-6.08776	-2.28343
H2087_TGL	12.4006	-5.94642	-1.89146
H2087_TGL	12.3835	-5.88314	-1.83465
H2087_TGL	12.1002	-6.46638	-1.49188
H2087_TGL	12.0558	-5.93149	-1.18339
H2087_TGL	11.7347	-6.07242	-0.702527
H2087_TGL	12.3936	-5.84571	-1.82447
H2087_TGL	12.1002	-6.69841	-1.46139
H2087_TGL	12.1002	-6.74847	-1.58043
H2087_TGL	11.835	-5.82992	-0.843009
H2087_TGL	12.232	-5.89318	-1.5467
H2087_TGL	12.1002	-5.57624	-1.19542
H2087_TGL	12.2916	-4.7881	-1.10207
H2087_TGL	12.1995	-5.05377	-1.11291
H2087_TGL	12.6708	-5.25851	-1.94673
H2087_TGL	12.8468	-5.8828	-2.90018
H2087_TGL	11.9744	-6.54807	-1.26059
H2087_TGL	12.6709	-6.39128	-2.90689
H2087_TGL	11.9757	-5.62604	-1.02075
H2087_TGL	12.7992	-5.99587	-2.94576
H2087_TGL	13.0368	-4.8613	-2.21913
H2087_TGL	12.1337	-6.99205	-1.74074
H2087_TGL	12.0697	-4.54444	-0.834851
H2087_TGL	12.6245	-5.46701	-1.96184
H2087_TGL	12.0903	-5.12696	-1.00861
H2087_TGL	11.7002	-7.80333	-0.59954
H2087_TGL	12.4972	-6.07228	-2.20266
H2087_TGL	12.2611	-6.19031	-1.72568
H2087_TGL	12.356	-5.10476	-1.32161
H2087_TGL	12.103	-5.55122	-1.18946
H2087_TGL	11.7002	-6.15287	-0.621412
H2087_TGL	12.1002	-6.47561	-1.38919
H2087_TGL	12.7949	-5.49244	-2.43779
H2087_TGL	12.2239	-4.82627	-1.05698
H2087_TGL	12.5664	-4.78007	-1.4031
H2087_TGL	12.3818	-6.05703	-1.9344
H2087_TGL	12.9139	-4.80689	-1.96716
H2087_TGL	12.1002	-7.14375	-1.57586
H2087_TGL	12.3641	-6.39415	-2.08875
H2087_TGL	12.2468	-6.19553	-1.71233
H2087_TGL	12.5453	-5.35514	-1.78531
H2087_TGL	12.3554	-6.17341	-1.82185
H2087_TGL	12.9378	-4.19041	-1.28603
H2087_TGL	12.5933	-7.52151	-3.38176
H2087_TGL	10.6385	-3.55396	-0.1167
H2087_TGL	12.457	-6.00246	-1.98955
H2087_TGL	12.076	-5.35357	-1.05313
H2087_TGL	12.315	-5.6109	-1.51359
H2087_TGL	12.2482	-5.85678	-1.55512
H2087_TGL	12.6318	-6.54521	-2.87222
H2087_TGL	12.4427	-6.14728	-2.0576
H2087_TGL	12.125	-5.66036	-1.25209
H2087_TGL	12.232	-7.02639	-1.98552
H2087_TGL	12.7686	-6.24696	-2.96611
H2087_TGL	12.6318	-6.26444	-2.62114
H2087_TGL	12.2187	-6.1283	-1.52012
H2087_TGL	12.3276	-5.5304	-1.48982
H2087_TGL	12.9461	-6.20374	-3.64327
H2087_TGL	12.4541	-5.25312	-1.54824
H2087_TGL	12.6318	-5.45404	-2.00828
H2087_TGL	11.9681	-5.50421	-0.980318
H2087_TGL	12.4318	-5.39763	-1.6069
H2087_TGL	12.6318	-7.51877	-3.53046
H2087_TGL	12.4972	-4.8991	-1.4019
H2087_TGL	12.3464	-5.70882	-1.59418
H2087_TGL	12.5933	-5.48588	-1.93703
H2087_TGL	12.0207	-6.69373	-1.34662
H2087_TGL	13.0279	-4.48697	-1.7697
H2087_TGL	12.6318	-6.72322	-3.0943
H2087_TGL	12.7543	-5.96182	-2.65231
H2087_TGL	12.2571	-6.42564	-1.83149
H2087_TGL	11.9681	-7.12502	-1.21684
H2087_TGL	12.8304	-6.28083	-3.27398
H2087_TGL	12.4972	-6.72183	-2.60996
H2087_TGL	12.0674	-7.15895	-1.51666
H2087_TGL	12.7686	-5.58444	-2.47351
H2087_TGL	12.3376	-6.06513	-1.75148
H2087_TGL	12.3749	-7.12752	-2.5521
H2087_TGL	12.2366	-6.42405	-1.80812
H2087_TGL	12.3641	-7.0249	-2.43614
H2087_TGL	12.7686	-6.15631	-2.99231
H2087_TGL	12.7417	-5.85984	-2.54927
H2087_TGL	12.3641	-5.42736	-1.52547
H2087_TGL	12.1002	-6.2451	-1.40812
H2087_TGL	12.5661	-5.42934	-1.86351
H2087_TGL	12.232	-5.88452	-1.46395
H2087_TGL	12.7173	-5.22455	-1.97902
H2087_TGL	12.1002	-7.2774	-1.77473
H2087_TGL	12.3273	-5.53176	-1.49011
H2087_TGL	12.6437	-6.2974	-2.79161
H2087_TGL	11.9681	-5.8659	-1.01249
H2087_TGL	13.2547	-4.88578	-2.82291
H2087_TGL	13.1065	-4.89838	-2.46134
H2087_TGL	12.4972	-6.87871	-2.57075
H2087_TGL	12.7287	-5.89588	-2.56286
H2087_TGL	12.6318	-7.30024	-3.40319
H2087_TGL	13.3961	-4.4183	-2.42118
H2087_TGL	13.1956	-4.53308	-2.13403
H2087_TGL	12.1002	-5.91532	-1.25301
H2087_TGL	12.7686	-6.76086	-3.43045
H2087_TGL	12.6775	-6.68574	-3.16505
H2087_TGL	11.7002	-6.74826	-0.684933
H2087_TGL	12.1002	-6.45329	-1.48649
H2087_TGL	13.0073	-5.72316	-3.17755
H2087_TGL	12.3641	-7.95361	-2.68864
H2087_TGL	13.3518	-4.07159	-1.70779
H2087_TGL	12.2317	-6.4521	-1.65056
H2087_TGL	12.7515	-6.99326	-3.52265
[truncated: 592 more rows]

## Sheet: Fig. 2i
binned_pseudotime	0.43505	1.3435	2.24	3.14	4.04	4.935	5.83	6.73	7.625	8.52	9.42	10.335	11.25	12.15	13.05	13.95	14.85	15.7	16.55	17.45	18.35	19.25	20.15	21.05	21.95	22.85	23.75	24.65	25.55	26.45
CEBPB_extended_+/+_(452g)	2	1.96213	1.71757	1.502	1.32234	1.15333	0.952422	0.686444	0.360117	0.00219615	-0.346896	-0.64477	-0.858552	-0.990464	-1.0676	-1.11151	-1.13008	-1.11691	-1.0604	-0.945118	-0.780489	-0.587333	-0.388844	-0.209357	-0.0773039	-0.0164149	-0.0286539	-0.088854	-0.16982	-0.258576
FOXC1_direct_+/+_(442g)	1.95275	1.71211	1.50054	1.37045	1.34295	1.35628	1.30747	1.11134	0.762612	0.31998	-0.129893	-0.493629	-0.711379	-0.808122	-0.863371	-0.94319	-1.06492	-1.17536	-1.20698	-1.0961	-0.861326	-0.62161	-0.497385	-0.50455	-0.564236	-0.573123	-0.474623	-0.2869	-0.0548276	0.195064
ZBTB14_direct_+/+_(735g)	1.23432	1.2167	1.22279	1.29765	1.43914	1.56071	1.54395	1.30322	0.852034	0.278842	-0.295965	-0.74435	-0.980053	-1.0289	-0.997035	-0.993565	-1.07515	-1.20006	-1.27975	-1.21498	-0.978929	-0.681333	-0.474047	-0.409375	-0.416761	-0.371678	-0.193756	0.10061	0.454155	0.831574
KLF4_direct_+/+_(84g)	1.60254	1.45131	1.32582	1.27633	1.32298	1.40851	1.43871	1.33646	1.0951	0.76333	0.409423	0.0950064	-0.158025	-0.384769	-0.63367	-0.899994	-1.12796	-1.23633	-1.19416	-1.00298	-0.764945	-0.609849	-0.587513	-0.643887	-0.701897	-0.726845	-0.726448	-0.71817	-0.708824	-0.699247
IKZF1_direct_+/+_(160g)	-0.905284	-0.697877	-0.478736	-0.213047	0.109598	0.455872	0.779831	1.0505	1.26501	1.44155	1.59106	1.68115	1.60916	1.27387	0.657343	-0.110601	-0.812859	-1.22909	-1.32094	-1.13129	-0.870598	-0.775471	-0.895195	-1.06946	-1.10419	-0.91722	-0.550762	-0.0969312	0.385962	0.87865
GRHL2_direct_+/+_(573g)	1.09303	1.02878	0.955593	0.855004	0.737128	0.653493	0.664033	0.797563	1.01847	1.24841	1.39433	1.37039	1.14554	0.769706	0.323343	-0.109392	-0.467697	-0.712202	-0.862955	-0.929173	-0.921206	-0.886877	-0.891715	-0.972182	-1.10571	-1.22652	-1.2817	-1.27377	-1.23345	-1.18027
FOXA1_direct_+/+_(547g)	0.912156	0.92556	0.928309	0.898301	0.834062	0.774363	0.771886	0.858519	1.01429	1.18224	1.29214	1.27735	1.10992	0.819115	0.451899	0.0566408	-0.327494	-0.647755	-0.891236	-1.02635	-1.02465	-0.947843	-0.912426	-0.992243	-1.15882	-1.3074	-1.35104	-1.29224	-1.18026	-1.04699
HOMEZ_direct_+/+_(20g)	1.07494	1.04529	1.02644	1.04206	1.10358	1.18886	1.25839	1.27594	1.22895	1.12524	0.977943	0.79343	0.565353	0.281338	-0.0599171	-0.41506	-0.714884	-0.889127	-0.934658	-0.871532	-0.774547	-0.725852	-0.748924	-0.812775	-0.88716	-0.972168	-1.0818	-1.21645	-1.36463	-1.51827
PRDM16_extended_+/+_(15g)	2	1.42985	0.855579	0.408693	0.169643	0.124721	0.187083	0.248691	0.250895	0.202398	0.153412	0.196299	0.412705	0.781147	1.16971	1.37557	1.23562	0.772429	0.131972	-0.48091	-0.797518	-0.80153	-0.704867	-0.735707	-0.957511	-1.25756	-1.48785	-1.60536	-1.65374	-1.67269
NR4A1_extended_+/+_(16g)	-0.620312	-0.212296	0.175795	0.510638	0.749501	0.88438	0.943477	0.975981	1.02237	1.10043	1.207	1.30191	1.30544	1.15325	0.835385	0.413579	-0.0126106	-0.331794	-0.517968	-0.565512	-0.510973	-0.436156	-0.408454	-0.46194	-0.610275	-0.854253	-1.17884	-1.55319	-1.9497	-2
NFIA_direct_+/+_(477g)	0.240891	0.059482	-0.108853	-0.234194	-0.269916	-0.185522	0.020954	0.316987	0.643289	0.944943	1.1769	1.32205	1.39628	1.42509	1.40347	1.28669	1.02842	0.655675	0.22235	-0.183404	-0.426778	-0.511348	-0.565677	-0.718963	-0.990852	-1.28997	-1.51415	-1.64478	-1.722	-1.77706
PAX2_extended_+/+_(26g)	-1.63064	-1.90217	-2	-1.98345	-1.47942	-0.713185	0.0302288	0.477272	0.538858	0.318521	0.00260268	-0.185184	-0.105575	0.184173	0.51213	0.724403	0.773386	0.7457	0.775919	0.956614	1.22429	1.38624	1.30174	1.00278	0.614532	0.243652	-0.0666076	-0.325728	-0.557734	-0.778082
MTF2_direct_+/+_(3085g)	-0.478649	-0.714191	-0.942996	-1.14869	-1.28513	-1.30318	-1.17917	-0.935149	-0.637587	-0.358862	-0.158607	-0.0448599	0.0560168	0.252162	0.601911	1.05172	1.47202	1.71178	1.72194	1.50012	1.17305	0.910267	0.777846	0.697286	0.546365	0.25866	-0.152029	-0.628278	-1.12798	-1.63578
POU2F2_extended_+/+_(41g)	-0.818291	-1.16424	-1.47714	-1.68188	-1.69508	-1.50658	-1.17535	-0.804439	-0.493042	-0.29814	-0.247747	-0.320095	-0.42881	-0.4651	-0.34968	-0.0572024	0.381614	0.848528	1.24853	1.47321	1.43789	1.22691	1.01952	0.938648	0.970618	1.00029	0.9263	0.746222	0.510919	0.253628
ETS1_direct_+/+_(39g)	-1.4476	-1.45154	-1.44967	-1.42305	-1.34363	-1.19449	-0.983326	-0.752599	-0.565596	-0.472019	-0.499052	-0.610641	-0.678119	-0.56017	-0.201857	0.316532	0.835878	1.18761	1.33886	1.31505	1.22472	1.17399	1.15556	1.09112	0.945436	0.768928	0.636704	0.56978	0.542142	0.531054
BACH1_direct_+/+_(2470g)	-0.55116	-0.86595	-1.17191	-1.44979	-1.64191	-1.68437	-1.54557	-1.25596	-0.907797	-0.603618	-0.428852	-0.397252	-0.403825	-0.294009	0.0137695	0.457134	0.884017	1.13629	1.18913	1.09359	1.00695	1.05302	1.18621	1.25289	1.15869	0.944148	0.713483	0.523459	0.366031	0.223166
HDX_extended_+/+_(14g)	-1.34682	-1.30995	-1.2714	-1.22583	-1.17174	-1.11436	-1.06066	-1.0138	-0.968794	-0.912871	-0.830194	-0.703829	-0.52784	-0.311869	-0.0700218	0.175304	0.402994	0.588518	0.739159	0.859021	0.939947	0.98724	1.01139	1.02764	1.05074	1.08916	1.14312	1.20683	1.27472	1.3442
HCFC2_direct_+/+_(768g)	-0.573808	-0.930399	-1.25691	-1.49064	-1.56324	-1.46933	-1.26214	-1.02969	-0.848434	-0.751478	-0.739095	-0.756729	-0.69972	-0.488895	-0.123406	0.306705	0.680098	0.90261	0.989072	0.990099	0.988467	1.03019	1.07933	1.07647	1.01191	0.937492	0.912947	0.949298	1.02117	1.10805
POU3F2_extended_+/+_(19g)	-0.744647	-0.894061	-1.00972	-1.02434	-0.906773	-0.723674	-0.595086	-0.629678	-0.84349	-1.15889	-1.44471	-1.51662	-1.20937	-0.521416	0.376346	1.18201	1.62026	1.61328	1.32565	1.00096	0.920903	1.09327	1.25383	1.15305	0.782013	0.357509	0.103865	0.0579888	0.130158	0.251377
SMARCA1_direct_+/+_(22g)	-0.888229	-0.890345	-0.876425	-0.811478	-0.68531	-0.542163	-0.449671	-0.459728	-0.570724	-0.737451	-0.898732	-0.99399	-0.992374	-0.91068	-0.780057	-0.615771	-0.413641	-0.180807	0.0817774	0.347548	0.534826	0.614765	0.642252	0.715937	0.895729	1.16625	1.47287	1.77808	2	2
HOXB4_direct_+/+_(22g)	-0.898235	-1.06699	-1.21169	-1.28162	-1.23426	-1.08438	-0.888959	-0.720121	-0.624458	-0.605418	-0.63933	-0.666351	-0.608111	-0.42967	-0.163897	0.0994959	0.27243	0.326841	0.318663	0.329376	0.421668	0.556314	0.626975	0.596284	0.55276	0.650293	0.981746	1.50297	2	2
ZNF660_direct_+/+_(15g)	0.495715	0.252893	0.0233754	-0.172955	-0.319912	-0.429656	-0.532636	-0.657008	-0.805651	-0.960852	-1.09338	-1.16654	-1.15124	-1.051	-0.894078	-0.719938	-0.560152	-0.431127	-0.312792	-0.180211	-0.0296101	0.13224	0.296776	0.476627	0.702084	0.99962	1.37154	1.79285	2	2
TCF21_direct_+/+_(97g)	-0.22759	-0.455675	-0.64689	-0.724889	-0.643145	-0.45764	-0.281327	-0.218101	-0.293665	-0.459927	-0.638829	-0.746532	-0.743289	-0.666646	-0.584919	-0.539983	-0.52747	-0.507844	-0.443763	-0.324996	-0.20103	-0.117542	-0.0448445	0.110841	0.420027	0.875062	1.41486	1.98321	2	2
ZEB1_extended_+/+_(341g)	-0.865897	-1.06729	-1.25926	-1.41441	-1.48143	-1.42192	-1.2272	-0.925829	-0.581382	-0.264737	-0.0479449	0.0106714	-0.0940595	-0.279571	-0.40432	-0.317593	0.0623291	0.629125	1.20282	1.55383	1.49262	1.16865	0.938759	1.01501	1.28818	1.43485	1.20899	0.643802	-0.094565	-0.902225
ZEB1_direct_+/+_(532g)	-0.762814	-1.05478	-1.32796	-1.53618	-1.61341	-1.52913	-1.2952	-0.958389	-0.585911	-0.239838	0.0187772	0.133559	0.0771168	-0.102035	-0.280643	-0.292118	-0.0138797	0.49384	1.06494	1.46297	1.45548	1.15006	0.904547	0.966563	1.25352	1.43713	1.25017	0.714496	-0.00136106	-0.789529
RUNX1_direct_+/+_(691g)	-0.0616808	-0.575203	-1.05553	-1.42975	-1.60141	-1.53604	-1.2658	-0.871517	-0.452156	-0.0899196	0.141557	0.182605	0.0134196	-0.3061	-0.643667	-0.81082	-0.64899	-0.172443	0.481518	1.10319	1.41022	1.39688	1.30682	1.35458	1.51165	1.54509	1.25895	0.682588	-0.0420657	-0.825972
ZBTB18_direct_+/+_(691g)	-0.0147075	-0.458083	-0.872234	-1.19662	-1.3594	-1.34918	-1.21196	-1.02578	-0.860368	-0.753568	-0.722621	-0.754617	-0.79944	-0.789516	-0.661226	-0.373128	0.0748257	0.583159	1.05622	1.37311	1.42342	1.2951	1.1918	1.23613	1.36825	1.40683	1.21764	0.828182	0.338549	-0.190754
FOSL1_direct_+/+_(55g)	-0.720993	-0.874509	-1.01266	-1.10244	-1.115	-1.06026	-0.973818	-0.893655	-0.837038	-0.799157	-0.768252	-0.735448	-0.705005	-0.681568	-0.643399	-0.534152	-0.292931	0.0716674	0.518426	0.965035	1.25922	1.36999	1.39138	1.43062	1.49781	1.50642	1.37581	1.11867	0.79662	0.448609
FOSL2_extended_+/+_(817g)	0.56584	0.0715117	-0.383437	-0.717506	-0.849654	-0.790852	-0.625189	-0.463704	-0.383983	-0.412207	-0.548863	-0.771234	-1.03175	-1.27138	-1.4216	-1.39084	-1.10488	-0.603692	0.0216178	0.634145	1.02464	1.1866	1.28914	1.47354	1.69773	1.77382	1.55868	1.09485	0.507447	-0.128793

## Sheet: Fig.3b
cell_line	cell_line_act_TF_amp_pct	cell_line_act_regulon_member_amp_pct
CAPAN02	0.26087	0.187975
SH_SY5Y	0.35	0.132997
MDA_231_LM2_4175	0.15625	0.12702
H2087_LCC1	0.133333	0.14457
H2087_TGL	0.25	0.1559
PC9_BrM3	0.16	0.184047
SK_HEP_01	0.115385	0.0851276
SK_NEP_01	0.34375	0.152125
PC9_TGL	0.208333	0.176548
HL_60	0.315789	0.16238
U2_OS	0.166667	0.116308
RPMI7951	0.28	0.150845
MDA_231_AdM_1834	0.142857	0.0955867
YUHIMO	0.181818	0.18268
M141207	0.32	0.192525
WM4235	0.172414	0.154941
SK_LC_17	0.178571	0.181621
LNAR	0.368421	0.175095
SK_N_AS	0.1	0.125378
A375	0.230769	0.0837503
DB	0.538462	0.174502
WM3211	0.263158	0.157449
LNCAP_EGFP_c_2_F876L	0.4	0.138042
SK_OV_03	0.25	0.107229
SK_CO_01	0.333333	0.190834
H2087_LCC2	0.2	0.158121
Hek	0.075	0.139249
MeWo	0.037037	0.0665497
MDA_231_TGL	0.366667	0.143559
MB4667	0.0952381	0.0851382
SK_UT_01	0.16	0.0612877
OS252	0.162162	0.143904
HCC1954_LCC1	0.137931	0.167694
MDA_231_BoM_1833	0.258065	0.136894
LNCAP_EGFP	0.375	0.216667
786_M2B	0.227273	0.147104
YUSEEP	0.12	0.145085
MP41	0.166667	0.147249
WM4324	0.142857	0.147371
MDA_231_BrM2_831	0.428571	0.181028
SK_BR_03	0.190476	0.197512
HCC1954_LCC2	0.307692	0.19104
Calu_1	0.121212	0.114246
H2030_BrM3	0.25	0.176471
M040204	0.238095	0.142335
Sk_Mel_3	0.2	0.160538
H2030_TGL	0.294118	0.160714
GA_10_Clone_4	0.0909091	0.123952
HT_29	0.117647	0.146388
M040416	0.117647	0.12313
SK_ES_01	0.375	0.192328
MOLT_4	0.136364	0.141402
T24	0.142857	0.127705
IMR90	0.0277778	0.0382399
M160113	0.166667	0.122359
Sk_Mel_24	0.178571	0.114338
786_O_TGL	0.105263	0.141322
MSK921	0.214286	0.13759
786_M1A	0.2	0.12852

## Sheet: Fig. 3o
perturbations	cluster8_score_pval	cluster6_score_pval	cluster8_score	cluster6_score
NADSYN1	5.93011e-05	0.00653866	0.164854	1.19944
RBM4B	0.000406519	2.82039e-05	0.159398	1.19718
LRP5	3.05496e-06	6.05297e-07	0.156762	1.18705
SYT12	0.00704779	0.000250735	0.1528	1.20244
ANO1	0.018132	0.0491913	0.151985	1.2034
CPT1A	0.0652231	0.00255522	0.146969	1.20824
PPP6R3	0.0865108	0.504183	0.1469	1.22415
TMEM134	0.00188048	0.00171443	0.146602	1.22184
GSTP1	0.250845	0.275998	0.146295	1.21959
P2RY2	0.134493	0.175088	0.143863	1.21279
ALDH3B1	0.0574956	2.97323e-06	0.143508	1.20647
PPFIA1	0.321713	0.57529	0.142927	1.22806
UNC93B1	0.0491062	0.266424	0.141081	1.22903
RPS6KB2	0.0744849	0.225366	0.140995	1.22472
NDUFV1	0.437665	0.156438	0.140725	1.22319
INPPL1	0.478823	0.232875	0.140345	1.21455
MYEOV	0.340549	0.660738	0.139852	1.23569
CORO1B	0.488793	0.879753	0.13921	1.23313
TPCN2	0.111635	0.0755226	0.138532	1.22566
GAL	0.284824	0.168398	0.138394	1.22861
ANKRD13D	0.657864	0.735349	0.137015	1.23435
NUDT8	0.637333	0.660355	0.136767	1.23806
CHKA	0.711443	0.583334	0.136593	1.22771
PC	0.508372	0.225027	0.136125	1.22346
KDM2A	0.354754	0.133593	0.135593	1.22613
AIP	0.395215	0.0456275	0.135513	1.21814
LRFN4	0.585071	0.826066	0.13527	1.23251
CCND1	0.980065	0.918984	0.133063	1.23376
RCE1	0.754827	0.87764	0.132605	1.2447
SPTBN2	0.918961	0.712417	0.130997	1.23687
PPP1CA	0.971389	0.989303	0.129893	1.24081
RAD9A	0.883107	0.535607	0.129004	1.22933
RBM4	0.94965	0.973803	0.128567	1.24816
CARNS1	0.77445	0.996942	0.12829	1.24933
FADD	0.883113	0.94726	0.126465	1.23846
SHANK2	0.966434	0.993978	0.125901	1.24875
CDK2AP2	0.996789	0.965943	0.12545	1.23883
ALDH3B2	0.967653	0.862474	0.124441	1.23546

## Sheet: Fig. 3p
Zscored expression
	FN1	ITGAV	CDH2	WNT5B	CTNNA1	COL4A5	COL25A1	MMP16	SMARCA1	ITGB1	MYO1D	YAP1	SMAD2
NADSYN1	-0.045824	0.0266386	0.00865003	0.127056	0.141794	0.0861811	0.188197	0.198175	0.0600064	0.00871243	0.23561	-0.0492838	0.198524
RBM4B	0.0396462	0.178857	0.102638	-0.0203275	0.0395282	0.180414	0.152107	0.170218	0.136186	0.0870346	0.156424	0.207768	0.202884
LRP5	0.167908	0.166199	0.166159	0.183469	0.137637	0.210131	0.196956	0.149501	0.170468	0.151673	0.121141	0.120426	0.0879741
SYT12	0.0326871	-0.0282703	0.131461	0.00626354	0.0769385	0.0925567	0.0517548	0.197547	0.0497584	-0.028256	0.0839985	-0.00717617	0.0375662
TMEM134	0.0616828	-0.0226924	0.107479	0.0490694	-0.0184743	0.111915	0.0481504	-0.00933941	0.00679727	0.113112	0.0252869	0.0305891	0.0380845
Non-Targeting	-0.000455207	-0.000405909	-0.000814339	-0.000488179	-0.000449273	-0.000996323	-0.000828348	-0.000861197	-0.000565231	-0.000560798	-0.000749044	-0.000453082	-0.000684374
expr_proportion
	FN1	ITGAV	CDH2	WNT5B	CTNNA1	COL4A5	COL25A1	MMP16	SMARCA1	ITGB1	MYO1D	YAP1	SMAD2
NADSYN1	0.298913	0.516304	0.532609	0.456522	0.576087	0.586957	0.61413	0.597826	0.603261	0.554348	0.641304	0.5	0.592391
RBM4B	0.333333	0.551724	0.56705	0.390805	0.56705	0.590038	0.570881	0.544061	0.582375	0.586207	0.590038	0.586207	0.597701
LRP5	0.346939	0.55102	0.588921	0.44898	0.591837	0.632653	0.612245	0.562682	0.620991	0.618076	0.568513	0.548105	0.539359
SYT12	0.301948	0.480519	0.594156	0.373377	0.616883	0.558442	0.548701	0.551948	0.568182	0.548701	0.542208	0.470779	0.529221
TMEM134	0.328542	0.486653	0.622177	0.412731	0.529774	0.560575	0.554415	0.472279	0.544148	0.595483	0.544148	0.505133	0.513347
Non-Targeting	0.306971	0.494795	0.549438	0.390147	0.554899	0.529049	0.521756	0.500667	0.546464	0.543653	0.531046	0.505223	0.517291

## Sheet: Fig. 4a
program	A375	M040204	M040416	M141207	M160113	MB4667	MeWo	RPMI7951	Sk-Mel-24	Sk-Mel-3	WM3211	WM4235	WM4324	YUHIMO	YUSEEP
program0	-1.37552	0.625694	0.234773	1.57881	-0.510951	1.36839	0.455516	0.981302	-1.07014	-1.34138	-0.845631	-1.22701	-0.109423	-0.0620199	1.29758
program1	0.0786438	-0.652252	-0.161051	-1.44107	-0.275583	-0.342968	-1.04984	-1.01067	1.779	-0.318227	1.84778	1.08776	0.90531	0.602874	-1.04971
program10	-0.341955	-0.364973	-0.0362291	-0.767874	0.24257	-0.56141	-0.663741	-0.57727	3.51806	-0.16024	0.21265	-0.653395	0.271592	0.108203	-0.225987
program11	-0.195524	0.540924	-0.0487727	1.05076	-1.19634	0.761401	-1.09826	-0.387473	-2.11299	-0.451726	-0.20681	1.97173	0.624671	1.05459	-0.306182
program12	-0.514093	-0.226619	-0.340696	0.53269	-0.049752	-0.211409	-0.274234	3.60301	-0.219492	-0.505605	-0.414409	-0.664121	-0.0944914	-0.13395	-0.486827
program13	-0.287965	-0.495013	-0.492899	-0.451295	0.193755	-0.491064	-0.769162	-0.569257	0.368422	-0.353234	-0.153755	-0.0358395	0.366244	-0.361733	3.5328
program14	-0.557973	-0.193379	-0.130443	-0.699063	0.0538275	3.33747	-0.786525	-0.133545	-0.161372	-0.900222	-0.0787094	-0.533132	1.01373	0.189971	-0.42063
program2	-0.275987	-0.424942	-0.27697	-0.677004	0.0668511	-0.4211	-0.621479	-0.424421	0.238263	3.60182	0.1406	-0.0371092	-0.0147368	-0.320524	-0.553258
program3	-0.692996	0.149931	0.140899	-0.556918	-0.211695	0.044824	-0.268634	-0.393167	-0.290639	-0.58713	-0.388448	-0.546172	0.0449737	-0.0518502	3.60702
program4	0.926328	-0.0906332	0.438651	-0.573256	1.1299	-1.08434	2.03793	0.726157	0.0306525	0.765659	-0.130819	-1.64822	-1.45251	-1.02288	-0.0526235
program5	-0.71054	-0.220512	-0.299953	-0.210504	0.213755	-0.278512	3.60034	0.0184768	0.0146003	-0.534821	-0.366379	-0.798474	-0.121662	-0.383763	0.0779482
program6	3.25123	-0.549342	-0.490898	-0.954339	0.101651	-0.361264	-0.822538	-0.591425	0.188325	-0.154689	0.787596	0.0305905	0.625929	-0.235695	-0.825128
program7	-0.0976178	-0.397842	-0.230087	-0.751208	-0.0169079	-0.421432	-0.750331	-0.495025	0.0808092	-0.302696	0.279493	3.47843	0.595657	-0.233813	-0.737428
program8	-0.889443	-0.126155	-0.403837	3.50848	0.476208	-0.0916892	-0.471273	0.193237	0.0599375	-0.797541	-0.283453	-0.528997	0.022766	-0.300734	-0.367503
program9	0.792175	0.231187	-0.0608687	-0.465733	0.133699	-0.66181	0.424129	-0.381912	-0.146132	1.20399	-2.31263	2.19381	-0.647811	0.629809	-0.931911

## Sheet: Fig. 4b
Cell_lines	mean_program0_score	mean_program1_score	mean_program2_score	mean_melanocytic_score	mean_neural_crest_like_score	mean_undiff_score
A375	-0.0500836	0.04633	-0.059485	-0.0918733	0.100998	-0.00585654
M040204	0.104405	0.00238363	-0.0685832	0.0512982	-0.0723261	-0.0275792
M040416	0.0742272	0.031918	-0.059545	0.0221345	-0.0355991	-0.0274952
M141207	0.177984	-0.0450456	-0.0839791	0.210932	-0.0440195	-0.0329042
M160113	0.016659	0.0250315	-0.0385445	-0.00298642	-0.00359459	-0.00964918
MB4667	0.16174	0.0209799	-0.0683485	0.110413	-0.0248994	-0.0322432
MeWo	0.091268	-0.0215219	-0.0805876	0.160479	-0.0452087	-0.0360617
RPMI7951	0.131858	-0.0191666	-0.0685513	0.117055	-0.06153	-0.0216331
Sk-Mel-24	-0.026509	0.148567	-0.0280747	-0.0506914	0.154641	-0.00757912
Sk-Mel-3	-0.0474482	0.0224675	0.177371	-0.0740434	0.0365641	0.111244
WM3211	-0.00917752	0.152703	-0.0340399	-0.0793808	0.145677	-0.024839
WM4235	-0.0386189	0.107005	-0.0448944	-0.0991115	0.117577	0.0185387
WM4324	0.047656	0.0960348	-0.0435279	-0.0332796	0.00657124	-0.0193144
YUHIMO	0.0513155	0.0778503	-0.0622053	-0.00572543	0.0361091	-0.0277781
YUSEEP	0.156273	-0.0215143	-0.0764206	0.17951	-0.0344423	-0.0253078

[truncated: 8 more sheets: Fig. 4d, Fig. 4f, Fig. 4g, Fig. 4i, Fig. 4j, Fig. 5c, Fig. 5e, Fig. 5g]
